# Supplementary material for: Identification of a Biosynthetic Gene Cluster for the Production of the Blue-Green Pigment Xylindein by the Fungus Chlorociboria aeruginascens
Source: J Nat Prod. 2025 Jan 23;88(2):233–44. doi: 10.1021/acs.jnatprod.4c00350 (PMC11877519; doi:10.1021/acs.jnatprod.4c00350)
Supplement: Supplementary file 2 — np4c00350_si_002.zip [file np4c00350_si_002.zip]

Archive with 14 entries (14 files):
- Supplementary file S1. nrPKS sequences used in the phylogenetic dereplication.fasta
- __MACOSX/._Supplementary file S1. nrPKS sequences used in the phylogenetic dereplication.fasta
- Supplementary file S2. Trimmed alignment of nrPKSs used in the phylogenetic dereplication.mfa
- __MACOSX/._Supplementary file S2. Trimmed alignment of nrPKSs used in the phylogenetic dereplication.mfa
- Supplementary file S3. Tree file of the phylogenetic dereplication.treefile
- __MACOSX/._Supplementary file S3. Tree file of the phylogenetic dereplication.treefile
- Supplementary file S4. nrPKS sequences used to build the phylogeny of Chlorociboria nrPKSs.fasta
- __MACOSX/._Supplementary file S4. nrPKS sequences used to build the phylogeny of Chlorociboria nrPKSs.fasta
- Supplementary file S5. Trimmed alignment of Chlorociboria nrPKSs.mfa
- __MACOSX/._Supplementary file S5. Trimmed alignment of Chlorociboria nrPKSs.mfa
- Supplementary file S6. Tree file of Chlorociboria nrPKSs.treefile
- __MACOSX/._Supplementary file S6. Tree file of Chlorociboria nrPKSs.treefile
- Supplementary file S7. RNAseq data mapped reads.xlsx
- __MACOSX/._Supplementary file S7. RNAseq data mapped reads.xlsx
