# Supplementary material for: Identification of a Biosynthetic Gene Cluster for the Production of the Blue-Green Pigment Xylindein by the Fungus Chlorociboria aeruginascens
Source: J Nat Prod. 2025 Jan 23;88(2):233–44. doi: 10.1021/acs.jnatprod.4c00350 (PMC11877519; doi:10.1021/acs.jnatprod.4c00350)
Supplement: Supplementary file 2 — np4c00350_si_002.zip [file np4c00350_si_002.zip › Supplementary file S2. Trimmed alignment of nrPKSs used in the phylogenetic dereplication.mfa]

>Chlaer_XLN1_xylindein_g423
DENYDLADLVALVGLCTGAFAAAAISSSKSGVEAARVALRFGLCTISGPPSVKWILAIGE
ILMQPLRWKIAIVGMSGRFP-EASNPEAFWDLLHQGLDVVKEVP-RWDV-KTWGCWLDDA
GLFDPRFFGVSPKEAPQLDPGQRLALMSTYEAMEQAGIVRIGVFHGITSNDWMESAQDVD
TYFIVGGNRAFVPGRINFCFDFSGPSFAIDTACSSSLAAINLACNALWRGDIDTAVAGGT
NMVNNPDGHTGLDRGFFLSRT-GNCKPFDDNADGYCRAEGVGTVFLKRLEDALADGDPIQ
GVILGASTNHSAESES-ITRPHIGTQKAIFDKVLNDTGIDPYDLSYIEMHGTGTQVGDAV
EMTSVLDTFAQSLHLGAAKANVGHGEGVSGVTSLVKVLLMMKKNEIP--PHCGIKINHTF
-PNVHIAFEVLINNFSAAGGNTALLIEDVIITAKCPVSVKGNLPQLSYTTTARRMQRVAV
TGSNLEIKT-RLGP-KIVFAFTGQGAQYLGMGKQLFDFRGNIQGFPS-F-QRVFPLIVQL
ATTCMQMALVRLWGV--TPATVVGHSLGEYAALNVAGVLTDSDTIYLVGKRAELLQ-EQG
THSMLAVH-ASLESLLEIACINGPEDTVLGGSSLQA-VLLKVPYAFHTSQVDPILDSFEA
VAQFHKP-SIPVICPLYLTRHCREAVNIRDALLSAQEVVEIGPHSVVSGMIKATLTSALS
ALFCASHHLPAYSWDL-KDYWMQYTSTVHRIVESDFTDIAKGHKVNQLTTPSVYADMALT
VVSDLVVEK--ALICKFYSHAWCTIEYF-TRMGYKLI-ASLAQFHPDYRAIDELVLEASS
KVYIDVLTQTAGFIMNTEIFVNHGWDSTYSTYARMGDTAMFDGDLKGVPSAMEIVAEESG
IAMDDLTDDFSDIGVDSLLSMVIASRFREE-LGLDLDVTVKHL
>Aspory_pksA_BGC0000004_aflatoxinG1
DQTADLRQMVQVLGFCMGSLAAVAVSCSRSAVQTVLIAFRLGLCALSGSPSITTILALSE
TLLEQVRLKLAIVSMSGRFP-ESPTTESFWDLLYKGLDVCKEVP-RWDI-NTWGCWLDFS
GEFDPRFFGISPKEAPQMDPAQRMALMSTYEAMERAGLVRIGVFHGVTSNDWMETAQNID
TYFITGGNRGFIPGRINFCFEFAGPSYTNDTACSSSLAAIHLACNSLWRGDCDTAVAGGT
NMIYTPDGHTGLDKGFFLSRT-GNCKPYDDKADGYCRAEGVGTVFIKRLEDALADNDPIL
GVILDAKTNHSAMSES-MTRPHVGAQIDNMTAALNTTGLHPNDFSYIEMHGTGTQVGDAV
EMESVLSVFAQPLFVGSAKANVGHGEGVSGVTSLIKVLMMMQHDTIP--PHCGIKINRNF
-PNVHIAFEVLINNFSAAGGNTALIVEDVALSAHVGASMKTNLVQLSYTTTARRWHRVSV
TGASVEVTR-KLEP-KILFAFTGQGSQYATMGKQVYDFREDLHGFPS-F-LHVCPVVVQL
AITCLQMALTNLMGI--RADVTVGHSLGEFAALYAAGVLSASDVVYLVGQRAELLQ-QRG
THAMLAVK-ATLSQWIEVACINGPEDTVLSGTEVQR-AMLKLPFAFHSAQVQPILDDFEA
LAQFAKP-QLPILSPLYVAQHCRHTVDMAQALRSAREVIELGPKPLISGMVKMTLQKILT
SVYTGGWDLPSYGWDL-KDYYIPYTTTLHRVVETDISGLARGHLVDGLCTPSFYADIAMQ
VVSDMVVDK--ALVVKFATHASCTVEYK-THIGYKLM-SSMARFNPDYMLLDYLVLEAAS
GVHVDAITQVAGFAMNKQVYVNHGWDSSYQVYTKMGDVVVLDGELRSVPAVMRVVSEESG
IALEELTDDFADMGIDSLSSMVIGSRFRED-LGLDLGPTVRAL
>Aspfla_pksA_BGC0000006_aflatoxin
DQTADLRQMVQVLGFCMGSLAAVAVSCSRSAVQTVLIAFRLGLCALSGSPSITTILALSE
TLLEQVRLKLAIVSMSGRFP-ESPTTESFWDLLYKGLDVCKEVP-RWDI-NTWGCWLDFS
GEFDPRFFGISPKEAPQMDPAQRMALMSTYEAMERAGLVRIGVFHGVTSNDWMETAQNID
TYFITGGNRGFIPGRINFCFEFAGPSYTNDTACSSSLAAIHLACNSLWRGDCDTAVAGGT
NMIYTPDGHTGLDKGFFLSRT-GNCKPYDDKADGYCRAEGVGTVFIKRLEDALADNDPIL
GVILDAKTNHSAMSES-MTRPHVGAQIDNMTAALNTTGLHPNDFSYIEMHGTGTQVGDAV
EMESVLSVFAQPLFVGSAKANVGHGEGVSGVTSLIKVLMMMQHDTIP--PHCGIKINRNF
-PNVHIAFEVLINNFSAAGGNTALILEDVALSAHVGASMKTNLAQLSYTTTARRWHRVSV
TGASVEVTR-KLEP-KILFAFTGQGSQYATMGKQVYDFREDLHGFPS-F-LHVCPVVVQL
AITCLQMALTNLMGI--RADVTVGHSLGEFAALYAAGVLSASDVVYLVGQRAELLQ-ERG
THAMLAVK-ATLSQWIEVACINGPEDTVLSGTEVQR-AMLKLPFAFHSAQVQPILDDFEA
LAQFAKP-QLPILSPLYVAQHCRHTVDMAQALRSAREVIELGPKPLISGMVKMTLQKILT
SVYTGGWDLPSYGWDL-KDYYIPYTTTLHRVVETDISGLARGHLVDGLCTPSFYADIAMQ
VVSDMVVDK--ALVVKFATHASCTVEYK-THIGYKLM-SSMARFNPDYMLLDYLVLEAAS
GVHVDAITQVAGFAMNKQVYVNHGWDSSYQVYTKMGDVVVLDGELRSVPAVMRVVSEESG
IALEELTDDFADMGIDSLSSMVIGSRFRED-LGLDLGPTVRAL
>Aspfla_pksA_BGC0000008_aflatoxin
DQTADLRQMVQVLGFCMGSLAAVAVSCSRSAVQTVLIAFRLGLCALSGSPSITTILALSE
TLLEQVRLKLAIVSMSGRFP-ESPTTESFWDLLYKGLDVCKEVP-RWDI-NTWGCWLDFS
GEFDPRFFGISPKEAPQMDPAQRMALMSTYEAMERAGLVRIGVFHGVTSNDWMETAQNID
TYFITGGNRGFIPGRINFCFEFAGPSYTNDTACSSSLAAIHLACNSLWRGDCDTAVAGGT
NMIYTPDGHTGLDKGFFLSRT-GNCKPYDDKADGYCRAEGVGTVFIKRLEDALADNDPIL
GVILDAKTNHSAMSES-MTRPHVGAQIDNMTAALNTTGLHPNDFSYIEMHGTGTQVGDAV
EMESVLSVFAQPLFVGSAKANVGHGEGVSGVTSLIKVLMMMQHDTIP--PHCGIKINRNF
-PNVHIAFEVLINNFSAAGGNTALIVEDVALSAHVGASMKTNLAQLSYTTTARRWHRVSV
TGASVEVTR-KLEP-KILFAFTGQGSQYATMGKQVYDFREDLHGFPS-F-LHVCPVVVQL
AITCLQMALTNLMGI--RADVTVGHSLGEFAALYAAGVLSASDVVYLVGQRAELLQ-ERG
THAMLAVK-ATLSQWIEVACINGPEDTVLSGTEVQR-AMLKLPFAFHSAQVQPILDDFEA
LAQFAKP-QLPILSPLYVAQHCRHTVDMAQALRSAREVIELGPKPLISGMVKMTLQKILT
SVYTGGWDLPSYGWDL-KDYYIPYTTTLHRVVETDISGLARGHLVDGLCTPSFYADIAMQ
VVSDMVVDK--ALVVKFATHASCTVEYK-THIGYKLM-SSMARFNPDYMLLDYLVLEAAS
GVHVDAITQVAGFAMNKQVYVNHGWDSSYQVYTKMGDVVVLDGELRSVPAVMRVVSEESG
IALEELTDDFADMGIDSLSSMVIGSRFRED-LGLDLGPTVRAL
>Aspfla_pksA_BGC0000007_aflatoxin
DQTADLRQMVQVLGFCMGSLAAVAVSCSRSAVQTVLIAFRLGLCALSGSPSITAILALSE
TLLEQVRLKLAIVSMSGRFP-ESPTTESFWDLLYKGLDVCKEVP-RWDI-NTWGCWLDFS
GDFDPRFFGISPKEAPQMDPAQRMALMSTYEAMERAGLVRIGVFHGVTSNDWMETAQNID
TYFITGGNRGFIPGRINFCFEFAGPSYTNDTACSSSLAAIHLACNSLWRGDCDTAVAGGT
NMIYTPDGHTGLDKGFFLSRT-GNCKPYDDKADGYCRAEGVGTVFIKRLEDALADNDPIL
GVILDAKTNHSAMSES-MTRPHVGAQIDNMTAALNTTGLHPNDFSYIEMHGTGTQVGDAV
EMESVLSVFAQPLFVGSAKANVGHGEGVSGVTSLIKVLMMMQHDTIP--PHCGIKINRNF
-PNVHIAFEVLINNFSAAGGNTALIVEDVALSAHVGASLKTNLAQLSYTTTARRWHRVSV
TGASVEVTR-KLEP-KILFAFTGQGSQYATMGKQLYDFREDLHGFPS-F-LHVCPVVVQL
AITCLQMALTNLIGI--RADATVGHSLGEFAALYAAGVLSASDVVYLVGQRAELLQ-ERG
THAMLAVK-ATLSQWIEVACINGPEDTVLSGTKVQG-AMLKLPFAFHSAQVQPILDDFEA
LAQFAKP-QLPILSPLYVAQHCRHTVDMAQALRSAREVIELGPKPLISGMVKMTLQKILT
SVYTGGWDLPSYGWDL-KDYYIPYTTTLHRVVETDISGLARGHLVDGLCTPSFYADIAMQ
VVSDMVVDK--ALVVKFATHATCTVEYK-THIGYKLM-SSMARFNPDYMLLDHLVLEAAS
SVHVDAITQVAGFAMNKQVYVNHGWDSSYEVYTKMGDVVVLDGELRSVPAVMRVVSEESG
IALEELTDDFADMGIDSLSSMVIGSRFRED-LGLDLGPTVRAL
>Aspnom_pksA_BGC0000009_aflatoxin
DQTADLRQMVQVLGFCMGSLAAVAVSCSRSAVQTVLIAFRLGLCALSGSPSITAILALSE
TLLEQVRLKLAIVSMSGRFP-ESPTTESFWDILYKGLDVCKEVP-RWDI-NTWGCWLDFS
GDFDPRFFGISPKEAPQMDPAQRMALMSTYEAMERAGLVRIGVFHGVTSNDWMETAQNID
TYFITGGNRGFIPGRINFCFEFAGPSYTNDTACSSSLAAIHLACNSLWRGDCDTAVAGGT
NMIYTPDGHTGLDKGFFLSRT-GNCKPYDDNADGYCRAEGVGTVFIKRLEDALEDNDPIL
GVILDAKTNHSAMSES-MTRPHVGAQIDNMTAVLNTTGLHPNDFSYIEMHGTGTQVGDAV
EMESVLSVFAQPLFVGSAKANVGHGEGVSGVTSLIKVLMMMQHDTIP--PHCGIKINRNF
-PNVHIAFEVLINNFSAAGGNTALVVEDVALSAHVGASMKTNLAQLSYTTTARRWHRVSI
TGASVEMTR-KLEP-KILFAFTGQGSQYATMGKQLYDFREDLHGFPS-F-LHVCPVVVQL
AIACLQLALTNLIGI--HADATVGHSLGEFASLYAAGVLSASDVVYLVGKRAELLQ-ERG
THAMLAVK-ATLSQWTEVACINGPEDTVLSGTEIQR-AVLKLPFAFHSTQVQPILDDFEA
LAQFAKP-RLPILSPLYVAQHCRHTVDMAQALRSAREVIELGPKPLISGMVKMTLQKILT
SVYTGGWDLPSYGWDL-KDYYIPYTTTLHRVVETDLSGLAQGHLVDGLCTPSFYADIAMQ
VVSDMVVDK--ALIVKFATHASCTVEYK-THIGYKLM-SSMARFNADYMLLDHLVLEAAS
CVHVDAITQVAGFAMNKQVYVNHGWDSSYDVYTKMGDVVVLDGDLRCVPAIMRVVSEESG
IALEELTDDFADMGIDSLSSMVIGSRFRED-LGLDLGPTVRAL
>Aspoch_AflC_BGC0000011_sterigmatocystin
DQTYDLAELLQVLGVCTGSLAAAAVSCSTSAVQTVLVAFRLGLCAISGSPEVDSILSLSQ
CLIEPIRWKLAIVSMSGRFP-EAPSTDSFWDLLHKGLDVCKEVP-RWDV-NTWGCWLDFA
GDFDPRFFSISPKEAPQMDPAQRMALMSTYEAMERGGIVRIGVFHGVTSNDWMETAQNID
TYFITGGNRGFIPGRINFCFEFSGPSYSNDTACSSSLAAIHLACNSLWRGDCDTAVAGGT
NMIFTPDGHTGLDKGFFLSRT-GNCKPFDDAADGYCRAEGVGTVFIKRLEDALADNDPIL
GTILDIKTNHSAMSDS-MTRPYTPAQVDNMSAVLSTAGVSPHDLSYIEMHGTGTQVGDAV
EMESVLSLFAKPLYVGSAKANIGHGEGVSGVTSLIKVLLMMKHNTIP--PHCGVKINHNY
-PNVHIAFEVLINNFSAAGGNTAVLVEDVTVSAHVGKSLRANLPQLSYTSTARRWHRASV
SGSSIEILH-NLEP-TIVIACSGQGSQYTGMGRQLYDFRADLQGFPG-F-LSVYPVIVQL
ALISLEMALGNLLGL--KPSAVVGHSLGEYDALYLAGVLSAADTLYLVGKRAELLQ-ERG
THAMLALR-ASLAEILEIACRNGPSDTVLSGSGIQR-TLLKLPFAFHSAQVQPILSDFEE
LARFHKP-CIPVLSPLYLARHCREPVNMVQVLELAPSLVDVGPKPLLSGMIKTTLLTVLG
TLCCGGQHMPDYAWDL-KEYFIPYTTTLHRVVETDISGIAQGHLVDGLCTPSFYADIALQ
VVSDLVVDK--ALIIKFATHATCTVEYK-AHIGYKLM-SSMANFHPDYKLLDNLILEAVS
MMYVDAITQVGGFAMNREVYVNHGWDSTYEVYSRMGDTIVLDGDIRSVPAVLHVISEESG
VALEELTDDFADMGIDSLSSMVIGSRLRED-LALDLSATVGSL
>Aspnid_stcA_BGC0000152_sterigmatocystin
DQTYDLAELLQVLGVCTGSLAAAAISCSTSAVQTVLVAFRLGLWAVSASPDVDDILALSQ
CLIEPIRWKLAIVSMSGRFP-EAPSTDSFWDLLYKGLDVCKEVP-RWDV-KTWGCWLDFA
GEFDPRFFSISPKEAPQMDPAQRMALMSTYEAMERGGIVRIGVFHGVTSNDWMETAQNID
TYFITGGNRGFIPGRINFCFEFSGPSYSNDTACSSSLAAIHLACNSLWRGDCDTAVAGGT
NMIFTPDGHTGLDKGFFLSRT-GNCKAFDDAADGYCRAEGVGTVFIKRLEDALAENDPIL
ATILDIKTNHSAMSDS-MTRPFKPAQIDNMSALLSTAGISPLDLSYIEMHGTGTQVGDAV
EMESVLSLFAKPLYVGSAKANIGHGEGVSGVTSLIKVLLMMKNDTIP--PHCGIKINRNY
-PNVHIAFEVLINNFSAAGGNTAVLVED--IAGSFGEA--AG-SELSYTTTARRWHRVSI
TGANTEILR-NVEP-KIVIACSGQGSQYTGMGWQLYNFRSDLYGFPS-F-LEVYPVIVQL
ALVSLEMALGNLLGL--KPSAVIGHSLGEYAALYISGVLSAADTLYLVGMRAKLLQ-ERG
THAMLAVR-ASLCEVLEVACHNGPNDTVLSGPNLQN-SLLKLPFAFHSAQVQPILEEFKN
VARFHKP-QIPVLSPLYLARHCREPVKMVSVLEHARDVIDVGPKALMAGMIKTTLTNILG
TLYSRGLELPSYGWDL-KDYFIPYTTTVHRVVETDISQIAQGHLVDGLCTPSVYADIALH
VVADMVIDK--ALIIKFATHATCTVEYQ-ERIGYKLM-SSMASFHRDYKLLNHLILEAVS
TMYVDAITQVGGFAMNQEVFVNHGWTSTYEVYVRMGDTIVLYGDVRRVPAVLSVISEESG
VALGELTADFADIGIDSLSSMVIGSRLRED-LGLELGATVRSL
>Dotsep_pksA_BGC0000048_dothistromin
DQTYDLADMLKVLGICTGSLAAAAVSSSNSAVQTALIAFRLGLCVISGAPRVKSILALNQ
CLLESIGWKLAIVSMSGRFP-EAQSTDAFWDLLYKGLDVVKEVP-RWDV-ETWGCWLDFA
GEFDPRFFSISPKEAPQMDPAQRMALMSTWEAMERGGIVRIGVFHGVTSNDWMETAQNID
TYFITGGNRGFIPGRINFCFEFSGPSFTNDTACSSSLAAIHLACNSLWRGDCDTAVAGGT
NMIFTPDGHAGLDKGFFLSRT-GNCKPFDDKADGYCRAEGVGTVMVKRLEDALADGDPIL
GTILDAKTNHSAMSDS-MTRPFVPAQIDNMEACLSTAGVDPTSLDYIEMHGTGTQVGDAV
EMESVLSVFAQPLYVGSAKANIGHGEGVSGVTSLIKVLLMMQNNTIP--PHCGIKINHNY
-PNVHIAFEVLINNFSAAGGNTALLIEDVTISGHVGKSLSNNLSQLAYTVSARRWHRVAV
AGTTVDITA-KLEP-SVFFAFTGQGSQYLGMGKQLYDFRSELQGFPS-F-AHIFPVVVQL
AITCLQMALFNLVGI--KASAVVGHSLGEYAALYAAGVLSASDTIYLVGKRAELLQ-DHG
THAMLACK-ASLAEITEVACVNGPEDTVLSGTEVQK-TLLKLPFAFHSAQVQPILEDFEE
LAAFEKP-KLAVISPLYLARHCREAVGMVKALGVAKEVIEIGPKPLLCGMIKNILSNIFT
TLYTGGLQLPDYGWDL-KDYFIQYTTTVHKVIETDISSIAQGHTVDSLCTPSFYADIALQ
VVTDLVVDK--ALIVTFKTHAYCTVEYK-AAIGYKLM-SSMAHFHPDYKLLDNLVLEAVS
VMYVDAITQVGGFAMNKEVYVNHGWESEYVVYSKMGDTIVLDGDLRSVPEALKIISEESG
IALDELTDDFTDMGVDSLSSMVITSRLRED-LELDLAPTVASL
>Bysspe_RWQ92175_BGC0001866_viriditoxin
DQTYDIAELLSCLGLCTGALSAAAVSSSRSAIETVILAFRTGLHAISGPPSVETILALQD
VLLRPISWKIAIVGMSGRFP-GAENVDSLWELLMAGRDMCKEVP-RWNV-DTWGCWLDNP
DMFDARFFNMSPREAPQVDPAQRIALITAYEAIEQAGIVRVGVFFGTTSNDWCESGQDID
TYYIPGANRAFIPGRINYVFKFSGPSYSIDTACSSSLSALHVACNALWHGDIDTAIAGGT
NVLTNPDMTAGLDRGHFLSAT-GNCKTFDDTADGYCRGEGVATVVLKRMDDAIADKDPIL
GVIRGVYTNHSAEAES-ITRPHVGAQKAIFQHVLNHSGIRPQDISYIEMHGTGTQAGDMR
EMTSVLDTFSKPLYLGAVKSNIGHGESVSGVTALVKVIMMMQNNTIP--PHRGVHLNRRF
-PNVHIAFQAFINNFSAAGGNSSVLVEDIAVSAKSPSALRKNLCELSYTTTARRIHRLMF
AGSSLDILR-EMEQ-SVIFTFTGQGAQYPGMGQVFFNFRSDLLGFPT-F-LPIFPTVVQL
ANTCMQLALTRLWGI--RPSAVVGHSIGEYAALNTAGVLSDADTVYLVGKRAQLLE-EKG
SHTMLAAL-ASVSRLLEVACINGPEEIVLAGPDIQK-ILLQVPFAFHSSQVDPILQDFQS
AIEFHKP-TIPVISPLYLARHCREPVNILQALRQASTVMEFGPHPVVSGMVKSTLTESVS
TLYCMGFRLPSYSWDL-KSYWIPYTTTLHRIVESDVSPLVQGHKVEGLCTPSVYADIGFT
LVTDMVIEK--ALMVRFYSHSHCRIAVK-ARMAYNMV-QALAEFHPDYRCIDETILEAAC
TVYIDGLTQSGGFVMNVEVFVNHGWDSSYQTHVRMGDVVVLSGEIQGVPEALRIICEQSG
VPLAELTDDFANIGVDSLLALTITSAFVEE---LDLDVTVADL
>Aspfla_AFLA082150_BGC0001446_asparasoneA
DLTCDFEELLALVGLCTGLLSAAAVGCCQSATHTVLIAFRAGLFVLSGLPSIESILALNA
ILREPLRLKLAIIGYSGRFP-DANNNEELWQLLHEGRDVASITP-RWDV-KTYGCWLKEP
GLFDAKFFALSPREAPQVDPAQRLALMTAYEAMEFAGLVRIGVFYGTTSNDWGESSQNVD
TYYIPGSCRAFIPGRQNFFYKFSGPSYSVDTACSSGLAALHLACNSLLKGDIDTAICGGT
NVLTNPDITAGLDRGHFLSRT-GNCKTFDDDADGYCRGEGVCTMVIKRLEDAKADNDPII
AVILGAYTNHSAEAES-ITRPHIGAQKAIFEKVLTSAGVDPYSVGYVEMHGTGTQAGDAR
EMKSVLSVFAERLFLGSAKANVGHGESVSGPIALIKSLMMLERNEIP--PHCGIKINSGF
-PNVHIAKQIMINNFSAAGGNSSVLIEDVAVSAKSSTALIANLPSLSYTTTARRTHRVMV
SGPDLEIHA-LLEQ-RAAFAFTGQGSQYIGMGESLLNFRSDILGFPS-F-LPLLPLVVQV
GTVCTQIAMARLWGI--EPCAVVGHSLGEYAALNIAGVLSEADTIFLAGKRAQLLQ-EDN
THAMLAIG-TSTRSLCDIACINTPKETVLSGTRILD-ILLRVPFAFHSSQMEPVLEKFKA
AARFYEP-KVPVISPLYLARHCRETVNFATALESAKAWVEIGAHPIVSGLLRNNLTSSLS
TLYESGVRLPSYNWDL-KEYWMQYTTCVHKLVEVDVLPFVRGHRVNNLVTPSVYAEMALV
ILQHMDVQRPFATKVEFWSHALASIGIM-KEMGYNLV-SSLASYDPEYMGVSSVLLEAVA
TVLIDNLGQPALFVMNKEVFVNHGWKSTYRSHVRMGDMVVFEDKAQGVPAALKIISEESG
VPIAELSPEFDDLGVDSLLALLCASRFREE-LGLHY--TIKEL
>Fusfuj_FFUJ06742_BGC0000030_bikaverin
DQSTPLSLLLELLGICTGSIAAAAVSCAKDGVEAATVAFRLGMHVISGPPSLEHGLVLSS
ALSQQIRMKIAIIGFSGRFP-EADNLDEFWDLLIRGLDVHKPVP-RFAR-D-YGCWLKSA
GYFDTQFFHMSPKEAMQTDPAQRLALLTAYEALEMAGVVRVGVYYGTTSNDWGESSQDVD
TYYIPGANRAFIPGRVNYFFKFTGPSIAVDTACSSSLAAINLAITSLKNRDCDTAIAGGT
NVMTNPDNFAGLDRGHFLSRT-GNCKAFDDGADGYCRADGIGTLILKRLPDAIADSDPIF
GVILGAHTNHSAESVS-ITRPLADAQEYLFKKLLNETGIHPHDVSYVEMHGTGTQAGDAV
EMRSVLNSFAKSLYLGSVKANVGHAESASGVLAIIKVLLMMQKNTIP--PHCGIKINQGF
-PGVRIALKVLVNNFSAAGGNTSLLLEDVAVSARSTKALEENLSQLSYTTTARRVHRVAF
VTNGLDLRK-SLLP-KVGFLFTGQGAQETAMAIGYYKFRSDIQGLPS-V-LPLIAVVVQL
GTCIIQISLARFWGI--TPQYVIGHSLGEYAALQIAGVLSVNDAIFLCGHRAALLD-KKY
THGMVAVK-AALRQHIEIACVNGAEDTVLSGPSLCG-KLLEIPFAFHSSQVDPILDDLEE
LASFHEP-KLPIVSPLYIRRHCRETVDFLGAIKMAESCIEIGAHPILTRMVKSIIADSLC
ALHLAGFQLPKYSWQL-ANYWMQYSDSVHNVIESDMHAIAQNHRVNGMAPSTLFADIAFT
LINNMAVEK--ALIVRIFSHAVCDVLIQ-RGILYKIF-SNSVQYGSAFQGIEQVWFEGTG
KVCCDSLGHITGFIMNDHVYINHGWRTQYQTYVKMGDVHVLRDGFKKVAKALEIIADEIG
VDISQLTDTLADLGVDSLMSLTILGNFREE-LDLD--ITVQDL
>Aspory_XP_023094012_FNP123_8-methyldiaporthin
DQTVRLPLLLELVGFCTGSLAAAAVSCVRTGIEAVVVAFRVGMHVISGTPRVESIFLVME
ILTCQIRFKIAIIGFSGRFP-EADGLNEFWELLQQGLDVHKPIP-RFDL-EAHGCWIRSP
GSFDARFFQMSPREACQTDPAQRLALLTAYEAMEMAGFVRVGVYYGMTSDDWRESSQDID
TYFIPGGIRAFVPGRINYFFKFSGPSITVDTACSSSLAAIHTACNALLNSDCDTALAGGT
NILTNPDNFAGLDRGHFLSST-GNCKTFDDDADGYCRADGVGTVILKRLQDAIADNDPIF
GVIVGARTSHSAEAVS-ITRPLADAQAHLFRKLLAESGIHPHEISYIEMHGTGTQAGDAV
EMKSVLDSFARPLHLGSVKANVGHGESASGVTALIKVLLMMQKNRIP--PHCGIKINRHF
-PNVHIPFMSFINNFSAAGGNTAVLVEDITLSARSVRSLSKNLARIAYTTTARRMHRVAF
VGNDLEVKR-RFLP-GVGFLFTGQGAQQTAMARELYDFRADIHGFPS-I-LPLIPMIVQL
GTVVIQIAMARLWGL--TPEYALGHSLGEYAALQIAGVLSISDTIYLAGSRAALLE-KRG
SHGMLAVK-ASLEEALEVSCINGFDDTVLSGTRASK-ELLILPFAFHSSQVDPILEELEH
IASFQPP-RIPIVSPTYIRRHCREPVNFLGAIQAAQGAVEIGAHPILTRMMKAAVTESLS
VLHLAGVMLPAYSWDY-QDYWIQYSPSVQKILESDITPVALDHKVNGLCPSSLYADIGHT
LVSNMAVEK--ALVMKVYSHAQCTILIQ-RSIAYRLF-SSMMQYGPSYQAMEEVIFEATA
QVWSDSLGHITGFVTNENLFVNHGWGFVYQTHVKMGDVYVLNDHFQKVAQVLEMIARELG
VDPGQLTEDFTDMGVDSLMSLTIIGNFREF-LSLD--VSVQSL
>Aspnid_ANIA08209_BGC0000107_naphthopyrone
DQTGDIGDLLALVGLCTGLLSCAAVSCASNAVEVVVVALRLGLCVISGPPVVEWILALEE
ILLRQMSWKIAIIGMSGRFP-EADSPQDFWNLLYKGLDVHRKVP-RWDA-DAYGCWIREP
GLFDPRFFNMSPREALQADPAQRLALLTAYEALEGAGFVRVGIFYGMTSDDYRESGQDID
TYFIPGGNRAFTPGRINYYFKFSGPSVSVDTACSSSLAAIHLACNSIWRNDCDTAITGGV
NILTNPDNHAGLDRGHFLSRT-GNCNTFDDGADGYCRADGVGTVVLKRLEDALADNDPIL
GVINGAYTNHSAEAVS-ITRPHVGAQAFIFKKLLNEANVDPKNISYIEMHGTGTQAGDAV
EMQSVLDVFAQSLHLGSAKSNIGHGESASGVTSLVKVLLMMKENMIP--PHCGIKINHNF
-PNVHIALQIFLNNFSAAGGNTALLLEDITLSARSQTALQNNLPSLAYTTTARRIHRVTA
IGSSFEMRD-SLIP-GIGFLFTGQGAQYAAMGKQLYEFRSAIQDLPS-I-LPLVPVVVQL
GTTCVQMALSSFWGI--TPSFVLGHSLGDFAAMNAAGVLSTSDTIYACGRRAQLLT-ERG
THAMLAIK-APVKQLLDMACINSPSETVISGPELSR-ACLTVPYAFHSAQVEPILEDLEK
ALQFNKP-SVPFVSALYLVRHCRETVNFLSAFEAVRNWLEVGPHTVCSGMVKATLSNSLS
SLYLAGVPLPTYKWDL-KNYWIPYTTSAQRVVHNDIARVIQGHKVNGLCPSSLYADSAQT
LVCNVTVPK--PLIVQVFSHAHCEVLVK-RSIVYKLF-SALVDYDENYQSIREVILEATA
LVWIDSFGHLSGFIMNSQVFVNHGWDSTYRTYVRMGNVYIFEGDFQALSRALNILASEVG
LSESDMSDDFADYGVDSLLSLTVTGKYREE-LNLD--MTVGDF
>Aspory_XP_001822700_FNP030_YWA1
DQSLDLQQLNEIVGLCAGLLSSAAVSCSNNAVEAVVVALRLGLCVISAPPKVDRIIALEE
ILLRQLCWKIAIIGMSGRFP-EADGTESFWDLLYNGLDVHRKVP-RWDV-DAYGCWINEP
GLFDPRFFNMSPREALQADPAQRLALLTAYEALEMAGFIRVGLFYGMTSDDYRESGQDID
TYFIPGGNRAFTPGRINYYFKFSGPSVSVDTACSSSLAAIHMACNSIWRNDCDAAIAGGV
NILTNPDNHAGLDRGHFLSRT-GNCNTFDDGADGYCRADGVGTIILKRLEDAQADNDPIL
GVINGAYTNHSAEAVS-ITRPHVGAQAFIFNKLLNDANIDPKDVSYVEMHGTGTQAGDAV
EMQSVLDTFAQSLHLGSAKANVGHGESASGVTALVKVLLMMKKNTIP--PHCGIKINHNF
-PNVHIAFQCFINNFSAAGGNTALLMEDVSVSARSQSALKNNIPSLAYTTTARRIHRVTA
IGSSLELRD-SLNP-GVGFVFAGQGAQHTGMGRQLYEFRATMQGFPS-I-LPLVPIVTQL
GTTCLQMALVNYWGI--KPAFVLGHSLGEFAALNTAGVLSTSDTIYLCGRRATLLT-EYG
THAMLAVK-ASVKQLLEVACVNSPSETVVSGLDLAQ-RCLRVPFAFHSAQVTPILERFQE
EAQFRKP-SLPFVSSLYMVKQCRKSVNFLGALEATRYWLEVGAHTICSGMIKATFSNSLS
ALHLAGIPLPSYKWDL-KNYWIPYTTAAQKVVQNDIARVIQGHKVNGLCPSSLYADIAQT
LVCDMVVPK--PLIVQVYAHAYCTVLVK-RSIVYKLF-SALVDYDENFKSIREVILEATA
RVWIDSFGHLSGFIMNNQVFVNHGWDSTYRTYVRMGDVYIFEGDFQALARALSILASEVG
LAESEISDDFADYGVDSLLSLTVTGRYREE-LNLD--LTVNDF
>Paevar_XP_028487250_FNP129_Ywa1
DQTGEIVDLLAIIGLCTGLLASAAVSSSRTAIETVTVSLRLGLCVISAPPTVTSILALEE
ILLRKLCWKIAIIGLSGRFP-DAPSPEHFWDLLYKGLDVHRVVP-RWDV-KAYGCWIEEP
GLFDPRFFNMSPREALQADPAQRLALVTAYEALEQAGFVRVGIFYGMTSDDYRESGQDID
TYFIPGGNRAFTPGRINYHFKFSGPSVSVDTACSSSLAAIHLACNSLWRNDCDTAIAGGT
NVLTNPDNFAGLDRGHFLSAK-GNCNTFDDEADGYCRADAVGTVVLKRLEDAQADKDPIL
GVILGAYTNHSAEAVS-MTRPHVGAQAFIFNKLLNEANVSPRDVGYIEMHGTGTQAGDAV
EMKSVLDIFAQSLYLGSAKANIGHAESASGVSSLIKVLLMLKANTIP--PHCGIKINHNF
-PNVHIAFKLFVNNFSAAGGNTALLIEDVAVSARSQSSLRNNLGKLSYTTTARRIHRTMV
SGSSLGIQE-ALSP-SIGFVFTGQGAQYTGMGQQLYSFRDNIQGFPS-I-VPLIPVVTQL
GTTCLQMAMTRYWGV--KPAFVLGHSLGNYAALNAAGVLTTSDTIYLSGRRAQLLQ-EKG
THSMLAIK-ANIKPFLEVACINAPGETVISGLVLSE-KLLRVPYAFHSAQVEPILESLGE
VAQFHKP-SIPVVSALYLQRHCRETVNLLAALEATRHWIEVGSHPICSGMIKGTLCNSLS
AIYLAGVQLPAYSWDN-KNYYIPYTTSVQRIVESDLSPVIQGHKVNGLCPSSLYADIAQT
LVCDMTVPK--PLIIQIYSHASCLVLIK-RSIFYKLF-SALVDYGDNYKSVEEVVLEATA
RVWIDSIGHLTGFVMNSQVYVNHGWDFTYRTYVKMGDVYAFDGDFQGVPQALKILAEEIG
VSEAELSDDFADYGVDSLLSLTITGKFREE-LNMD--LTVKDL
>Talsti_TSTA083310_BGC0001578_duclauxin
DQTVSLVDLFALAGACTGSFAVAAISTSRSAVEAVLIAFKTASYSVCGPPEPEKLVAVSE
TLLEPMRWDIAIIGYSGRFP-ESASNEEFWELLIAGRDVHRTIP-RFDW-KAYGCFVKEP
GLFDARFFNMSPRECENCDPAQRLAITSAYEAIEMAGLVRIGVFYGVTSDDWRESGQDID
TYFIPGGNRAFIPGRISYFFRFCGPSLSVDTACSSSFAAIQTACAYLWRGECDTALAGGA
NILTNPDNFAGLDRGHFLSTT-GNCNAFDDTANGYCRSDAVGTVILKRMEDAIADNDPIF
GVIRGAYTNHCGRTDS-ITRPFEGDQAAVFNRIMRYAGVNPLDVGYVEMHGTGTQAGDAT
EMRSVLSVFAFPLHLGTVKANIGHAESASGVASLIKVLLMMKHNAIP--PHCGIKINHNY
-PNIHIPFQVFLNNFSAAGGNTAVLLEDVTVTGKTVKSLKGNVSSLSYTTTARRMHRAIV
SGYDVSIRS-RLQP-KTVLVFTGQGAAYQGLGKELFEFRDSIQGLPS-F-LPLVPIVTHL
ALVCVQMALYTLWGV--TASATIGHSLGEYPALYAAGVLTAANVIYLVGTRARLLT-EKG
THAMLAVK-LSIERELEIGCFNQPSNNVVTGPQLQN-RLLDIPYAFHSNQVEPILASFEK
AASYNQL-TIPYISPLYLTNACRQPVKFQDAIEAAQAWIEVGSHPTCIGMIKSILMPAIE
GLYQSGFGLPSYAWDL-KNYWIQYSPSVQRILESDIHPILEGHVVNGLCPSSLYADVAIT
IVADMKVIN--PLIFKLFSHATFTVLIR-SRIAYQLF-STLVSYNTDYQGMQEVMLEATT
KVWVDSLGHIAGFIMNSQVFINHGWDREYQVYNRMGDTYIFKGNFQGVPRVLTIIGEEAG
VDPTELDPNFQNHGIDSLLSLTICGRIQEE-LGVE--VTPLEL
>Endpus_ERF77221_FNP095_?
DLTTSITDLLALVALCTGSFAAAAISTSRTGIEAVLAAFRTGLCSISGPPSVNEIIVVSD
TLCEQVRWKIAITGFSGRFP-EAASNEEFWELLSAGRDVHRTIP-RFNW-KTYGCFINEP
GLFDARFFNMSPRESQNTDPAQRLAITTTYEAIEMAGLVRIGVFFGVTSDDWRESGQNID
TYFIPGGNRAFVPGRISYFFRFSGPSLSIDTACSSSFAAIQTACNYLWRGECDTAVAGGT
NVLTNPDNFAGLDRGHFLSTT-GNCNAFDDGASGYCRADAVGSVILKRLEDAQADNDPIF
GVIDGAFTNHCGQTES-ITRPHEGDQASVFNRIMRNSNVNPLDVSYIEMHGTGTQAGDAT
EMNSVLSVFVHPLYLGSAKANVGHAEAASGVSALIKVLMMMKNNQIP--PHCGIKINRNY
-PNVNIALKCFLNNFSAAGGNTAVLLEDVIVTAKSVQSLKQNLPSLSYTTTARRIHRTIC
SGSDISIRD-ALRP-KVAFVFTGQGCLYAGVGKQLFEFRADIQGFPS-F-LPVVPVVSHL
AVTCVQMALSRLWGV--VPSLTTGHSLGEYAALYAAGVVTASDAIHLVGTRAQLLS-KHG
THTMLAIK-ASIKPRLEVACFNQPASNVISGPRLMR-EYLDIPFAFHSAQVEPILELFER
AANFHAP-SIPYMSPLYLARACRNAVNFQGALQAAKAWLEIGSHPACSGMIKGTLASGLE
SLYLSGIELPRYCWDL-KNYWIQYSPSVQRILESDIHPIFQGHNVNGLCPSSLYADIALT
VVGDVKVDK--SLILALYSHAKCQVLIK-SRVVYKLF-SSIVDYDARYQAMQEVVLEATA
QVWIDGLGHIAGFIMNDQVFINHGWDTTYRSYNKMGDTYILEDDFAGIPLVLAIIAEEAG
LDAAELGPSFADYGIDSLLSLTITGRIQEE-LGLD--LTVKEF
>Aspter_ATEG00145_BGC0000161_isoterrein
DEAGDVLDLVR-------------------------LAFRIGVKVISGPPEVAEVLVVRD
ILIRPLLFKIAIVGMAGRFP-NSDDLESFWSTLQQGLDLHRRVP-RFDI-DAYGCFIEKP
GLFDPRFFNMSQREAYQTDPMGRLALVTAYEALEMSGFVRIGTFYGQTSDDWRTAAEKID
MYYIPGTIRAFATGRINYHFKFKGPSYNVDTACSSSFAAIQLACTSLLAKECDTALAGGL
NVMTTPDLFAGLSRAHFLSKT-GSCKTFDDGADGFCRGDGVGTVVLKRLEDAEADNDPIL
AVVLGTATNHSSEAVS-ITRPHGPAQEALYRKILKHTGVDPVDVSYVEMHGTGTQAGDGT
EMKSITNVFAQLIHLGALKANIGHGEASAGVASLIKTVIMMQKNAIP--PHVGIKMNKTF
-PGVRIAFKAYLNNFGASGGNTGLLLEDVSLSAKSAYSLDQNLPALSYTTTARRVHRVSY
AVRSIETIK-SLRG-KIAFLFTGQGSHYTALGKQLFEFRNDLQGFPT-F-LPLIPVALQL
GQSCIQIALARLWGI--TPSSVLGHSLGEYAALNVAGVLSASDTIYLVGRRAQLLE-ELG
SHKMLAIA-ASVKEILEVACINGPNETVISGLSYSK-TLLSTAYAFHSAQIQVIVEQYRK
VASFGPP-NVPVISPLYLCRQAREAVNFMGALKAAESWLEIGPAPVCSAFVKSSLSGTLS
NLYSKGLALPSYCFEE-KNYWLDYTPSVQKVIESDLSHAVTGHLVNGLCPAGVYAESALT
LVRALEIVK--PLIISYNSHATCHVLVR-SRIAYEGF-SGFVEYDKQYHGMKEVIMEATS
ILFIDNISHLSGFILNKQVFVSHGWDHSYSNYVKMGDVYIFDGEFKAIPDFLALLCEELG
VELSELQDDFADIGLDSLMSLSITGRMREE-LDLEA-ITVGQV
>Claunc_AUW31184_BGC0001489_6-hydroxymellein
DETGDVLDLVKLVGFCTGLLAAVAVSASQSALNIVRVAFRIGVKVISGPPAIEEVLVVGD
ILVRPLSFKIAVVGMSGRFP-NADNLESLWSLLEQGLDVHRKVP-RFDV-DAYGCFVKEP
GLFDPRFFNMSPREAYQTDPMGRLALVTAYEALEMSGFMRVGTFYGQTSDDWRQAAQNID
TYYIPGTIRAFASGRINYYFKFKGPSYNVDTACSSSFSAIQLACTSLQAKECDTVVAGGL
NIMTTPDIFSGLSRAQFLSKT-GSCRTFDDTADGFCRGDGVATVILKRLEDAEADNDPIL
GIILGTATNHSSEAVS-ITQPHAPTQELLYRKILRNTGVDARDISYVEMHGTGTQAGDGA
EMESISNVFAQTVHVGALKANIGHGEASAGVASLIKVLLMLQRNAIP--PHIGIKMNKTF
-PGIRIALQAYLNNFSAAGGNTGLLLEDVSVTAKSAWSLEMNLPSLSYTTTTRRTQRVSF
AVSSIEATE-ALRP-KVAFVFTGQGAHYPSLGKQLFEFRSDIEGFPS-F-LPLLPFVLQL
GQTCIQMALARLWGV--LPSAVIGHSLGEYAALNVAGVLSVSDTIFLVGQRAELLE-KHG
THSLLAAA-ASTSQVINIACINGPRETVISGPSYSK-TLLPCAYAFHSAQVTPILESFKE
SASFANP-AIPVISPLYLARHAQETVSFLGGITAAKMWVEIGPTPVCSAFIKSILSSGLS
LLHRKGLGLPSYTFEN-KNYWLEYTSSVQKLVESDLSDAISGHLVNGLCPSGVFADMALT
IVRQLEIKK--PLIIGYKSHALCEVLFR-SRIAYEAF-SSLVQYDKRYHGMKEVILEASS
VIWIDNIAHLSGFVLNKQVYISHGWESSYHNHVKMGDVHVFDGDFQAIPKFMSIICEELG
VETFELSDEFADIGLDSLMSLTITGRMREV-LEMD--VTVGAA
>Nodsp_pks1_BGC0001257_1368-tetrahydroxynaphthalene
DQSLDLQQLNELSGLCTGLFAATAIASSYSAIQVVLMAFRTGSHVISGPPAIRKMLVVHE
ILNESLIFKLAIVGMAGRFP-DSASHEALWELLEKGIDAHRVIP-RFPV-DTYGNWIENP
GHFDPRFFNMSPREAFQTDPMQRLALTTAYEALEMSGYVRIGTFYGQTSDDWREAAQEVD
TYYITGGVRAFGPGRINYHFGFSGPSLNIDTACSSSAAALQVACTSLRAKECDTAIVGGL
SCMTNSDIFSGLSRGQFLSKE-HNCNTFDNDADGYCRADGCASVIVKRLDDALADKDNIL
AVILGTQTNHSADAIS-ITHPHGPTQSILSSSILDEAGVDPLDVDYVEMHGTGTQAGDGT
EMVSVTDVFARPLYLGAVKANVGHGEAASGVTALIKVLMMLKKNAIP--PHIGIKINKTF
-PGVNIAFHVFVNNFSAAGGNTGLLLEEITITAKSKAAMIRNVSHVAYTTTARKIQRMNV
VASSLEAQE-AIKP-KVAFLFTGQGSHYAGLGRDLYAFRQAIHGFPS-F-LPLIPVVVQL
GLASFEMALARLWGI--QPSAVLGHSLGEYAALHVAGVLSASDTIYLVGARAKLLV-EKG
THAMLAVQ-GSVTEALNIACINGPRETVLSGTEIAE-QLLKVPFAFHSAQVEPILDDFEK
LARFYEP-KIPVISPLYLRNHARDAVNFLGGLVSAQSWLEVGPHPVCANMVKAAFSATLC
TLHSAGLDLPAYSFDL-KNYWLQYTTTVQKITESDLAKICLGHRCNGLTPSTLYADMAET
IVAHMEVTK--TLIVTWTSHAVCKVLIK-GRIAYKLF-TALVDYSHQYKGMESVILEATA
KVWIDSVCHISGFIVNEQVYISHGWGSTYQTYIRMGDAYVFDGDFQAIPQVMDIISKETG
VSHDELADNFADLGVDSLMGLTISGRLRED-LELN--VTIGAF
>Dalesc_gene6_BGC0001906_naphthalene
DQSLDLQQLNELSGLCTGLFAATAIASSYSAVQVVLLAFRTGSHVISGPPAISEMLVVHE
ILNEPLLFKLAIVGMAGRFP-DSASVEALWDLLEKGIDAHRVVP-RFPV-ETYGNWIEQP
GLFDPRFFNMSPREALQTDPMQRMALTTAYEALEMAGYVRIGTFYGQTSDDWREAAQEVD
TYYITGGVRAFGPGRINYHFGFSGPSLNIDTACSSSAAALQVACTSLRAKECDTAIVGGL
SCMTNSDIFSGLSRGQFLSKE-HNCNTFDNDADGYCRADGCASVIVKRLDDALADKDNIL
AVILGTQTNHSADAIS-ITHPHGPTQSILSSAILDDAGVDPLDVDYVEMHGTGTQAGDGT
EMVSVTDVFARPLYLGAVKANVGHGEAASGVTALIKVLMMLKKNAIP--PHIGIKINKTF
-PGVNIAFHVFVNNFSAAGGNTGLLLEDITVTAKSKAAMIRNVSHVAYTTTARRIQRMNV
TASSLEAQE-AIKP-KVAFLFTGQGSHYAGLGRDLYTFRRAIHGFPS-F-LPLIPVVVQL
GLASFEMALAKLWDI--HPSAVLGHSLGEYAALHVAGVLSASDTIYLVGARAQLLV-EKG
THAMLAVQ-GSVTEALNIACINGPRETVLSGTEIAE-QLLKVPFAFHSAQVEPILDDFEK
LARFEEP-KIPVISPLYLRDHAREAVNFLGGLVSAQQWLEVGPHPVCANMVKAAFSSTLC
TFHSAGLDLPAYSFDL-KNYWLQYTTTVQKVTESDLTKICEGHRVNGLTPSTLYGDMAMT
IVADMEVPK--TLIISFTTHAVCKVLIK-ARIAYKLF-TALVDYDPQYRGMESVILEATA
KVWIDSVCHISGFIVNEQVYISHGWGSTYQSYIRMGDAYIFDGDFQAIPQVMDIVSKETG
VSHDELADNFSDLGVDSLMGLTISGRLREE-LELN--ITVGAF
>Pesfic_XP_007833873_FNP011_DHNmelanin
DQSLDLQQLNELSGLCTGLFAATAIASSPSAVQVSLMAYRVGSHVISGPPALDKILVVHE
ILNEPLLFKLAIVGMAGRFP-DAASHEKLWELLEKGIDAHRVVP-RFPV-ETYGCWIENP
GLFDPRFFNMSPREAFQTDPMQRMALTTAYEALEMSGYVRIGTFYGQTSDDWREAAQEVD
TYYITGGVRAFGPGRINYHFGFSGPSLNIDTACSSSAAALQVACTSLWAKECDTAIVGGL
SCMTNSDIFAGLSRGQFLSKK-GNCNTFDNDADGYCRADACASVIVKRLDDALADKDNIL
AVVLGTSTNHSADAIS-ITHPHGPTQSVLSRAILDEAGVDPLDVDYVEMHGTGTQAGDGT
EMVSVTDVFARPLYLGAIKSNVGHGEAASGITALSKVLLMMKKNSIP--PHVGIKINKTF
-PGVNIAFHIFVNNFSAAGGNTGLLLEDVTVTAKSKSAMIRNVSDVAYTTTARKIQRMNV
AAGSLEAIQ-AIKP-KVAFMFTGQGSHYAGLGKELYAFRDAIHGFPS-F-LPLIPVVVQL
GLCSFEMALARLWGI--QPGAVLGHSLGEYAALHVAGVLSASDTIYLVGARAQLLV-NKG
THAMLAVQ-GSVKEALNVACINGPRETVLSGAEIAE-QLLKVPFAFHSAQVEPILDDFES
LARFETP-KVPVISPLYLRNHAREAVNFLGGLVSAQQWLEVGPHPVCANMVKAAFSSSLC
TLHSAGLDLPSYAFDY-KNYWLQYTTTVQKVVESEMTLVCSGHMVNGLTPSSLYGDMAIT
AVSHMEVPK--TLILSWTSHANCKVLIK-SRIAYKLF-AALVDYDRRYRGMESVILEATA
KVWIDSVCHISGFILNEQVFISHGWGSTYQTYIRMGDAYIFDGDFQAIPQVMEIIAKETG
VSHDELADNFSDLGVDSLMGLTISGRLREE-LELN--VTVGAF
>Pyrory_XP_003715434_FNP001_1
DQSLDLQQLNELVGLCSGLFAASAIASTPSAVQTVLMAFRTGAHVISGPPTVDNILVVSE
ILTQTLRFKLAIVGMAGRFP-DAASHEKLWELLSKGLDVHRVVP-RFPV-ETYGCWIEKP
GMFDPRFFNMSPREAFQTDPMQRMALTTAYEALEMSGYVRIGTFYGQTSDDWREAAQEVD
TYYITGGVRAFGPGRINYHLGFSGPSLNVDTACSSSAAAMNVACSSLWARDCDTAIVGGL
SCMTNPDIFAGLSRGQFLSKK-GPCATFDNNADGYCRGDSCASVIVKRLDDAIADHDRVL
AVILGTATNHSADAIS-ITHPHGPTQSLLSSAILDDAGVDPLDVDYVEMHGTGTQAGDGT
EMVSVTNVFARPLYLGAVKANLGHGEAASGVTALCKVLLMLQKNAIP--PHVGIKINKTF
-PNVNIAFHVFINNFSAAGGNTGLLLEDITITGKSKSAMIHNISHVAYSTTARRIQRMNV
TAQDLEAKQ-ALKP-KVAFMFTGQGSHYAGLGKELYAFRQAIHGFPS-F-MPLVPLIVQL
GLCCFEMALAKLWGV--KPAAVMGHSLGEYAALHVAGVLSASDTIYLVGARAKLLV-EKG
THAMLAVM-GSVQEALNVACINGPRETVLSGEEIAQ-QLLKVPFAFHSAQVDPILDDFEK
LARFNTP-KVPVISPLYLRDHARDAVDFLGGLVSAQSWLEVGPHPVCANMVKAAFSASLC
TLHTAGLDLPSYAFDE-KNYWLQYTTTVQKVVESNLSGVVSGHLVNGLCPSSLYGDMAIT
TVAHMEVPK--TLILVFHTHANCKVLIK-SRVAYKLF-AALVDYTPRYRGMEEVVLEATA
QVWIDSLCHISGFIINEQVFISHGWGSKYRSYIRMGDVYVFDGEFQAIPQVLDILAKEVG
VSHDELADNFTDLGVDSLMSLTVSGRIRED-MDLS--ITIGAF
>Collag_PKS1_BAA18956_T4HN
DQSLDLRQLNEFMGLCTGLFAAAAIASTPSAVQVVLMAFRTGSHVISGPPAVEKILVTHE
CLVDVLQFKLAIVGMAGRFP-DAASHEKLWELLAKGLDVHRVVP-RFPV-ATYGCWIENP
GYFDPRFFNMSPREAFQTDPMQRMALTTAYEALEMCGYVRIGTFYGQTSDDWREAAQEVD
TYYITGGVRAFGPGRINYHFGFSGPSLNVDTACSSSAAALNVACNSLWQKDCDTAIVGGL
SCMTNPDIFAGLSRGQFLSKT-GPCATFDNGADGYCRADGCASVIVKRLDDALADKDNVL
AVILGTATNHSADAIS-ITHPHGPTQSILSRAILDDAGVDPLDVDYVEMHGTGTQAGDGT
EMVSVTNVFARPLYLGAVKSNIGHGEAASGVTALTKVLMMMRKNAIP--PHVGIKINKTF
-PNVNIAFHIFVNNFSAAGGNTGLLLEDITVTGKSKAAMIRNLSHVAYTTTARRIQRMNV
AASDLEAQR-LIKP-KVAFMFTGQGSHYAGLGKDLYAFRESIHGFPS-F-LALIPVIVQL
GLCCFEMALARLWGI--RPSAVMGHSLGEYAALNAAGVLSASDTIYLVGARAQLLV-QKG
THAMLAVT-GPVMEALNVACINGPRETVLSGTEISA-QLLKVPFAFHSAQVDPILDDFET
LARFERP-QVPIISPLYLRNHARDAVNFLGGLVHAQQWLEVGPHPVCANFVKSSFSSTLC
TLHTAGVDLPTYSFDE-KNYWLQYTTSIHAITETNLSPLVEGHLCNGLCPSTLYADMAMT
VVANVEVPK--TLIVSFHTHATCKVLIK-GRITYKLF-SALVDYDRKYQGMEEVVLEATA
KVWIDSCCHISGFIINEQVFISHGWGSTYRSYVRMGDAYVFDGDFASIPDVFDILAKEVG
VTHDELADNFTDLGCDSLMALTVSGRMREE-LDID--ITIGAF
>Glaloz_pks1_BGC0001258_1368-tetrahydroxynaphthalene
DQSLDLEDLNELVGLSTGLFAAAAISCSASGVQATVLAFRTGSYVISGPPSIEKVLVAEN
VLTKSSHLKLAIVGMAGRFP-DAASHELLWELLEKGLAVHREVP-RFPV-KTFGCWIENP
GLFDPRFFNMSPREAFQTDPMQRMALSTAFEALEMSGYTRVGTFYGQTSDDWREAAQEVD
TYFITGGVRAFGPGRINYHFGFSGPSFNVDTACSSSAAALQLAYTSLCAKDCDTAIVGGL
SCMTNSDIFAGLSRGQFLSKT-GPCATFDNDADGYCRADGVGTIIVKRLEDAISDKDNVL
AVILGSATNHSADAVS-ITHPHGGTQEILYRSILRKAGVDPLDIDYVEMHGTGTQAGDGT
EMKSVTNVFAQPLYLGAVKANVGHGEAASGITALIKVLMMLQKNAIP--PHVGIKINVGF
-PNVNIAFHVFLNNFSAAGGNTGILLEDVSVTAKSKSAMFRNISDLAYTTTARRIQRMTF
SASDIQAKS-IIKP-KVAYTFTGQGSHYAGLGKDLYNFRENIQGFPS-F-LPLIPVVVQI
GMVCFEVAMARLWGV--NPSVLVGHSLGEYSALCVSGVLSASDTIYLVGARAQLLV-EKN
THAMLAVQ-GSLNEALSVACINGPRETVLGGEDLAE-KLLQVPFAFHTAQVDAILDDFEK
LAAFGSA-NIPLISPLYLRNHAREAVNFLAGLTSSQEWIEVGPHSVCSGMVKSTFSASLC
ALQNAGMSLPTYSYDD-KNYWIQYTTSVHEVVETDIAPLVTGHVVNGLCPSSLYGDMAMT
VITHMEVPK--SLILVFSSHAHCRVLIQ-SRVAYKLF-AALVDYDKRYRGMEEVILEATS
RVWIDSVAHISGFIVNENVYISHGWESTYRSYVRMGDVYIFDGDFQCIQAVMNILATEIG
VGLDELVDNWNDLGCDSLMSLTVSGKLRED-LEID--VTIGEF
>Bipory_PKS1_BGC0001265_melanin
DQTADTWDQTEVVGLCTGLLAGSVVASARSATEAVRVAFRAGTCVISGPPAIDRILALQE
MLIEPVRWKIAIVGMSGRFP-GAANPEALWDLLERGLDVHREVP-RFDA-KAYGCFIDEP
GLFDPRFFNMSPREAAQTDPMGRLALTTAYEALEMSGYVRIGTFYGQTSDDWREAAENID
TYFITGGVRAFAPGRINYYFRFSGPSYSVDTACSSSLAAIQLACTSLWAGDCDTACAGGL
NVLTNPDIFSGLSKGQFLSKT-GSCKTYDNDADGYCRGDGCGSVVLKRYEDAIADKDNIL
GCILGAATNHSAEAVS-ITHPHAGAQEYLYNKVLSNAGVDAHEISYVEMHGTGTQAGDGI
EMTSVTNAFAQTLHLGAIKANIGHGEAASGINSLVKVLMMMKKNAIP--ANVGIKMNKTF
-PNVHIETTIFLNNFSAAGGNTAVILEDVTVSARSITSLKKNLPSLAYTTTARRIQRVAF
SVSEMKVKD-GLRT-KTAFTFTGQGSQYTGLGQKLYEFKTDIHSLPS-I-LPLLPVVVQL
GMACIQVALARMWGV--RPIAVIGHSLGEYAALHVAGVISASDMVLLVGRRAQILE-EEN
THGMLAVK-GSIKAALEIACMNGPEETVLCGTSTNE-LLLNVPFAFHSAQVEPILEKFKA
AAAFNKP-VVPVMSPLYLARHARETVNFWTALTNGQEWLEVGAHPVCSGMVKSSLSNTLT
TLYLAGVTLPTYAFDS-KKYWLDYTTSCHKIVQSDLSATITGHQVNGLTPSSLYADQAMT
VVCSMEVTK--TLIITFRTHAVGIVMVQ-SQIAYKLF-KALVTYADNYRGMEEVILEATA
SVWIDSLAHLSGFIVNNSVYISHGWGSKYRSYVRMGDVYIMDGAFQNIPKVMNIVAQEID
VDMSELVDEFENLGVDSLLSLTISARFREE-LDMD--ITVGEL
>Asppae_81212
DQQADVVDLSEVVGYGLGQLTAAAVACSQSAVEAIRLAFRTAAVVISGHPSVADILVIQE
ILLESVRLQIAIVGFSGRFP-GAPDVEALWQVLCNGRDMHRQIP-RFNV-ETFGCFIEQP
GLFDPRFFNMSPREATQTDPMHRLALVTAYEALEMSGFVRVGTFYGQTSDDWREAAQTIE
TYFISGGVRAFAPGRINYHFGFRGPSYSVDTACSSSLAAIQLACTSLRNHECDTAVTGGL
NVLTAPDIFSGLSRGQFLSKT-GPCKTWDATADGYCRADAVGSVILKRLEDAIADKDKVY
GVILATATNHSADAVS-ITHPHSGNQSELYESVLHMAGVNPEEISYVEMHGTGTQAGDLA
ETRSVTDVFAESLYIGAVKSNIGHSEAAAGVTSLIKVLLMLQKHAIP--PHVGIKINTAL
-PNVTIPFKAFINNFSAAGGNTAMLLQEFVLSAKSLLSLKNNLASLSYTLTARRMHRIGF
TASDAGLIS-ALQP-QVGFVFTGQGAIYSKLGHQIYEFRAEIHGFPS-I-LPAIPLETQL
TMVSVQIALVKLWNI--RPSVVVGHSLGEYAALYAAGVLSAEDTIYLVAKRAQLLE-TKG
THVMIAVK-ASIHAALEVVCINSPTDTVLSSEELEQ-RLLDLPYAFHSAQLEPILDDFER
IATYNTP-RVPVISPRYLSRHAREPVQFCGAVQDAMELLEVGPHPICIPMVNSSTTVGLC
TLHCAGLSLPSYSFDE-KNYWIDYTSSVHRITQSVLSAVVLGHRVNDLCPSSLYADMAMT
VCSNMEVMK--PLILRFSSHATCTVWVT-DRIAYKLF-AALVSYTPPFQGMDEVVFEGTA
RVWIDSVAHLSGFILNEFVYISHGWKSIYTSYVKMGDVYILDGEFQRIPQAMQIIAEESD
LDPSELQDDIASLGIDSLLSLQIAGKLRED-LDLD--ITLGDF
>Lobpul_565180
DQIADIFDLVEILGLGAGLLSASAVACSRTAVKIVRIAFKLGAVVVSGRPSAQEIVAVRE
ILTQPIRWKIAIVGMSGRFP-GAASVDGLWQLLEQGLDVHKIIP-RFNV-ETYGCFIEEP
GLFDPRFFNMSPREAAQTDPMHRLALATAYEALEMSGFVRVGTFYGQTSDDWREAAQNIE
TYFIPGGVRAFVPGRISYYFKFSGPSYSVDTACSSSLAAIQIACTSLWNGECDTAVAGGV
NVLTAPDIFAGLSRGQFLSKT-GSCKTWDSNADGYCRADGVGSIVMKRLEDAKADKDNIL
AVVLGSATNHSADAIS-ITHPHAGNQSYLYESILHSAGVDASDVSYVEMHGTGTQAGDLT
EMRSVTDVFVQPLHIGAIKANIGHGESAAGVTALIKILLMLQRNAIP--PHVGIKLNPGF
-PNVHIPFQAFLNNFSAAGGNTALLIQDVAVSAKSISSLERNLPSLAYTTTARRMHRVAV
SASNPELKD-ALVP-KVAFVFTGQGAFYPRLGKQLYEFQKDILSLPS-I-LPAIPLVVQL
ALVCVQIALAKLWGI--MPDVVIGHSLGEYAALNAAGVLSVDDTIHLVGQRAKLLQ-ENG
THAMLAVK-APIEAATEAACVNTAKDTAVSGTEIKQ-VLLDLPYAFHSAQVEPILDSFQT
IADFDAP-RIPVISPLYLRRHAREPVNFLDAVQAAQDCIEIGPHPICSAMIKSTLSTSVS
LVHCSGLNLPSYSFDD-KNYWIDYTSTVQRVVQSDLSALVSGHKVNDLCPSSIFADIAYT
LVGQMEVAK--PLIVRYVSHAKCIVLIE-GRVVYKLF-GAAVQYDERYQGIDEVALEATS
RVWIDSLAHLSGFILNNFVYISHGWKSKYEAYVKMGDVYVF--EFQRIPVALKIIASEAD
IDLSELLDEFANLGIDSLLSLQIAGKFRED-LDID--VTIGEL
>Umbpus_102407
DETANIFDMMEFIGWGIGLLAAAAVASSRTMVEIVRIAFRTGTLVISAPPSVQEILLLHE
ILVEPQRWKIAIVGMSGRFP-GATSCEELWEVLEQGRDVHKTIP-RLNV-DTYGCFIDEP
GLFDARFFSMSPREAAQTDPMHRLAIATAYEALEMAGYVRVGTFYGQTSDDWREAAQTID
TYFIPGGVRAFAPGRINYHFKFSGPSFSVDTACSSSFAALQLACTSLWAGDCDMAVTGGL
NILTAPDIFAGLSRGQFLSKT-GGCKTWDASADGYCRADGVGTVILKRLEDALDDKDNIL
GTIVGTATNHSAEAIS-ITHPHAGAQSYLYESVLHTAGIDPHDISYVEMHGTGTQAGDST
EVRSVTDVFAHPLHLGAVKSNVGHGEAAAGITALIKVLLMLQKNAIP--QHVGIKMNPKF
-PNVHIPFQAFLNNFSAAGGNTALLLEDVAVSAKSISSLKKNLSSLSYTTCARRIHRVAV
AVNSIELKG-LLGP-KVGFVFTGQGAFYPSLGQRLFIFRTDIQGLPS-F-LSVIPLITQL
ATTCVQIALAKLWGL--KPDVVLGHSLGEYAALNAAGVLSVSDTIHLVGQRAKLLQ-EEG
THAMLAVK-ASVQSAAQIACLNAELETVLAGTSLSK-TLLNVPFAFHSSQVDRILDSFED
VASYDSP-NVPIISPLYLRRHARETVNFLGALQAAHDWIEIGPHPICSGMIKSILTESLS
NIHCAGLNLPSYSFDN-KNYWIDYTSSVHVIVQSDIQTAINGHSVNGLCPSSIYADMAFT
VVCRMQVVK--PLILRYASHAQCTVMVT-GRIAYKLF-SALVRYDERYRGMQEVILEATA
RVWIDSLAHLSGFIMNTYVYISHGWKSKYRSYVRMGDVYIFEEEFQRIPRAFEIIAGEAE
VEPVELQDEFASLGVDSLLSLAIAAKFREE-LNLD--VTVKKL
>Lobpul_1267156
HQVADVFDLSEIIGIGLGQLSATAVSCSKTAVEAVHLAFRTGAVVISGPPSVSEVLAVDD
LLRRRVLWNIAVVGMSGRFP-GAADNELFWKLLEQGRDMHQKIP-RFDV-ETYGCFIEEP
GLFDPRFFSMSPREATQTDPMHRLALVTAYEALEQSGFVRVGTFYGQTCDDWREAAQEIA
TYFIPGGVRAFAPGRISYYFGFRGPSYSIDTACSSSLAAIQIACTSLRTGECDTAVAGGV
NILTAPDIFAGLSKGQFLSPT-GSCKTWDSKADGYCRADGVGSIVLKREEDAINEKDNIL
GVILATATNHSADAIS-ITHPHAGNQSYLYESVLHTAGIDPLDVSYVEMHGTGTQAGDIT
EMQSVTNVFAHALHIGAVKANIGHGEAAAGISALIKVLMMFQKNSIP--PRVGIKLNPAF
-SNVRIPFQAFLNNFSAAGGNTAMVLRDFVVSSKSLSSLRNNLASLSYTLTSRRMHRIGV
AASDLTLRS-SLIP-AVAFVFTGQGAFYASLGRNLFEFRSEIQELPS-F-LPAIAQVVQL
ALVSVQIALVKLWGI--MPSVVLGHSLGEYAALYAAGVLSEHDVIHLVGRRAKVLE-EKG
TYCMLAVK-ASIKTVTEIACVNGPSDTVLCGSRISQ-LLLDLPYAFHSAQIEPILEDFEL
LAGFSKP-RLPVISPLYLCRQARETFDFAGAVRSANDFVEIGPHPICSNMIKASLSKSLC
SLHCTGLNLPAYTFDN-KKYWIDYTSSVHRVVQSDLSAAILGYLVNGLCPSSIYADIALT
LCGEMEVMK--PLILRYATHATSTVLIE-GRIAYKLF-SALVQYDEKYQGMEEVILEATS
RVWIDSLAHLSGFILNNFVYVSHGWKSTYNSYVKMGDVYIF--EFQRILQVMSIISQESE
LPMSELLDEFPDLGIDSLLSLQICGKIRES-IQIN--ITVGML
>Exoder_WdPKS1_AAD31436_ATHN
DQTADIQELVDLVGLCTGLIAATAVAASDSAVEAVRIAFRAGAHVISVPPWLDKILALKE
IIIDPLRWDIAIVGFSGRFP-DAADNELFWQLLERGLDVHRPVP-RFPV-ESFGNFIEKP
GLFDARFFNMSPREAAQTDPMQRLMLTTGYXAMEMAGIVRIGTFYGQTSXXWREAAXDID
TYFISGGVRAFGPGXINYFFKFSGPXFSVDTACSSSLAAMNVAITSLRANECDTVFTGGA
NVLTNSDIFSGLSRGHFLSKT-GSCKTWDNDADGYCRGDGVCTVIMKRLDDALADRDPVL
GVIRGIGTNHSAEAVS-ITHPCAENQAFLFDKVLKECNVHCNDVNYVEMHGTGTQAGDGI
EMESVSSVFAQPLYVGAVKSNIGHGEAVSGVSALIKVLLMLQKNKIP--PHTGIKINKNF
-ANVNIAFQVFINNFSAAGGNTAMLLQDVTXSAKSLAAFKRTLPDLAYTVTARRAHPRRF
PVQSIQLQA-SLRP-QIAMAFTGQGSQYTGMGQKLFEFRQDIQGLPS-I-MPLIPTVVQL
GMCCIQMALTHLWGI--QPSVVIGHSLGEYAALQAAGVLSIADTIYLVGKRAQLLE-QKG
THAMLAVR-SPLQDVVENCGINGVSDTVLSGTTVAQ-KLLKLPFAFHSSQVDPILADFEK
LASYHPP-RVPVISPLYLSRHCRKTVDFVGGLSAGMSWLEVGGHPLCASMIKSCLSASMA
GLYTAGKDLPFYGFDE-KNYWLQYT-SVQGIVESDFAPVIAGHLVNGLCPSTLYADMAYT
LIGTMDNPA--PLLFAVTSHAKCVILIQ-SRIAYKLF-GALVDYADIFQGMQNVVFEATS
NIFIDSACHLSXFTVXDECYISHGWSSQYYAYLKMGDVYVFNADFQCIPRAFEIIAKEID
VDQSELNDDWADMGVDSLMSLTISGKFRED-LDLE--VSVGAL
>Cerbet_CTB1_BGC0001541_cercosporin
DQTYDLAELVPITGVCTGALTAVAVGSASSALHTVAVAVRLGARAVSAAPVVQHVTAVRD
CLIRPIALPIAILAASGRFP-QSSSMDQFWDVLINGVDTHELVP-RWNA-ATFGCWLHEA
GEFDAAYFNMSPREAPQVDPAQRLALLTATEVLEQAGIVRVGVWYGATSNDWMESAQNVD
TYFIPGGNRAFIPGRVNYFHKFSGPSYTIDTACSSSLAALHMACNALWRGEVDTAIVGGT
NVLTNPDMTAGLDAGHFLSRS-GNCKTFDDEADGYCRGEAVVTLILKRLPDAQADKDPIQ
ASILGIATNHSAEAAS-ITRPHAGAQQDLFQQVLTETGLTANDISVCEMHGTGTQAGDSG
ETTSVVETLA-PLYIGAVKSNVGHAESAAGVSSLAKILLMLKHSKIP--PHVGIKLNHRL
-PNTHIARTVLLNNFSAAGGNTCLVLEDVALSAKTPDSMVNNLPQLSYTTTARRVHRAVA
TGTDLQIRS-SLQP-SFVLAFTGQGSAFEGMGVDLYKFRSDIMSLPS-I-KAMFPTLQQL
THVCFQMALYRLWGV--QAKAVVGHSLGEYAALYAAGVLSQSDTLYLVGRRAQLME-KHG
THAMLAVR-AKIVAAIEFSCRNGEQRNVLGGTAAKA-ALLDTPMAFHTGQVDPILPELLQ
VAAIQDP-QIPVISPAYFTHHCRSSVNMVDALQSAVEGLEIGPGPVVTQFVKEAVTQALA
KFYLAGAELPAYGWTL-KNYWLQYSSSIHKVIDADLSPMVQGHQVYGLCTPSVYADIALT
LVAEMNIQS--ALVCTFSSHANCKIAAQ-ARMIYKMI-GQLADFDEKYRGLCAITLEASG
KVYLDALSQLGGFVMNKEVFVNHGWGSTYYTHVKMGDVLIFDDKLQGVPPALEIVSEEIG
MPIDELKDDFTDAGLDSLLSLVISSRMRDQ-LGIE--FSIGGL
>Cerzei_CTB1_BGC0001542_cercosporin
DQTYDLAELVPLTGVCTGLLSAVAVGCASSALHTVAVAVRLGARAVSAPPAVQHVTAVRD
CLIRPIALPIAILAASGRFP-QSSSMDQFWDVLINGIDTHELVP-RWDA-AAFGCWLHEA
GQFDAAYFNMSPREAPQVDPAQRLALLTATEALEQAGIVRVGVWYGATSNDWMESAQNID
TYFIPGGNRAFIPGRVNFHFKFSGPSYTIDTACSSSLAALHMACNALWRGEVDMAIVGGT
NVLCNPDMTAGLDRGHFLSRT-GNCKTFDDEADGYCRGEAVVTLILKRLPDAQSDKDPIQ
AVIRGIATNHSAEADS-ITRPHAGAQQNLFQQVLTETGISANDISVCEMHGTGTQAGDNG
ETTSVVETLAKKLYIGSAKSNVGHGESAAGVTSLAKVLLMLKHSKIP--PHIGIKLNHRL
-PNTHIPRAVLLNNFSAAGGNTCLVLEDVTLSAKTADSMASNLPRLSYTTTARRMHRAVA
VGTDLQIRT-SLQP-SFVFAFTGQGSAFAAMGADLYQFRSDIMSLPS-I-KAMFPTVQQL
THVCLQMALYRLWGI--QAKAVVGHSLGEYAALYAAGVLSQSDVLYLVGRRAQLME-QHG
THAMLAVR-AKIVAAIEFSCRNGEQRNVLGGTAAKS-ALLDTPMAFHTAQVDPILPELLQ
VAAIQEP-QIPVISPTYFTHHCRRPVNMVDALESAIEGLELGPAAVVTQLIKEAVTHALA
RMYLAGAELPAYGWTL-KNYWLQYSPSIHKVVDADLSPMVQGHQVYGLCTPSVYADIAMT
LVAEMNIQS--ALVCTFSTHANCQIAAQ-ARMIYKMI-GQLADFDEKYRGLCAITLEASG
TVYLDALSQLGGFVMNKEVFVNHGWGSTYYTHVKMGDVLIFDGKLQGVPPALEIVSEEIG
MPIDELKDDFTDAGLDSLLSLVISSRMRDQ-LGIE--FSIGGL
>Parnod_SNOG08614_BGC0001865_elsinochromeC
---------------------------------------------VSAPPPVNTILAVEA
CLQLMIRSKIAILSMSGRFP-QAPSMEAFWHVLENGIDTHELAL-RWNT-RTFGCWLHDA
AQFDARYFNMSPREAPQVDPAQRLALLTATEALEQAGIVRVGVYFGSTSNDWMESAQNID
TYFIPGGNRAFIPGRINYHFKFSGPSYTIDTACSSSFTALHLACNALWKGEVDTAIVGGT
NVLTNPDMTVGLDRGHFLSRT-GNCSTFDDGADGYCRGEAVATLVLKRLDDAVADKDPVQ
ACILAIATNHSAEAAS-ITRPHVGAQQDLFASVLADAGVKHTDISYCEMHGTGTQAGDAG
ETTSVLQSLAQPLYIGAAKSNVGHGEAAAGVTSLAKVLLMLKKSTIP--PHCGIKINHKL
-PNTAIAMEVLLNNFSAAGGNTALILEDVAVSAKTPASLENNLARLSYTSTARRIHRVMI
NATSLSVKA-SLRP-RFVFAFTGQGAQYAGMGADLFAFRADILNFPP-V-RQLFPTTLQL
AMVCFQMALYRMWGV--TPSAVVGHSLGEYAALYAASVLTQADVINIVGSRAQLLE-KHG
SHTMLAVR-SNLEAALELSCHNGRESVVLGGTTIRP-TLLEVPYAYHTSQVEPILASLAA
VARFAKP-AIPVISPAFIVKHCRNKVNMLGALQAARQGIELGPEPVVIKMVKEVAASALS
AFYTAGTELPAYAWDL-KEYWIQYGTCIHKVVEADLSPMVQGHKVYGLCTPSVYADIALT
IIANMNIQS--ALVCTFSTHSNCLIAIK-SRIIYKMV-GQLADFDPKYRALEEITLEALG
RVYIDALSQLGGFVMNKELFVNHGWASTYTTHVKMGDITILDG-LQGVPTAISIISQESG
VEAADLTDDFDDIGVDSLLGIMVSSRIRDE-LGID--VTVGSF
>Clagry_PKS16_BGC0001266_grayanic_grayanic_acid
DQTVDFQDLAELVGLCTGMLPAAALAASSSAPEIVLVALRLGLEALSGPPSVEKILIIMD
ILREPMRWDIAIIGYAARLP-ESETLEEVWKILEDGRDVHKKIP-RFDV-DTYGCFLDRP
GFFDARLFNMSPREASQTDPAQRLLLLTTYEALEMAGYTRIGTFFGQTLDDYREASQNIE
MYYVSGGIRAFGPGRLNYHFKWEGPSYCVDAACSSSTLSIQMAMSSLRAHECDTAVAGGT
NVLTGVDMFSGLSRGSFLSPT-GSCKTFDNDADGYCRGDGVGSVILKRLDDAIADGDNIQ
AVIKSAATNHSAHAVS-ITHPHAGAQQNLMRQVLREGDVEPADIDYVEMHGTGTQAGDAT
EFASVTNVITNPLHVGAVKANFGHAEAAAGTNSLVKVLMMMRKNAIP--PHIGIKINEKF
-PNVRINRTVLLNNFNATGGNTSLLIEDVAISAKTPYSFRQNLQDLSYTTTARRMHRKAY
AVQSIQLVQ-SLKS-SAVFLFTGQGSQYLGMGRQLYQFRKSIQGLPS-F-EWIVPSESQL
ALVAIALALASLWGI--TPKAVMGHSLGEYAALCVAGVLSISDTLYLVGKRAQMME-KKN
THSMLAIQ-SDIQQIIEIACLNGPSNTVVSGSSLEE-KLLKLPFAFHSVQMDPILEDIRA
LAQFRKP-IVPIASTLYLTRQARQAVRFQEALQACRAWVEVGAHPLCHGMVRSTLSRSIA
NAYNSGVELPSYAFDL-KNYWIQHTTCLQVIESSQLSTAVRGHLVSGLCPSSVYADVAFT
ALSSMEVFR--PLIIKISSHAHCTVLIQ-SRIIYKQF-QTVVTYSPEYHNIDEIFMETAA
NIWIDTVAHLAGFILNT-VFISHGWQSTYRGYVRMGDVYIFDGDFQQMKKVLDTIASEVG
VDVSELSDDISDVGVDSLLTISILGRLRPE-TGLD--LTIAEL
>Psefur_PFUR17_02294_lecanoric_acid
DQTVDILALAELVGLCTGMLPAAALAFASSAPEVVRISVRLGLEAISGPPSTDKIIVVWD
ILREPLRWDIAIVGVAGRLP-GGETLEEIWENLEKGKDLHKEIP-RFDV-KTYGCFLDRP
GFFDARLFNMSPREAAQTDPAQRLLLLTTYEALEMSGYTRIGTFFGQTLDDYREASQNID
MYYVTGGIRAFGPGRLNYHFKWEGPSYCVDAACSSSALSVQMAMSSLRARECDTAVAGGT
NILTGVDMFSGLSRGSFLSPT-GSCKTFDDEADGYCRGEGVGSVVLKRLEDAIAEGDNIQ
AVIKSAATNHSAHAIS-ITHPHAGTQQKLIRQVLREADVEADEIDYVEMHGTGTQAGDAT
EFTSVTKVLSNPLHIGAVKANFGHAEAAAGTNSLIKILMMMRKNKIP--PHVGIKINHKF
-PNVSIDRAVLLNNFNATGGNTSLVLEDVAVSAKTSNSFTQNLQDLSYTTTARRMHRKAY
AVESMQLVR-SMRS-PSIFAFTGQGAQYLGMGRQLFEFRQNIQGLPS-F-KWLVPSESQL
AMVSIAVALVSLWGI--VPSAVIGHSLGEYAALCVAGVLSVSDTLYLVGKRAEMME-KKN
SHAMLAVQ-SGIQQIIELACSNGPSNTVVSGTSLAE-KLLKLPYAFHSAQMDPILEDIRA
IASFLKP-TVPIASTLYLSRQTRQPVKFQEALYSLRSWIEVGAHPLCHSMVRSTLSKSIS
NAYNSGAELPSYAFDL-KNYWIQHTTCLQKVESSRLATAVRGHLVNNLCPSSVYADVAFT
ALSTMEVFR--PLIVQISSHANCTVLVQ-SRVIYRQF-QTVVTYSKEYHNIDEIFMETAA
NIWIDTVAHLAGFVLNT-VFISHGWQSTYRGYVRMGDVYIFDGDFQKMKNILETIASEVG
IEVSEITDDISDLGVDSLLTISILGRLRSE-TGLD--LTVAQL
>Aspnid_ANIA_07071_BGC0000013_alternariol
GDIQDVVTLASLVGISVGLFSAAAVAVSKSGAESVRTAFAFCVHVVTGPPSVRAILICTE
ALTKQLYFKLAVVGMACRMPGGADTPDHFWELLMNGVDTHTTVP-RFDL-DAKGSQSNRP
----------LSRQAEQTDPMQRLALVTAYEALEMAGFVRVGTYYGQASDDYREAGQKIG
TYGIPGTERGFGNGRINYFFNFQGPSFNIDTACSSGLAAVQAACSALWAGEADTVVAGGL
NVITSPDIYCMLSKGHFLSKT-GQCKVWDIGADGYCRADGIGSVVIKRLDDALADNDVIL
ACISAGATNHSAESIS-ITQPHAAAQRENYRQVMDRAGVSPLDVSFVELHGTGTQVGDAV
ESESVLSFFAKRLHLGAVKSNIGHGEAAAGIASLIKVLLMYRNNTIP--RHIGIRMNPVV
-ANAGILSEAIVNSFGAHGGNTTLLLEDVCTSAKSKASLRANLRDLAYTTSARRMHRIAS
SVTSTQLRS-FLQR-TAVFAFSGQGCLYHGAAAHLFEFRNQVLGFPS-I-LVTVPLIAQL
ALVVIQIALVQYWGI--KPSVVIGHSLGEYAALVAASVLSVADALFLVGKRAELML-AVG
SHAMLSVRGASIEELCEVSCVNGLTDLVVTGLSLRD-LLLDIPFAFHSKQMSPILEDFEN
AAQFQEP-AVPVISPLYLARATREPVDFVAALDSAWAWIDIGPHPVCTSFASNHYTATLA
ALHCLGLHLDSYQWNY-KNYWIPYTSSVQQIILSDLHGAADGHKIHGVVTGSIWADITLT
VVKGMEVLE--AQVVRLYAFASATVLVA-ARAAYQLF-ANVVDYGARYRGMQRVALEATA
DIWIDSAFQLAGFVMNDFFYITPGWRHTYRSFVRMGDIYLHRGKFKAVPACLSLISDETG
LDLDDLTGEFADLGVDSLMSLALSAKIRAE-LGID--VTVQDL
>Aspory_XP_001823362_FNP124_dichlorodiaporthin
GEIQDVVTLASLVGISVGLFSAAVVAVSESGAESVRTAFAFCVHVITGPPTVRSILICTE
ALTKPLFFKLAVVGMSCRMPGGADTPERFWELLVNGVDTHTTVP-RFDL-DAFGNFIDNP
GYFDAGFFNMSPREAEQTDPMQRLALVTAYEALEMAGFVRVGTYYGQASDDYREAGQKIG
TYGIPGTERGFGNGRINYFFNFQGPSFNIDTACSSGLAAVQAACSALWAGEADTVVAGGL
NVITSPDIYCMLSKGHFLSKT-GQCKVWDITADGYCRADGVGSVVIKRLDDALADNDVIL
ASIVAGATNHSAESIS-ITQPHAAAQKENYRQVMDKAGVSPLDVSFVELHGTGTQVGDAV
ESESVLDFFAKRLHLGAVKSNIGHGEAAAGIASLIKVLLMYQNNMIP--RHIGIQMNPVV
-ANAGVLSESIVNSFGAHGGNTTLLLEDVCISAKSKASLRANLRDIAYTTSARRIHRIAT
SVSSTQLHS-FLQK-PVVFAFSGQGCLYHGAAAQLFEFRDQVLGFPS-I-LATVPVVTQL
ALVVIQIALVQYWGI--KPNVVIGHSLGEYAALVAAGVLSVADALFLVGKRAELMT-AAQ
SHAMLSVRGASIEELCEVSCVNGLTDIVVTGLSLRD-MLLDIPFAFHSQQMSPILDDFER
ATQFKNP-TVPVVSPLYLSRATREPVNFVAALDAAWSWIDIGPHPVCTSFAKNHYTGTLA
ALHCLGHHLDSYQWNY-KNYWIQYTSSVQQIILTNLHGAADGHKLNGVVTGSIWADITLT
VVKNMEVLE--AQVVRLYTFATATVLVA-ARAAYQLF-ANVVDYGPRYRGMQRVAFEATA
DVWIDSAFQLAGFVMNDFFYITPGWRHTYRNFVRMGDIYLHRGEFKAVPACLAIIAEETG
LDLDDLKGDFAELGVDSLMSLALSAKIRAE-LGVD--VTVQDL
>Pesfic_ptaA_BGC0000121_RES_1214_2
DDLNF------VAGLGIGLVAAAAVSVTPSGAEAVRIAFRLGVLVISGPPAVQEVVVVGE
ILTQKIQWKIAIVGMSCRMPSGATDTEKFWELLEKGLDVHRKIP-RFDV-ETYGCFIDEP
GLFDAGFFNMSPREAQQTDPMQRLALVTAYEALERAGYVRIGTFYGQASDDYRETAQEIS
TYFIPGGCRAFGPGRINYFFKFSGPSYSIDTACSSSLATIQAACTSLWNGDTDTVVAGGM
NVLTNSDAFAGLGNGHFLSKTPNACKTWDCEADGYCRADGIGSIVMKRLEDAEADNDNIL
GVILGAGTNHSADAIS-ITHPHAPSQAFLYRQILRDAALDPFDVSFVEMHGTGTQAGDSE
EMQSVTEVFAQPLHIGAVKSNVGHGEAVAGVTALIKVLLMFQKEAIP--PHAGIKINPGF
-PNINIPYQAVVNNFSAAGGNTTIAIEEIPISAKSKVSLKGNLADLSYSLTARRYHRVAI
TTSDVHLKK-QLRP-PVAFAFTGQGASYGTMDLELYHFRDQIQGFPS-F-VPAIPVVTQL
ALLCTEIALAKYWGV--KPDVVIGHSLGEYAALHVAGVLSASDAIFLVGQRALMLE-KKG
SHKMLAVR-ASVQEAAEVACINGQKDTVLSAAKLAS-VLLDVAFAFHSAQTDPILDDFES
VSRFQAP-NLPVISPLYVRRATRESVDFLSALEAAQKWIEIGPHPVCMGFIRSAVVQTLG
ALHLAGIDLPTYSWND-KTYWIQYTSTVHRVIQSDLMDAAYGHKMNNVVTSSIHADIVYT
IISNLEVVK--GLVVTWFNFATATLLVL-GRVAYGLFARNLVDYADKYRGMQSVVLEAFA
DVFIDSVAHLAGFIMNNNFCVTPGWESRYRSYVKMGDVYIFQDNFRRYPKAMALVAAEAA
LDVSELEDDFANIGVDSLMSLVIAEKFRET-LGVT--IAVGDL
>Aspfum_AFUA4G14560_BGC0001403_trypacidin
DGIQGVLHLAELTGLGLGLLASTAVSLSPTGAEVVRVAFRLGVLVISGPPAARSVVVMTE
ILTQAIEWKIAIVGMSCRMPSGATDTEKFWDILEQGLDVHRKIP-RFDV-DSYGCFIDEP
GLFDAPFFNMSPREAQQTDPMQRLAIVTAYEALERAGYVRMGTFYGQASDDYRESAQEIS
TYFIPGGCRAFGPGRINYFFKLWGPSFSIDTACSSSLATIQAACTALWNGDTDTVVAGGM
NVLTNSDAFAGLSHGHFLTKTPNACKTWDCEADGYCRADGVASIVMKRLEDAEADNDNIL
GVILGAATNHSAEAIS-ITHPHAGAQSCLSRQVLRSAGIDPMDVSYVEMHGTGTQAGDAE
EIKSVSDVFAQPVFIGAVKANVGHGEAVAGVTALVKVLLMFQKEAIP--PHVGIKINPGF
-PNLRIPYEAMVNNFSAAGGNSTLAIEEVTVSAKSKISLKGNLSDLAYTTTARRHHRVAV
ATSDIDLKA-QLCP-PIAFAFTGQGSSYKSWDLQLFQFRSQIQGFPS-F-VPAIPVITQL
ALVCTEIALAKYWGV--TPDVVVGHSLGEYAALHIAGVLSASDAIFLVGQRACLLQ-ERS
SHQMMAVR-ASIEQFAEIACVNGPREMVLSGTAVAR-LLLEVAFAFHSAQMDPILDEFEA
LAAFQAP-NLPVISPLYMRRATRETVHFLSAMKMAHKWVEIGPHPVCVNFVRSSLTSSLG
ILHCAGVDLPTYSWNE-KTYWIQYTSTVQQIIQSDLMAAAYGHKMNGVVTSSIHADIAFT
LIANLEVVK--ALVLKWHNFASATVLVQ-GRIAYGLFASSLVDYADKYRGMQSVVLEAFA
DVFIDSVAHLAGFIMNANFCVTPGWSSKYRSYVKMGDVYILQDEFRRYPKAIALVATEAG
LGLSDLKDSFSSLGIDSLMSLVISEKFRET-LGVT--VTVGDL
>Aspnid_AN0150_CBF90097_monodictyphenone
DDLQGVLNLADLAGLGLGLLSTAAVALCSAGAEVVRVSFRLGTLVISGPPSAREIILVLE
LLTQPILWKIAIIGMSCRMPGGATDTEKFWELLEQGLDVARKIP-RFDV-ETYGCFIDEP
GLFDAPFFNMSPREAQQTDPMQRLAIVTAYEALERAGYVRIGTFYGQASDDYRETAQEIS
TYFIPGGCRAFGPGRINYFFKFSGPSFSCDTACSSSLATIQAACTSLWNGDTDMVVAGGM
NVLTNSDAFAGLSHGHFLSKTPGACKTWDVNADGYCRADGIGSIVMKRLEDAEADNDNII
GIIRAAATNHSAEAIS-ITHPHAGAQAYLYRQVMSSAGIDPLDVSFVEMHGTGTQAGDSV
EITSITDIFAQPLHIGAVKANVGHGEAVAGVTALLKVLLMYQKNAIP--PHVGIKLNPLF
-PNLHIPYQAVVNNFSAAGGNTTVCLEEVNVSAKSKISFKKNLASLSYTTTARRYHRASV
AATDIQVKK-KLLP-QVAFAFTGQGASYKSMNLELFHFRSQLQGFPS-F-IPAVPVVTQL
ALVSVEIALAKYWGV--KPNAVVGHSLGEYAAFHVAGVLSASDALFLVGRRAQLLE-EKG
SHKMLAVR-APIEKALEVACINGPKETVLSGSVVSE-ILLDVAFAFHSSQTEAILDDFEE
AAKFRAP-NMPVISPLYMRRATRETVNFLSALEMAQTWVEIGPHPVCMGFVNATLCNSLT
ALHCAGVDLPTYAWND-KTYWIQYTSTVQQIIQSDMMDAAHGHKMNGVVTSSIHGDIGFT
LMANLVVLR--GLVLIWQNFASASILVQ-GRIAYLLFANNLVDYAQKYRGMQSVVLEAFA
DIFIDSVAHLAGFVMNANYCVTPGWKSKYRSYVKMGDVYIMQDGFRRYPKALVLIAKEAA
LELSDLTDDFANLGVDSLMSLVIAEKFREE-LGVT--VTIGDL
>Aspnov_PKX92308_BGC0001988_neosartorin
DDLHDIFSLVSLAGLGTGLLSTVAVSVSPTGAEVVRMAFRLGILVISGPPTVDSIVIVEE
LLTQRIEWKIAIVGMSCRLPGGADDTGKFWEILNQGLDVHKKVP-RFDV-ETYGCFIDEP
GLFDAPFFNMSPREAVQTDPMQRLAIVTAYEALERAGYVRIGTFYGQASDDYRETAQEIG
TYFITGGCRAFGPGRINYFFKFSGPSYSIDTACSSGLATIHVACNSLWNGDTDMAVAGGM
NVLTNSDAFAGLSKGHFLSKTPNACKTWDCEADGYCRADGVATVIMKRLEDAEADNDNIL
GVILAAGTNHSANAVS-ITHPHAGHQADLTREILSKAAIDPLDVSYVEMHGTGTQAGDAQ
EIQSVVDVFAQPLYIGAVKANVGHGEAVAGSTALLKVLLMLQKKTIP--PHVGIKINPGF
-PNLHIAYH----------GNTSIVLEEVAVSAKSKVSLKGNLTHLGYTTTARRHHRIAV
STSAVHLVR-QLNP-PVVFVFTGQGAAHRSMNLELFRFRSQMQGFPS-I-IPAVPTVTQL
ALVCIELALVAYWGV--RPEVVVGHSLGEYAALHVAGVLSAADTIYLVGQRARMLE-RKG
SHKMLAVR-AAVQSKAEVACLNGPKDTVLSGTALAE-ELLDVAFAFHSAQTDPILQELEE
TAQFQPP-RLPIISPLYICRATRETVNFVAAVEKALAWIEIGPHPVCVGFVRSIMSQSLA
AVHAAGVDIPTYAWNN-KTYWHQYTSLVHRVIQSDMMAAAWGHQMNGVVTSSIHADIAWT
LISNLVVRE--GLVLEWHNIVTAQILVQ-GRIAYLLFADRLVDYADRYRGMQSVVLEAFA
DVFIDSVCHLAGFVMNNNFCVTPGWGSRYRSYVKMGDVYVLEGDFRRYPKALDLVAAEAA
IELSDLQDDFASLGVDSLMSLVIAEKLRQQ-LGIT--VTVRDL
>Escweb_EmoG_BGC0001583_emodin
-----IFLWAELTGLGVGLLASAAVSVSSTGADAIRLAFRLGVHVVSGPPEVEAIVVVSE
LLTQAIEWKLAIVGMSCRLPGGATDTEKFWEILEKGLDVSRKIP-RFDI-DSFGCFIDEP
GLFDAPFFNMSPKEALTVDPQMRLALVTAYEALERAGYVRIGTFYGQTADDYREMGQEVD
TYYTPGGCRAFGPGRINYFFKFAGPSYIIDTACSSGLAAIELACQALWKGEVDTAVAGGV
NVLTNCDGFTGLCKGHFLTKGHNACKTWDATADGYCRADGIGSLVIKRLEDAQADNDNIL
GVILGAGTNHSAQAIS-ITHPHGGHQAYLARQVLRQAGVDPLEVSYVELHGTGTQAGDVE
EMKGITEVYAQPLHIGAVKANIGHGESVAGTTALIKVLLMLQKNAIP--PHVGIKINPKL
-NNIRIPFSTAINNFGAAGGNTTLILEEFALSAKTMTSLKGNLANLSYTMTARRSHRLAV
AASNMQLRK-ALVP-SVAFTFTGQGASYKSMSLELYRFRSHIQGFPS-F-IPALPVVTQL
ALVCTEMALAKYWGV--KPDIVMGHSLGEYAAMHVAGVTTASDTIFMVGRRAQIME-ARG
SHTMMAVR-ASIAENCTIACINGPFDTVLSGTAVSV-PLLDVAYAFHSEQTDPILDDFEA
LCKFHEP-KLPVISPLYVRRGTRETVDFLSALNNAQTWIEIGPHPVCTGFVKSTI-----
-------DLPTYAWNE-KNYWFQYTSTVQQILQSDLMAAAHGHKMNNVVTSK--------
--------------LAWQCFATARILVQ-GRIAYTLFASNLVTYADKYRGMQSVVMEGFA
DVFIDSVAHLAGFVMNGYYSVTPGWKSKYRSYVKMGDVYVMQDG-----KALILIAEEAG
LELSDLQDDFANLGIDSLMSLVIAEKLKRE-LDVK--VTVGDL
>Pasful_184395_FNP054_cladofulvin
RDLQDVLTWAELAGLGVGLLTACAVSSASTGADAVRTAFRLGVHVVSGPPAVDMVMVVAE
LLTKAICWKLAIVGMSCRLPGGATSNELFWDVLRRGVDTSQVIP-RFDV-ATYGCFIDEP
GLFDAPFFNMSPREAQTVDPQMRLALVTAYEALEQAGYVRIGTYYGQAADDYREQGQEVS
TYYIPGGCRAFGPGRINYFFKFAGPSYSIDTACSSGLAAVEVACQALWRGDVDTAVTGGV
NILTNPDGFTGLCSGHFLSKGHNACKTWDATADGYCRADGVGSLVIKRLEDAEDDNDNIL
GVILGAGTNHSAQAVS-ITHPHAGHQAYLARQVLRQAGVDPLDVSYVELHGTGTQAGDSE
EMQGILDVYAQPLHIGAVKANMGHSESSAGTTALVKVLLMLQNNVIP--PHIGITMNPKF
-GNLHIPFEAVVNNFGAAGGNTTMILEDVVLSAKTKTSLVANIANVSYTTTARRYQRVAI
STSEIHLQK-QLYP-PVAFSFTGQGASHKSMNLELYRFREFVQGFES-F-ICALPVVTQL
ALVCSEIALAKYWGV--LPNIVIGHSLGEYAAMHIAGVISASDAIFLVGRRAQLLQ-ERG
SHLMMAVR-ASITQSATVACVNGPADTVLAGTVIKT-PLLDVAFAFHSEQTDPLLDDFEA
LAKFAEP-KLPVISPLYVRRATREAVDFLAALNNAQEWVEIGPHPVCTGFVRSTISDSIA
QLYTVGVDLPTYAFNE-KTYWLQYTSTVQQIVESDMMAAAHGHRMNDVATSSIHGDIAFT
LVANLQVTK--ALVLVWQNFATSSILVR-DRIAYTLFASNLVDYADKYRGMQSVVMEGCA
DVFIDSVAHLAGFIMNKFFCITPGWKTRYQSYVKMGDVYILQDGFHRYRRAMQLIADEVG
VELADLCDDFSDLGVDSLMSLVIADTFRAT-LDIK--VTIGDL
>Clapur_CPUR05437_BGC0001886_secalonic_acids
DDLQTVLQWSELTGLGIGLLSSTAVSLAPTGADVVRLAFRLGIHVASGPPSARSIVVISE
LLRKQICWKLAIVGMACRLPGGATDTEKFWDILVKGLDVSRKVP-RFDI-ETYGCFIDEP
GLFDAPFFNMSPREAQTTDPQMRLALVTAYEALEQAGYVRIGTYYGQAADDYREQGQEVS
TYYIPGGCRAFGPGRINYFFKFAGPSYSIDTACSSGLAAIEVACQGLWNGVIDTAVAGGV
NVLTNPDGFAGLCNGHFLTKGHNACKTWDSTADGYCRADGIGSLVIKRLEDAEADNDNIL
GIILGAGTNHSAEAVS-ITHPHAGHQAYLSRQVLRQAGVDPLDVSYVELHGTGTQAGDYE
EMQGILDVYANPLHIGAVKANLGHGESVAGTTALMKVLLMFREQAIP--PHIGIKINPKI
-PNLHIPMNAVVNNFGAAGGNTTMVLEEISVSAKTKNSLVGNLADLSYTTMARRYQRVAM
APSTMDLKK-QLSP-TVAFTFTGQGASHKSMNLALYHFRDYIQGFPS-F-IPAIAVVTQL
ALVCSEMAMAQYWGI--KPDVVIGHSLGEYAAMHVAGVISASDTIFMVGRRAQLLQ-EKG
SHSMVAVR-ASIKQNTTIACINGPTDTVLSGTAVSK-TLLDVAFAFHSDQTDPILDEFED
IVKFQEP-KMPVISPLYVRRATRETVDFISALHNAQKWIEVGPHAVCTNMIKKILSDSLA
ALHSSGVDLPTYSWNN-QTYWLQYTSTVQCIIQSDLMTAAEGHRMNDVVTSSIHADIAFT
LIQDLVVTK--GLVLTWQNFATAKILVQ-SRVAYGLFAKNLVDYSEKYRGMQSVIMEGFA
NVFIDSVAHLAGFIMNDNYCVTPGWKARYQSYVKMGDVYIMQDGFRRYPKALRLIANEAA
LDLSQLEDDFAELGIDSLMSLVIAEKFKIE-LDVK--VTIGDL
>Aspfum_AFUA4G00210_BGC0001118_endocrocin
DDIQDALDLAVFTGIGTGLLAAAAAAASPTGAAAVRIALRMGVLVISGPPSWTWIMVVCD
LLMGMIRWSIAIVGMACRFPGGANDLNQFWDLLEQGADVHRRVP-RYDV-ESFGCFIDQP
GLFDAGFFDMSPREAMQTDPMHRLALMTAYEALEQAGFVRIGTFYGQSCDDYREAGQEVD
TYYIPGGCRAFAPGRINYFFKFSGPSFDCDTACSSSLATIQMACTSLQHGDTNMAVAGGL
NILTNSDGFAGLSRGHFLSKT-GGCKTFDCNADGYCRADGIGSIVLKRLDDAQRDNDHIF
GIILAAATNHSARAIS-ITHPHAPSQAELYRDILTRAGVSPLDVDFIEMHGTGTQAGDST
EMESITSVFSRPLYIGSVKANVGHGEAAAGVMSLIKVLLVLQRQAIP--KHVGIKLNPRF
-PNVRIPHDALVNNFSAAGGNTSLLIEEVAVSAKSKASLKNNLAHLSYTTTARRMHRIAV
HGSTLSIMQ-ELEP-SIAFVFSGQGSFYTGIARQLYEFRLQIHGFPS-F-RRAIPIITHL
TIVCVSIALCRLWGV--KPCVVAGASLGEFAALYAAGVLSASDAIYLVGRRAQLLQ-ELN
THAMLAVR-ATIRNVLEVACINGSSDITLSCSNLQL-AILDVPFAFHSAQMDPLLGPFEH
IARFKAP-NIPVMSPSYMCNVTRNPVKFVDALETARGWVEIGPHASYSRFVGSAMARSMA
QLHNLGVDLPAYQWNM-KNYWIQYTSLVHRLVESDILEAMNGHRMNGVATTAIHADIAFT
LVKNMQVQH--GLVLSWHLFATAVALVV-SRIVYMLF-NNLVDYAEKYRGMQMVVLEAMA
NVYIDSVVHLAGFILNRNFYVTPGWKSRYQSYVKMGDVYILHEGFRTFPRAMALIAAETA
IELTELSDEFSSIGVDSLLSLVLAEKFTAE-FHLD--FTIGDL
>Aspnig_adaA_BGC0000156_TAN_1612
DDLKALMPLTELAGLSIGLLAAAGVALSTHGAECVRVSFRLGVYVVSGPPSIHRVLISTE
LLTGTIFLKLAIVGMACRMPGGANDLDLFWELLAQGRDTHTTVP-RFDL-ETFGNFIDQP
GLFDAGFFNMSPREAEQTDPMHRLALVTAYEALEMAGIVRIATFYGQASDDWREASQNIG
TYAVPGGERAFANGRINYFFKFGGPSFNLDTACSSGLAAVQAACSALWAGEADTVLAGGL
NIITDPDNYAGLGNGHFLSRT-GQCKVWDQSADGYCRADGVGSVVIKRLEDAEADNDNIL
AVVLSAATNHSAEAIS-ITHPHAGAQKENYTQVLHQAAVNPLDISYVELHGTGTQAGDAQ
EAESVLDIFAQPLHLGAVKSNIGHGEAAAGIASLLKVLLMYQKNEIP--AHIGIPINPAI
-PKVYLPRTAIVNSFGAHGGNTTLVLEDVVISAKSKKSLAANLGDLSYTTCARRMHRLAT
AVSDIALQK-FLRP-PVVFTFTGQGAYYAGLAQGLFQFRAEVLGFPS-I-VPVIALVTQL
SIVIVEIALARLWGIP-APHAVIGHSLGEYAALAVAGVLSTADALYLVGHRAQLIE-EHG
SHAMLSVR-ATIERLVELSCQNTHQDTVIGGSAIRE-KLVDVPFAFHTAQMDAVRERLAK
AVAFKTP-SVPVLSPLYIVRATREPVQFATAIDAAQEWVDIGPHPICASFVRSLVAKSLC
TLHLAGRRLPKYRWNE-VNYWIQYTSLIHQVTISDIQEAVHGHTMNNVATSSIWTDMAMT
VLCDFEVQH--AQVLAWYDFATGSILIQ-GRIAYALF-KNVVDYAPRYRGMDRVVIEAFS
DIWIDSVSHLAGLVMNDFFYVTPGCSSKYRNYVRMGDLYILREDFRRVPKCLELIANETG
LGVAELTADFVQLGVDSLMSLVLSEKLRSE-MGLE--ITVGDL
>Aspnid_ANIA06000_BGC0000684_asperthecin
DDLKGVLPLAELAGLSIGLLAAAGVALSTNGAECVRVSFRLGVYVVSGPPSINTVIIGKE
LLTGTIYLKLAVVGMACRMPGGGNDTELFWEILEQGRDVHTTVP-RFDL-STYGNFVDKP
GLFDAGFFNMSPKEAEQTDPMQRLALVTAYEALEMAGVVRIGTYYGQASDDWREASQNIG
TYAVTGGVRAFGNGRINYYFKFPGPSFNVDTACSSGLAAVQVACSALWAGEADTVLAGGL
NIITDPDNYAGLGCGHFLSKT-GQCKVWDETADGYCRADGIGSVVIKRLEDAEADNDNII
AVVLSAATNHSAEAIS-ITHPHAGNQKDNYRQVIDMAAVNPLDVSYIELHGTGTQAGDAV
ESESVLDVFAQLLQLGAVKSNIGHGEAAAGIASFLKVLLMYQKNMIP--AHIGIHINPTI
-PRVRLTQTAMVNSFGAHGGNTTVLLEDVVISAKSKKSLQANLGDLSYTTCARRIHRVGF
AVSSIGLKE-ALRP-PVVFAFTGQGAFYQGIARELFEFRDEVLGFQS-I-VPVIATVSQL
SIVVIEIALAHLWGM--QPSAVIGHSLGEYAALVVAGVLSTADGIFLAGRRAQLIE-KCG
SHAMLSVR-ASISKLLEISCQNTLNDTVIGGTAARQ-VLVDVPFAFHTEQVDPVLDQLTR
VAEFKAP-SIPIISPLYLIRATREPVHFAGAIEAAQDWVDVGPHPICASFVRSLIAKNLV
ALHLAGCTLPKYAWND-VNYWIQYTSLIHEIIVSDLQEAVHGHRMNNVATSSIWTDMSLT
VVGELEVLH--ATVLAWFNYATGSVLVL-GRISYALF-KNVVDYADHYRGMERVVMEAFC
DIWIDSVSHLAGLIMNDYFFVTPGYESKYQSYVRMGDLYILQDNFRRVPQCLQLIANETG
QSVNELTPDFVQLGVDSLMSLVLSEKFRAE-LGLE--VTVGDM
>Triton_TESG06702_BGC0001144_neosartoricinB
DDLKDVLSLVDLAGLSIGILAAAAVALSSSGAEAVRVSFRLGVYVVSGPPSIDSIIIGTE
LLTGTIYLKLAIVGMACRLPGGANDLDLFWKLLEEGRDTLTTVP-RFDL-NTYGNFIDRP
GFFDAGFFNMSPREAEQTDPMQRLALVTAYEALEMAGVVRIGTFYGQASDDWREASQNIS
TYAVPGGERSFGNGRINYFFKFSGPSFNLDTACSSGLAAVQAACSALWAGEVDTAIAGGL
NVITDPDNYCGLGNAHFLSKT-GQCKVWDKDADGYCRADGIGSVVIKRLEDAEADNDNIL
AVVLGASTNHSAEAIS-ITHPHAGAQKANYRQVLNQAGVNPIDVSYIELHGTGTQAGDAV
ESESVSDIFAQRLYLGAVKSNIGHGEAAAGIASLLKALLVYQKNLIP--KHIGIKINPTI
-PNVGLAMQAVVNSFGAHGGNTTLLLEDILLSAKSKTSLQANLADLAYTTSSRRMHRFGT
LVSSIGLQK-MLRP-SVILAFTGQGAYYHGMGSELFAFRAQVLGFPS-V-VPVIPILTQL
SVVILEIALARFWGV--SISAVIGHSLGEYAALAVAGVISAADAIYLVGRRAQLVE-ERA
SHSMLSVR-ASIQEMLEVSCCNTNQDTVIGGPDIRR-ALLDVPYAFHTAQMNPILDDLET
LAKFKAP-SIPVISPLYLRRATRETVDFAAAIEAAQDWIDVGPHPICAGLVRSMISKGLV
TLYLAGLYLPKYRWNE-TDYWIPYTSLVHQITISDMQEAIHGHTMNKVATSSIWSDMAFT
VLTDVEVLH--AQVLAWFNFATATILVR-GRIAYALF-KNVVDYADRYRGMDSVVLEAMA
EVWIDSVSHLAGLVMNDYFFVTPGCDSRYRSYVRMGDVYILQGEFRRVPQCLRLMARETG
LEVEALTADFVQLGVDSLMSLVLSEKFRAE-LGVE--ITIGEM
>Penaet_VrtA_BGC0000168_viridicatumtoxin
DDVNEIVTLSEVAGLSVGLFSAAAIALSASGAECLRVSFRLGVYAVSGPPSVNTVLIATE
LVMGTIYLKLAIVGMACRMPGGANNVEEFWQLLEQGRDACTTVP-RFDL-ETYGNFIDRP
GYFDAAFFAMSPKEAEQTDPMQRLAIVTAYEAMEMAGLVRIGSYYGQASDDWREASQNIG
TYAVPGGVRGFTVGRINYFFKLSGPCLCIDTACSSSMAAVHAACTALWAGDVDVALAGGV
NIITDPDNYAGLGNAHFLSPT-GQCKVWDKGADGYCRAEGIGSVVIKRLEDAEADNDNIL
AVVLSAATNHCADAIS-ITHPHAGHQKDNCRRVLRKAGVSPMQVSYVEMHGTGTQAGDAI
ESESVLDVFAQRLHLGAVKSNIGHGEAAAGISSLIKMLLMFQKNAIP--PHIGIRMNPQL
-PNAGLVFESVVNSFGAHGGNTTLLLEDISVSAKSKKSLQGNLADLSYTTCARRTHRVAT
VVSSVALQK-FLRP-SVVFTFTGQGASDRGVRQELFDFRTQVLGFPS-V-VPALPVVSQL
SIVVLEIALSRFWGI--RPSAVIGHSLGEYAALEVAGVLSAADVLYLVGRRAQITE-QRY
GHSMLSVL-ATIDRVVEVSCQNTHEDTVLGGAAIRK-VLLAIPFAYHTSQMDVVVDELEE
IAKFKAP-SIPVLSTMYLRRQTRGTVKFVAAVETARDWVDLGPHPVCVGFIRKLSTKSLV
TLHLAGANLPKYSWNE-TNYWIPYTSTIHQTTLSDMQAAVYGHTMNNVATSSIWTDMALA
VVCDLEVLH--AQVLKWYNFASAAVLVL-GRIAYTLF-KNVVDYSDWYRGIDDVIMEAVA
NVWIDSVCHLAGLIMNDFFYVTPGSDSKYISYVRMGDVYILKDDFRRVPQCIKIISRETN
LDMSELTPDFAQLGVDSLMSLVLSEKFRNE-LGID--VTIGEV
>Aspfla_AFLA108550_BGC0001304_aflavarin
DDLADILDLAEFTGLGLGFLAATAIVASPSVAEVVRMAMRTGLLIINGPPSSSWAVATYI
LLTSIIRWKIAVIGMSCRLPGGADDLELLWELLREGRDVHRKVP-RYDV-DSFGCFVDQP
GLFDAGFFDMSPREAGQTDPTHRLALLTAYEALEQSGYVRVGTIYGQCSDDYREAGQDID
MYFIPGNYRAFAPGRISYFFKFSGPSFNIDTACSASLAAVQIACSVLSRGEADMVVAGGL
NILTGSDSFAGLSKGFFLSKT-GNCQVFDDAADGYCRGDGIGSIILKRLSDAQQDNDNIL
GLILGSATNHSSNAIS-ITHPHAPTQANLYRSTLMQAGVRPQDVDLVEMHGTGTQAGDAA
EIESVTKVFSQPLRISSVKANVGHGEAAAGITALIKALLIFKHNEIP--PQVCLRLNSKF
-PNVHIPKKIMVNNFSAAGGNTSLLLEEVTVSAKSTVSLIRNLASLAYTTTARRMHRIVV
HGASIEIVK-SLEP-TIGFVFSGQGSFSQGVGRQLFQYRNEIHGFDS-I-LPAIPFMAQL
VTVCVQIALCRLWGV--IPNVVVGASLGEYAALYAAGTLSASDVIYLVGQRARLMQ-ELN
SHSMLAVK-ATIRHTVEFACINGPRDVTLAASDIQQ-TLLNVPFAFHSSQIEPILEPYNK
IAHFRNL-KTALISPLYLRDSTRGTVQFSDAMTKAQEWVEIGVHQTYTGAMRANIAASMS
ALHSAGVNLPPYQWNL-KNHWIQHTALVHHILQSNVTAVASGHQMSGLVSVFAYTDIALI
MFGKVRVFQ--GLILSLHRLAIGVVLLT-SRIVYTLF-KNVVDYAEHYRGIQSAVMEAVA
DVHIDPITHVGGLILNNTIYIMEGWESLYRSYVKMGDVYILHGNLRPLPDAIALIASETG
VEPDALTDEFSAVGVDSLLSLVLVEKFALE-LNID--LNVCDL
>Penaet_GsfA_BGC0000070_griseofulvin
GDQRTVLDLTDIIGRGSGLLSAAAIGLSPSAKEIARISFRFGLVVIGGPPKVEQIVIMEE
ILMERVRWKIAVVGMSCRFP-GSDTTEEFWERLMLGEDMHRHIP-RFDV-ETYGCFVDNP
GLFDAMFFGMSPREAEQTDPMQRLALVTAYEALEKAGYVRVGTFYGQASDDYRESGQEVG
TYFIPGGCRAFGPGRINYFLNFWGPSFSVDTACSSSLAAIQAACSSLWSGDIDMAITGGM
NILSNSDVYAGLSQGHFLSPT-GGCKTWDEGADGYCRSDGVGSVVLKRLEDAEADNDNIL
AVVLSAATSHSAEAVS-ITHPHDAAQALLYNQIVRRAGIDPLEVGYVEMHGTGTQAGDPT
EMRSVTSVFAIPLHVGSVKANMGHGEAAAGIMAFVKTMLVFQNGIIP--PHIGVKLNPAL
-PGVVIPFRAMVNNFGAAGGNTAMIIEEITISAKTAVSLSLNLADVAYTVSARRRHRKSV
VVRSLEAIK-HLQP-PVAFAFAGQGTFYVGIAAQIYRFRAQIQNFPS-F-LPAIASSIHL
AIVCVEVALARMCGI--KPCAVIGHSLGEYAALAVAEVLSDSDTVFLVGTRATILE-SNY
THGMISVR-ASISREAEVSCINGPNETVIGGTAVAD-RLLDVPHAYHTAQMDNVVNELIR
QSQYNTP-KIPIMSPRYLPTSLKKAVDFAGALNAAWEWLELSHHPVCSGFINRTLLKTLS
SLYEVGLSAPTYAWNN-KDYWIQYTSSIHRLYECNMTGVIEGHAMNGVASSFLHAEMAFT
LVTNFEYHD--PVVIKWFNYCHAIALVT-SRIAYTLF-GKLVDYSSMYHTMQWVILEAVA
EVFIDGVVSLSGFILNNNFFITPSWKSRYLTYVRMGDVYILQDGFRQWPRAVEILAEELA
VDKGLLTDEIADIGVDSLMSLVISQKLRED-LGIE--VTIGDL
>Parnod_AKN45693_BGC0001284_alternariol
GDQRNILDLTDLIARGPGMLSAAAVALCPSSADITRVAFRFGLVVIGGPPSVHQIIIMEE
MLTQRIRWKIAVVGMACRFPGGADNAEKFWELLAQGRDVHSPIP-RFNI-ETYGCFVDNP
GLFDAMFFGMSPREAEQTDPMQRLALVTAYEALEHSGYVRVGTFYGQASDDYRESGQDVG
TYFIPGGCRAFGPGRINYFFKFWGPSFSVDTACSSSLAAIQAACTSLWSGDVDMAITGGM
NIITNSDVYAGLSNGHFLSPT-GGCKTWDEGADGYCRADGVGSVVLKRLEDAEADNDNIL
GVVLAAATDHSAEAVS-ITHPHDVAQAHLYNQVARRAGIDPLAVGYVEMHGTGTQAGDSN
EMKSVTNVFASPLHIGTVKSNMGHGEAAAGIMAFVKTMLVFQKGIIP--PHIGIKFNPAL
-PNVVIPVTAMVNNFGAAGGNTSIIIEEITVSAKTANSLQENVADLAYTLSARRNHRVSV
LATSTEAAS-LLRV-PIAFAFTGQGTFYIGIGAQLYRFRKHIQNFAS-F-LPVVIVTMNL
AIVCVEIALARLWGI--KPSMVIGHSLGEYAALAVAGVLSDSAAIFLVGTRARLLT-SKR
THGMLSVR-ASIKHAGEVSCINGPNETVLGGTALSA-TLLDLPHAYHTYQMDTIVDELVK
QTECKKT-TIPIISPRYLIGATRETVDFAGALDDAWQWLEMGHHPTCSGFISRTLAKTLC
SLYSAGIDAPTYAWTN-KNYWIQYTSSIHRLIESSITGVVDGHAMNGVASSFLHAEMAFT
LVADFEYHE--PVVVKWFNYCHATVLIT-SRIAYSLF-GKLVGYSKLYQTMQSVILEAMA
EVFIDGLISLSGFILNNNFFITPSWKSRYTAYVRMGDVYVLQGSFLQWPKALALVAEELA
VDIGLLTDDIADLGLDSLMSLVMSQRLREE-LGLE--ITIQDL
>Fuafuj_fsr1_BGC0001242_oxyjavanicin
DQTFDQEDLLLVVGLCTGAFAAAAVSCSSFAVSSVVAAFRTGLLVVSGPPQARRIVAIAQ
ALLHPLRWKLAIVAMSGRFP-GAKDNEAYWDLLYKGLDVHKPVP-RWDQ-QTFGCWLDDP
SEFDARFFNISPREAPQIDPAQRLALMTAYEAIEQAGIVRVGIFYGVTSNDWMESAQNID
TYYIPGGNRAFIPGRINYFFKFSGPSYAVDTACSSSLAGIHLACNALWQGDVDTAIAGGT
NVLTNPDYHAGLDRGHFLSRT-GNCKTFDDGADGYCRGEGVATIIIKRLDDAIAENDPIL
GVVLGAHTNHSAESES-ITRPHVGAQRVIFNKILNEAAVDPYSVSYVEMHGTGTQAGDAT
EMSSVLETFAQKLYIGSAKANIGHGEAASGVCSVIKVLQMLKKDTIV--PHCGIKINHRF
-PNVRIAMGVFVNNFSAAGGNSALLIQDIAITAKSGVSLQGNLAELSYTTTARRIHRVLI
PGATSEICS-KIEP-KVVFTFTGQGAQYPGMGKQLFEVRNELLGFPS-M-LPFIPSLVQL
ASVCLQITLSKLWGI--TPTAVVGHSLGEYAALNVAGVLSDTDTLFLVGGRAQLLE-QKG
THAMLVVK-GSITEALETACINSPIETVLAGPKVKE-QLLKVPYAFHSSQLEPMVSDIEK
LAGFSDP-KIPILCPLYLARHSRQPVNMLTALTTAYRVLEVGPHPAVSGMVKPTLSAALK
SLYDAGADLPAYSWDL-KEYWIQYSTTIHSVVEADIAPLVQGHEVDGLCTPSVYADIALT
LVSDMTVSK--ALIIKFMSHSACVVTTK-QKMAYRMI-RPLARFHDDYRAIDEVVLEASS
KIVIDALTQSCGFAMNVDVYMNHGWGSEYTTYTQMGDVTIFDQDIQGVPTAIRIISEESG
IDVSDFTDGFADVGIDSLLGLTISARFQEE-LDIDL-DTVKDL
>Trihar_KKP00966_BGC0001854_tricholignanA
DQTVELLGLAEILGFCTGLLPAAVVVAAKDALEIVRVTFRMTREIIIGAPSLEKILIIND
IASNALLIMIAIIGMSGRFP-GTNSTEEFWDDVLAANCHIESVP-RWDL-DVHGAWLESP
GLFDNRLFNMSPREASQTDPIHRLLLTTSYEALESAGYSRIASFFGQTSADWQDNQEGID
IYYIPGVGRAFASGRVNHHFKWGGTSLSVDAACATGIATVSLAVSALLARECDMALAGGG
AVHVSPNTYSGLSKAGMVSTT-GGCRTYHDDADGYVRGEAVGVVVLKRLEDAVAENDNIL
GVIRAAAQTYTSTSSS-ILHPSHVSQERIYREVLRQSGLQPQDIDYVEMHGTGTQAGDVE
EMTSVINVLAEPLTVGAVKAVVGHGEAAAGVTSLIKALMMLRDGLIP--AQPGWPVNRNF
-PNVRIAKKILINSFGASGSNSCVIVEEVTLSARSAFSLKKNLVDLAYSTTARRMHRIAY
VGNSVDVVR-QLRP-RL-FLFTGQGSQYAGMGAELFAFAELLLGLPE-F-VDIIPAQVQL
AVVALEIAIAHTLGV--FPDAVLGHSLGEYAALAISGALSVADALYLVGKRALLME-KHH
TYAMLVTS-LSLQQRIGIACVNGPSVAVASGPKLEQHLLLKVPFGFHSAQVEPILEEFEK
IANFSNT-HTTLVSSLYLSRQTRESVQFTKALEACEATMEIGPDPVCLSLVRRTLSTALK
AAYETGVDLPTYAFEY-KDFWTPYTSSVQRIESSETSQAIQGHSVVGICPMVIYCDMAIA
AIYDMEMAR--ALVVTFYSYGACKVLLR-SRMVYRLF-ANVVGYGEAYQGLEEVVVDGMG
TVLNDAAIHLCGFLVNDDVFICPGFQLAYSTYVYMGNCYVLDGDFQKMKTLLSIVAREIG
VNVDEMLDEFIDLGVDSLVAVTIFTTLERE-VGLK--LTVGNV
>Aspter_curS2_BGC0000045_dehydrocurvularin
DVTDPFQELAELIGVSGGLFSAAVVSVSTNCLEAGRVWARLCNLTVIGPPSIDYIVSASQ
TLARPLNIGIAIVGMAGKGP-GSDDLEEFWDVLLKGLDLHQEVP-RYDL-DEHGCFMNNP
GHFDSKFFHISPREALLMDPAHRLFLMNAYEALEMAGYSKIATFFGQCNDDWHVRTLGCD
AYTLQAVQRAFGPGRLAFQFNWEGPTYALDSACAATSSCIHLACMSLIARDIDMAVAGAA
NVLSTPHSFTSLSRSGVLSDS-GNCKTYRDDADGYCRADFSGAVVLKRLDDAIAHNDNIL
AVISSSARNHSGNSTS-ITTSDAAAQERLFHKVLRNARVTPEDISYVEMHGTGTQVGDKA
EMGAVSSVFSELLPVGAIKANLGHSEAAAGMSSLLKSILMFQKGTIP--PQAGMPLNPNF
-PNIKIPEEILLNNFDAAGGNACLLLEDIVTSARTQASHLLNIEDLAYTTTARRMHRFAL
TASTTEAIS-KLEV-PVVFVFTGQGSHYAGMGAELYRFRERVNNFAP-F-VDIIAAQVQL
AVLTLEMALTHFWGI--EPAMVMGHSLGEYAALHAAGVLSLADALYLVGHRALILQ-ERG
SCSMLSVS-TSVREQLGVACINSPSSTVVSGIEFQA-NILSIPFAFHSFQMDPILQDYGT
IAAFSAP-KIPVASTLYLVQQTRQPVNFVGGLNAVQSWLEIGPSPVCVSFVRDTLSKSLA
AAYINGVTLPSYAWDV-KDYWITHSTCAQYLVRASISELIDGHKMQGLCSGSVFCEAAFA
ALQKPELLL--PLTVTFKLLGSCIVFIQ-ARMFYALF-ANAVEFSTDFQGVDEAYIEAAA
LVWGEALVHLAGFMVNQKTFIVMGFESKYMAYTRICDAVVFDPEYQELPAILDSISKATG
SDPSEFTDDVADLGVDSIMAIEVVATVKEQ-SGLD--LTIGDL
>Hypsub_hpm3_BGC0000076_hypothemycin
DQTDSLLDLADALGISGGLTNLAALAISTDVIEAARIFVRLCRFTVIGPPSLDFIVIVTQ
VLSKPLDIRIAIVGMAGRGP-GCENVDEFWDVIMAKQDRCEEIP-RFDI-NEYGCFMNKP
GNFDSRFFHVSPREALLMDPGHRQFMMSTYEALETAGYSRIAAFYGQSNDDWHMYTLGCD
AYTLQGAQRAFGAGRIAFHFKWEGPTYSLDSACASTSSAIHLACVSLLSKDVDMAVVGAA
NVVGYPHSWTSLSKSGVLSDT-GNCKTYCDDADGYCRADFVGSVVLKRLEDAVEQNDNIL
AVVAGSGRNHSGNSSS-ITTSDAGAQERLFHKIMHSARVSPDEISYVEMHGTGTQIGDPA
EMSAVTNVFRNPLTVGGIKANVGHAEASAGMASLLKCIQMFQKDIMP--PQARMPLNPKY
-PNIHIPSEILLNNFDAAGGNASLILEDIVSSAKTQSSYHANLEDVAYTTTARRMHRFSC
SASTTELIS-KLES-PVVFVFTGQGSHYAGMGAELYKFREEVHGFPP-Y-VDIITMQTQL
AVVTLEIALAAFWGI--QPSAVMGHSLGEYVALQVAGVLSLADLLYLVGNRARLLL-ERD
TCAMLAVS-SSIRELIEIACKNSPNATVISGSELQS-SFLSVPYGFHSFQMDPMLEDYIV
LAGYSPP-KIPVASTLYLGQQTRQAVDFVGALGALKEWLEIGPSQICSSFVRATLSKCLA
GAYKDGVKLPAYAWDL-KDFWIVYSTCAQQIVRAAISALVDGHRMRDICPGSVFCEAGLA
VINNLSLKR--PLTVSWKALGSCEIFVK-ARMLYTLF-ASTVDYDPTFKSVKEAFIEAAA
EVWGESVVHLAGFLVNQTTFMMQSLESTYYTYARVCDLFVFDSEFHEVSTILESIAKETG
TQVSDFTDDLAELGVDSIMGIEIAAGVSSR-TGLD--VTIGDL
>Hypsub_hpm3_BGC0000077_hypothemycin
DQTDSLLDLADALGISGGLTNLAALAISTDVIEAARIFVRLCRFTVIGPPSLDFIVIVTQ
VLSKPLDIRIAIVGMAGRGP-GCENVDEFWDVIMAKQDRCEEIP-RFDI-NEYGCFMNKP
GNFDSRFFHVSPREALLMDPGHRQFMMSTYEALETAGYSRIAAFYGQSNDDWHMYTLGCD
AYTLQGAQRAFGAGRIAFHFKWEGPTYSLDSACASTSSAIHLACVSLLSKDVDMAVVGAA
NVVGYPHSWTSLSKSGVLSDT-GNCKTYCDDADGYCRADFVGSVVLKRLEDAVEQNDNIL
AVVAGSGRNHSGNSSS-ITTSDAGAQERLFHKIMHSARVSPDEISYVEMHGTGTQIGDPA
EMSAVTNVFRNPLTVGGIKANVGHAEASAGMASLLKCIQMFQKDIMP--PQARMPLNPKY
-PNIHIPSEILLNNFDAAGGNASLILEDIVSSAKTQSSYHANLEDVAYTTTARRMHRFSC
SASTTELIS-KLES-PVVFVFTGQGSHYAGMGAELYKFREEVHGFPP-Y-VDIITMQTQL
AVVTLEIALAAFWGI--QPSAVMGHSLGEYVALQVAGVLSLADLLYLVGNRARLLL-ERD
TCAMLAVS-SSIRELIEIACKNSPNATVISGSELQS-SFLSVPYGFHSFQMDPMLEDYIV
LAGYSPP-KIPVASTLYLGQQTRQAVDFVGALGALKEWLEIGPSQICNSFVRATLAKCLA
GAYKDGVKLPAYAWDL-KDFWIVYSTCAQQIVRAAISALVDGHRMRDICPGSVFCEAGLA
VINNLSLKR--PLTVSWKALGSCEIFVK-ARMLYTLF-ASTVDYDPTFKSVKEAFIEAAA
EVWGESVVHLAGFLVNQTTFMMQSLESTYYTYARVCDLFVFDSEFHEVSTILESIAKETG
TQVSDFTDDLAELGVDSIMGIEIAAGVSSR-TGLD--VTIGDL
>Lasthe_lasS2_BGC0001245_lasiodiplodin
DQTDSFLDLADPLGVCGGLIHLGALAIATDTLEIARLFVRLCRLTVIGPPTLEYIVMAFQ
VLSKPLDIRIAIVGVAGRGP-DCDSIEEFWDVIMSKQDKCEEIP-RFDI-EEFGCFMDKP
GNFDPRFFRVSPREALLMDPSHRQFLMSVYEALEVAGYSRVAAFYGQSNHDWHMDALGCD
AFTLQGGQLAFGAGRAAFHFKWEGPTYSLDSACASSTSAMHLACMSLLSKDVDMAVVGSA
NILSFPHSFTCLSKSGVLSNT-GNCKTYRDDGDGYCRADFVGTVVLKRLEDAVAQNDNIL
AVVAGSGRNHSGNSSS-ITTSDAGAQERLFRKVMQRARVSPEDISYVEMHGTGTQIGDPA
EMGAVASLFKEPLTVGSVKANVGHSEAAAGMASLLKCIMMFQKDTMP--PQAGMPLNPNF
-PKIDIPSEILLNNFDAAGGNACMLLEDIVTSARTPAAHLANIQDVAYTTTARRMHRSAY
TASTTELIG-KLES-PIVFVFTGQGSHYAGMGSELYAFRETVHNFPA-F-LDIITMQTQL
AVVTLEVGLAAFWGV--QPSMAMGHSLGEYAALHTAGVLSLADTLYLVGHRARLLL-ERG
VCTMLAVA-APIRELLTIACTNSPTATVVSGSELRT-AILAVPYGFHSFQVDPMLDDYVA
LAGYSAP-RIPVASTLYLGQQTRQPVDFVGALNAAKEWLEIGPSPVCSSFVRKTLSKCLA
GAYTNGITLPSYAWDL-KDFWITYSTCAQYPVWASVGALFDGHRIRGVAPGSVFCEAGVA
AIRDVSLKR--PLTVSWQALGGCVVFAK-ARMFYALF-SNTVEYDPAFKCVKEVFVEAAA
EVWGESLVHLAGFVVNNTTFMMDSFDSPYFTYARVCDVYVFDEEFHEVSIILESISKGTG
TEIADLTDDLVELGVDSIMGIEIASRINSS-AGLD--ITIGDL
>Fusgra_PKS13_BGC0001057_zearalenone
DQTDSLQELAEWVGISGGLISLSVLAVAETCLEVAGLLARLCRFTIVGPPSLDYIVICSQ
ALSRPLDIRIAIVGMAGRGP-GSDNVEEFWNVIMSKLDLCEEIP-RFNL-SEFGCFMDKP
GHFDNRFFHISPREALLMDPGHRQFLMTTYEALEMAGYSRIATFFGQCNDDWHDHTLGCD
AYTLQGVQRAFGAGRIAFQFKWEGPTYSLDSACASTASSIHLACTSLLAKETDMAVAGAA
NVVGYPHSWTSLSKSGVLSDT-GNCKTFRDDADGYCRADFVGTVVLKRLEDAIAHNDNIL
AVVAASGRNHSGNSSS-ITTSDAKAQEKLYRKMMHNARVSPNDISYVEMHGTGTKVGDPA
EMGALASLFSKPVVVGGVKANVGHSESAAGVASLLKCIMMFQKNILP--PQAGMPLNPNF
-PNIEIPSEILLNNFDAAGGNACILLEDVVTSSRTQASYHGNIEDVAYTTTARRTHRFAV
TASSTELIS-KLES-PVVFVFTGQGSHYAGMGSELYEFRETVQNFPP-F-LDLITLEVQL
AVLTLEIGLAALWGI--QPSVVIGHSLGEYAALHVSGVLSLADVLYLVGQRALLIL-QRN
TSAMLSVA-MPTHAFLEIACVNSTNASVISGSELQA-GLLSVPYGFHSSQMDPILADYAA
LAGFSEP-KIPVASTLYMARQCRQPVNFVGALEAIQSWLEIGPSQVCSSFVRATLGKCMS
SLYKHGANLPTYAWDL-KEFWIRYSTCAQQVVRASLSALIDGHRLRDVCPGSVFSEAGLA
ALRNLSLKR--PLTVAWKALGDCMVFIR-SRVLYGLF-ANTVKYDAAFKCIQEAYIEAAA
VIWGESLVHLAGFVVNDTTFMMDGFESPYHTYVRVCDVYIFDDDFHEVESILKIISKETG
SDLADFQDDIADLGVDSIMAIEIASQVTEE-TGMD--LAIGDL
>Pocchl_Rdc1_BGC0000134_radicicol
DQVDSLLELGEWLGISGGLISLSPRFVAEDSIEIGRLFVRLCKLVIIGPPSLNYIVICSQ
VLSLSLDIRIAIVGMSGRGP-RSDNIDEFWDVIMQKQDTCTEVP-RFDI-DEYGCFMDKP
GHFDARFFHISPRESMLMDPGHRHFLMSSYEALEMAGYSRIAAFYGQVTDDWHDPTLGCD
AYTLQGVQRAFSSGRLAWQFKWEGPTYSLDSACASTTAAIHLACMSLLSNDIDMAVAGAS
NILNYPHSFACLSKSGVLSDT-GNCKPYRDDADGYCRADFVGSVVLKRLEDAVADNDNIL
AVIASSGRNHSGNSTS-ITSSDPGAQERLFRKVLRNANVSPDDISYVEMHGTGTPVGDPA
EMSAVGNVFKGPLPVGAVKANFGHSEGAAGMASLLKCIMMFKTDTIP--PQAGMPLNPNF
-PNVEIPAEILLNNFDAAGGNACLLLEDVTLSSRTQAAHKANLADIAYTTAARRMHRSAY
TASTTELMA-RVET-PIIFVFSGQGSHYAGMGSDLYQFRETVHGFPP-F-IDLITVQTQL
AVLTLEIGLAAFWGV--QPSAVMGHSLGEYAALHVSGVLSLADVLYLVGQRASLLL-ERN
GFAMLAVA-MSTQELLSIACFNGPNATVISGEQLQG-RVLPVPYGFHSFQMDSIISEYST
LADFSEP-KIPVASTLYLAQQTRQPVDFIGGLNAIQQWLEIGPNQVCTQFVRAS-NKCMA
MLYTQGITLPAYAWDT-KDYWITYSTFAQHVARASVAAVMEGHRMEQICPGSGFCEAAFS
ALQHPVMHR--PLTVSWKAMGTCTLLVR-DRMFYSLF-ATTVQYDPLYKCTKMAYIEAVA
EVWGEGIVHIAGFVVNGTCFINSGFESSYLAYARACQVFVFDSEFVRISVLINTIVSETG
LDPSELTDDVAELGVDSIMSIEIANKVSNA-TGEQ--LTIGDI
>Sarzea_resS2_BGC0001246_trans-resorcylide
DQTDSLAELSEWIGISGGLVSLSALAMATDCLEIARLLVRLCKLTVIGPPSINFIVVCVQ
LLSRPLDIRIAIVGMAGRGP-GSDNVDEFWKLIMDKQDLCSEVP-RFNV-DEYGCFMEKP
GNFDARFFHISPREAMLMDPGHRLFLMSTYEALEMAGYSRIAAFFGQCTDDWHDQTLGCD
AYTLQGVQRAFGPGRLAWHFKWEGPTYSFDSACASSTVSIHLACMSLLARDVDMAVAGAA
NILSYPHSFTCLSKSGVLSDT-GNCKPFRDDADGYCRGDFVGAVVLKRLEDAIAHNDNIL
AVVAGSGRNHSGNSTS-ITTSDAGAQQRLFRKVMRRAQVAPEDISYVEMHGTGTQVGDPA
EMAAVTETFAQPLRVGSVKGNFGHSEAAAGMAELLKCLMMFQTDTIP--PQPGMPLNPRF
-PGIEIPAEILLNNFDAAGGNACMILEEVVVSGRTPAAFQANIEDIAYTTTARRMHRFAC
TASTVELAG-KITS-PIVMVFTGQGSHYAGMGKELYYFRETVHGFPP-F-LDIIAVQTQL
AVLTLEISLASLWGV--LPSLVVGHSLGEYAALCVSGVLSVADVLYLVGQRALLIM-ERG
SCAMLSVP-MSTRAFLGVACINGPATTVLSGGRLQD-ELLAVPYGFHSAQMDHLLEDYAT
LAGFSSP-RIPVASTLYLARQTREPVAFVGALQAIKKWLEVGPSAVCGSFVRSTLATCLV
AAYTHGVRLPTYAWDL-KDYWVSYSTCAQFVVQASLSALIDGHRMQNICPGSVFCEAAIA
ALRNPVMSR--ALTVSWKALGTCSLFIK-TRMFYALF-GVKVQYDASYKGIKEAFVESAA
QVWGEISANLAGFTVNGTSFINSGFTSSYFTYVRVCDIFIFDDTFRRVRVLLESIAKETG
MDVSELTDDPAELGVDSIMAIEVTSTVTTA-TGLE--LTIGDL
>Aspnid_AN7909_BGC0000057_9775A_F9775B_orsellinic_acid
DAVHDLVELAEPMGFGAGLVAAGVAAAATSGLEAVSVAFRLGVELVFGPPS-----AVEE
VANKPIDVAIAVVGMSGRFP-NSDTLDEFWRLLETATTTHQVIP-RFNV-DDYGCFLKNP
GDFDHRLFNISPREAMQMDPVQRMLLMTTYEALEMAGYSRIATYFGQTIDDWKSDQQGID
THYLPGVNRGFAPGRLSHFFQWAGGFYSIDTGCSSSATALCLARDALTAGKYDAAVVGGG
TLLTAPEWFAGLSQGGFLSPT-GACKTYSDSADGYCRGEGVGVVILKRLADAVRSKDNVI
AVIAGASRNCNAGAGS-ITYPGEKAQGALYRRVMRQAAVRPEQVDVVEMHGTGTQAGDRV
ETHAVQSVFAKPLIVGALKANIGHSEAAAGIISLMKAILILQHDKIPAQPNQPIKMNPYL
-EQIQLANGIFVNNFDAAGGNVSMLLQDVVTSGRTATAHEANLADLAYTTTARRIHREAY
VASSTDLVR-QLEP-AVVFTFTGQGAQSLGMGGALYSFRRLLQGLPTKF-LNAIEVDMQV
ATVALEIALARYWGI--RPTVLIGHSLGEYAALCVAGVLSASDALALAFRRATLIF-TRS
EAAMLAVG-LPVQYRIEVCCVNGPSSTVVGGPALDE-YLLRVQHAFHTRQMDVLLDELEA
SAAFHAP-TLPVASTVYLRRHTREPVAFLDAVRACETAVEIGPHPICISLMATCLSSTLA
AAHSAQLDLPTYAFDL-KTFWHSYSTTLHAVETVDLSKAICGHVVDEICPASIFIDMAYT
ALSSLEMHS--PLVVHFKGYGSATMLVR-ARVFYKVF-SEIVDYSAPYHAVQEAVIDAAV
TLAVDALVHVAGFLLNNEVHIANHIGSPYHVYATICDVYTTDSQFKKLEELLQAVAEQTG
VSVAEMKSSFTEFGVDSQMAISILANFQRT-TAVE--LTPADA
>Beabas_BBA08179_BGC0001720_oosporeinoosporein
SGSVFPASLIRSAGFCTGLLPAAVAAASQTSHHFFQVALWIGIRSISGIPTNLVMAILDL
IFIEKVDWDIAIVGMAVELP-GASDADTLWQNLVDGYQACSEIP-RFNV-NDYGNFLENP
FLFDAEHFGISRREAKSMDPQQRILLQTAYRALEDAGYVTFGCWIGNATLDYVDLRSDID
VYYSTGTLRAFLSARISYVFGWSGPSITLDTACSSSIVALHQAARSILAGDCRSALVGAA
NTITSPDMYLGLDRAHFLSPS-GQCKAFDASADGYCRAEGCGVFVIKRLSDALAEGDRIH
GVIKAIEINQSGNTHS-ITHPHVPTQEALFDKMFRESRINPHEISVVEMHGTGTQAGDPN
EVESVRRALCNPVYLTSLKANIGHAEAVSGIAGLAKLILMTRNGYIP--PQVSLKLNPRI
-RGAAIDANSMLNNFGAGGSNAAVIIGECGVSAKNDRALVKLLADVCATLTSRRQMRVAV
VASSLELAE-NLRP-EAVFIFSGQGSQYLGMGRELIEFAHTVNNYPS-C-LAVIWQSFQS
AIYVIEVALAKLLGI--RPQAVAGHSLGEYAALVTAGVIRLMDGLKLVAHRAKLMM-EQG
QTSMLAVN-CSITSIIAISCNNSETDCVVGGPLLKK-HLLDVPMAFHTAAMDPILEEFTA
FAAVFPP-TLPVVSNVYFAKQCRGTVAFDDGIKHFLAWIEIGPHPSVQPMLRGRLSQLLS
HFYQTSSQLPGMPFFP-SEFHVPYFA-VHAIQETPAVEFIEGHLVCGLCPASVYHEMVLA
ALSKVSYCA--PMVFAVMSMASAELSMK-GSMMYEKIFTRVVEYSDPYQKVETIRIEALA
TCFMDVLLHVAGFVSNDVMGICKEVGGPFDVYCSTSNAYAVDSSFQHVKSVPELVAKVCG
LDAGQLGVDLDAHGVDSLMGIEIAAALSSA-LGVD--VTVGDI
>Armmel_AFL91703_melleolide_F
TTAINPKSLLLIVGFSSGILPACVVGSSETAVETFRLAFWIGVRLISGRPDSQVLAVIDM
ILTQPVNWPIAICGMSVNMP-GAQSVAKLWEVLEKGINTVSEVP-RFKV-SDTGNFIDEP
DAFDNKFFNISPREARSMDPQQRVLLHTAYEALEDAGYVTFGCYVGVATNDYVQLRNDID
VYYSTGTLRAFLSGRISYALQFSGPSIVVDTACSSSLIAVYQACRALMNRDCNAAVAGGV
NVIGSPDMFLGLDRGHFLSPT-GQCKAFDASADGYSRSEGCGIFVLKRLSDAVAENDQIL
GVIRGVEVNQSGNAYS-ITRPHAPTQENLFTQTLERSGLDASRISVVEAHGTGTQAGDPI
ELESIRGIFANPLHITSVKANIGHLEAASGAAALAKLLLMLRHRTIP--RLISLKLNPRI
-KNVIIDTKALLNNFGAAGSNGALLLEEVGLSAKNEQALVDLLADIAYTATARRRIRFAV
TVKSKELAH-KLEPGKVVFVFSGQGGQYLGMGSALYKFKSAINNFPG-V-LPIIFEANQA
AIFALEYGLAKLWGV--TPTAVVGHSLGEYAAHVVAGVLSLESALTLVAHRVRIMM-RTD
TTGMIAIN-LGVTDILSIACYNSATDCVASGAALKA-HLLKVPFGYHSSAMQPLLEEFGA
LAKVHAP-KIPVISNPYYLSHCADPVQFESGISALIDWIELGPHPTTLPMLTVHPSSSLS
QLYTSNVSLPSYPWQK-SKFWVAWFGMLQSWAETPISTSITGHIVGDLCPASVYHELALA
GLFNIDYVK--PLVFTVESVADTTTAIC-SGEAYEIIFTRVVRYAKEYHTMKNVTIEGYA
IVFMDTMLHVAGFLANNDAYICSKVKSTYGVFVVNSDAIAVDISFKKLRTVLKIIGDTCG
IEVSALDVNLETYGVDSLMSIEILRKFEESFLQMQ--FNITEL
>Monror_ESK96613_FNP092_?
TTAMAPQEFLSVAGFSSGILPACAVACSQDAVELFRFAFWLGLRSVSGRPDAQVLAILDM
IVVQPVKWPIAIVGMALNMP-GAPSAAKLWELLENGINTVSEVP-RFNI-SETGNFMADP
SLFDAKFFRISPREAKSMDPQQRILLQTAYEALENAGYVTFGCYVGVATDDYVQLRDEID
VYYSTGTLRAFLSGRISYAMGFSGPSIVIDTACSSSCVSVYQACRALSNGDCNAAVAGGV
NVIASPDMMIGLDRAHFLSPT-GQCKPFDASADGYSRSEGCGLFVLKRLSDAVAENDNIL
GVIRGVEVNQSGNAHS-ITHPHAPTQVKLFERLLEKTGVDRHRINVIEAHGTGTQAGDPN
ELESIRKTFANPLHITSVKANIGHLEAASGSAGLAKLLLMLRHRTIP--RLISLKLNPLI
-ANTAIDTAAMLNNFGAAGSNGAVLLEEFGLSAKDSIALDQLLYDIAYTMTARRQMRMAV
TASSRELVE-KLLNAEVAFVFSGQGGQYLGMGAALYEFKTHVMGFGD-I-LSIILEVYQT
AVFALEYSLAQLWGL--SPVAVVGHSLGEYAALVIAGVLSLRSALFVIASRVRLML-RKN
STGMIAIN-NGVQKILSVACYNSVSDCVVAGPALKS-YLLNVPFGYHSAAMNPLVDDLNA
VLELHPP-RIPVVSNVYFSRHCAEPVKFSDGFATLLAWIEVGPHPTTLPMMKACPTTSLS
TLYAEKSDLPTYPFTN-VKYWVKFFSLLRSWVEVPISKLISGHQVGELCPASVYHELAMA
ALRDIDYAK--PLVWKVISVGKAALSVI-DNVMYDIIFPRVVHYSKEYHSARCLTVEGHA
TVFMDTLLHVAGFVANNDAFICSQVDSTYDVFCRNADAYAVTTGFRKVRQVRKAVADTCD
VPMTSMDISLTSFGVDSLMSIEIFGRLQALFPDAE--LTISEI
>Chlaer_g4260
PQINRIDEILEIQGFCTGWLSAVALACSANAGVALRLALGIGAYVITASAPVESLEALQS
ILVDLCRWAVAIIGMACQYP-GADSTDEFWDIIASGESMLGELP-RFDP-KKRGNFIKDP
KAFDHRFFKKSSREAASMDPQQRLLLQVSYQALESSGYHEIGCFIGVASSDYEDSSHPSN
AFSLTGTQRAFLSGKISYNYGWTGPSITYDTACSASLVAIHSACKALQTGECSAALAGGV
NVITSPNLTLNLAGASFLSPT-GGCKSFDAKADGYSRGEGAGLIVLKLLSQAITDKDSIL
GVIAGSAVNQNKNASP-ITVPHSPSQTSLYNKVSTLAGIDTSDISYVEAHGTGTLVGDPI
ECASIRTTFAKTLYLGSVKGNIGHTEAASGVASVIKTVLMMRHRTIP--PQANFILNPTI
-PNMMIATKAFVNNYGAAGSNAALILCEIVISAQSTISLSLNLSDLSFSLAMNNNRIWST
TTSSLQLYD-QLKK-PVVLVFGPQTGDMVSLNSEIYKLRSHLMAFEGLY--PYILVTLHC
ALFSLQYSCAQAWGL--KVDAVMGHSFGELTALCISGVLSLEDGIKLISGRAKLMQ-EKE
KGSMMVVE-ADVQRILDIACHNGPTSHVLVGSSLYD-SLMKVARGFHSRFTEDLLPDLHN
LAQFREP-TIRLETCTIS-NHTRKPVFFTQAVERLADWLEAGTDSPVIDMVRRKLAETTV
NLWNAGQELPPYQFDR-SQHWLDYPLILFNGLSINPELLAAGHCVLGLCPASLYLELAEQ
ASKDVEFKA--PLGFTVNSHVAGRILINYERLIYQVF-SSIVDYADFFQGVKSVSSEIAG
EILSDSFIQVAGLHMNDHMFIASKVDLSWSVYSSFNDIFVFDPEFTKIPKVRKLISKILD
IPLLDLHDNIDSLGIDSLMLTEVLEDLRAE-FEVE--IDISSL
>Aspnid_ANIA06448_BGC0000037_cichorine
SQTTLLRQLCRVQGFCTGFLTAVSVATSPDASVALRLAVAIGAYIVTAPRALEGLYLLQS
ILVQRCDWPIAIIGMGCKFP-GADTLDEYWQLLAQGTSMCRTMP-RFKT-SSWGNFVNDV
DAFDHRFFKKSSREAASMDPQQRLVLQVAYQTLESAEYSDVGCYLGLCASDYTDASHPPN
AFSSLGTLRAFLSGKISHFFGWTGPSITYDTACSSSAVAIQAACRALQTGECSMALAGGV
SLYTSPNFYQNLSAASFLSPT-GPTKPFDAKGDGYCRGEGVGLVFLKPLSSALADHDNIM
GVIAAAAVNQNQNSTA-ITVPHSESQIELYRKVVSEAGLHPHDVSFVEAHGTGTPVGDPI
EFTSIRTVFGNPLAIASVKGNIGHTEGA--------------------------------
---------ACINNYGAAGSNAAMIVTEIYVSANTVSSLKEYLASLAFQLANSQNRALIT
SVTSKELED-QLS--PVVLAFGGQVARSVGLSRQVYDLRTHLAGLNSIF--PAIVVLLHS
ALFSAQYACAMTWGV--IPAALIGHSFGQLTALSVGRVLSLKDGLGLITERAKLMR-DAE
HGSMVSVQ-ADVARLMEIACFNGPTSHVVVGSRLEA-ALLAVSHGFHSKFTEPLLLGLEQ
CAEFRTP-KYAIETCSIV-QHTRTPVYYTEALARIEAWLEVGTGGSVAGMIRGALADATV
NLWKSSHELPPYQFEK-TRHWLDWETSVEEFLRISTEFFVKGHAVLALCPAPLYIDLACK
AVEDLEIQA--PLGFCFCSHASGTVLVSSKRVVYQLF-SRVVSYADYYKGVQSVYAEVTG
RILVDNFIQTAGIHVNKEVYVCTKVDRSWIVHSSYNDIFVFNAAFTRVQKLKKTLSRVVE
VPVADIHDGLADLGVDSLLGTEVLTEINQV-FNVS--IDVASI
>Penbre_mpaC_BGC0000104_mycophenolic_acid
PQCPDLLALGRTQGFCVGLLAAIAVACSRNASNAIRLSLCVGALV------IQHIMALDS
ILCAKANWPIAITGMACRYP-NADTLAQLWDLLELGRCTVKSPP-RFHM-SDWGHFLERP
DVFDHRFFNISAREAESMDPQQRVALQVAYEAMESAGYLDIGCYVGVGSEDYTEASRNAN
AFSITGTLQSFIAGRISHHFGWSGPSISLDTACSSAAVAIHLACKALQTNDCKIALAGGV
NVLTNPRVYQNLSAASFLSPS-GACKPFDASADGYCRGEGAGLFVLRPLQDAIDNGDPIL
GVIAGSAVNQGSNNSP-ITVPDAEAQRSLYNKAMSLAGVSPDEVTYVEAHGTGTQVGDPI
ELDSLRRTFGNSLHIGSIKGNIGHTETSSGAAGLLKTILMLQQQRIP--RQANFNLNPKV
-KRLVIASEAMVSNYGASGSNAALIVKEILVSARSEESLRAYVQKLAYNLAMKQNRNLTF
STSSDSLSA-RLEP-PVVLCFGGQNGLTATISKEVFDLRTHLLGLPSLF--PTIIIHLHF
ILFSIQYASAKAWGL--RVSRIVGHSFGQLTALSVAGSLSVRDGIHLVTERARLIE-SSE
SGIMLAVE-GTVQQLLDVACYNGPRQQVLAGTAIEN-AALQNSHAFHSRLVDSIVPAIME
VAGYQTP-IIPIEACSIV-EHSRMPVYFRRAVERVAEWLEAGSASPIIPMVRRVLANVTS
ALWAQGVNLPPYQFAQ-NSHWVDF-AGLLCQLHVNIQACTQGHAVLNLCPASMYMEMVLR
AIEDLTISS--PLVFSIFSHAEGTVLLDSARSVYAAL-ESVTNYGDYFRGVKKVFAEASG
LVLLDNFLQVAGIHVNSEVFVCNAIGETWKVYTSYCDIYVMDCQFTSVSTVQEMLCELFG
VSVAEVSPSLVDIGVDSLMSTEVLSEIKKR-FQVD--MNIQGL
>Penroq_CDM36726_BGC0001360_mycophenolic_acid
PQCSELAALGRSQGFCVGILAAIAVACSQDASNAIRLAVCIGALVITIPGDIQHIMALES
ILSVKADWPIAITGMACRYS-NADTTSELWDLLELGVCTVEKAP-RFRM-PDWGHFLDRP
DAFDHRFFNISAREAESMDPQQRVLLQVAYEAMESAGYCEIGCYVGVGSEDYTEASRNAN
AFSATGTLQSFIAGRISHHFGWSGPSITLDTACSSAAVAIHMACKALQTKECSIAVAGGV
NILTNPRVYQNLAAASFLSST-GACKSFDVSADGYCRGEGAGLVVLRPLQDAIDNGDPIL
GVIAGSVVNQGSNRSP-ITVPDAESQRSLYRKALSLAGVAPDEVTYVEAHGTGTQVGDPI
ELESLRKAFGQSLHVGSIKGNIGHTETSSGVAGLLKTILMLQKQRIP--KQANFRLNPKV
MPRLVIPVEAMVSNYGASGSNAALIVRDILISARSEESIRAYVRELAYNVAMKQNRTLTF
STSSDSLST-RLEP-PIVLCFGGQNGVTSSISQELYDLQTHLLGLPSLF--PTITVYLHF
MLFSIQYASARAWGL--RVDRIVGHSFGQLTALSVAGSLSVQEGIRLVTERARLIQ-SNE
SGVMLAVE-GTVQRVLEIACYNGPQQQVLAGTAVED-ALLENSHAFHSRLVDSIVPGLTE
LAEYQAP-AIPIEACSIV-EHSRMPVHFQRAVERIAQWLEAGSASPIIPMVRRVLATVTS
ALWGQGVNLPPYQFAK-NRHWVDFRAGLLRKLAVNTQSCTKGHAVLDLCPASMYMEMVLR
AIEDLVISS--PLVFSIFSHATGSVLMDPARAVYSAL-EQVTNYADYFRGVRQVFAEAAG
LVLLDNFLQVAGIHVNEEVFVCNAIGESWKVYTNYCDIYVMNSQFMSVSAVQEMLCELFG
VSVEEVSPSLIDIGVDSLISTEVLSEIKRR-FHKD--INIQGL
>Penroq_mpaC_BGC0001677_mycophenolic_acid
PQCSELAALGRSQGFCVGILAAIAVACSQDASNAIRLAVCIGALV----------MALES
ILSVKADWPIAITGMACRYS-NADTTSELWDLLELGVCTVEKAP-RFRM-PDWGHFLDRP
DAFDHRFFNISAREAESMDPQQRVLLQVAYEAMESAGYCEIGCYVGVGSEDYTEASRNAN
AFSATGTLQSFIAGRISHHFGWSGPSITLDTACSSAAVAIHMACK---------------
------------------------------------------------------------
----------------------------------------------------GTQVGDPI
ELESLRKTFGQSLHVGSIKGNIGHTETSSGVAGLLKTILMLQKQRIP--KQANFRLNPKV
MPRLVIPVEAMVSNYGASGSNAALIVRDILISARSEESIRAYVRELAYNVAMKQNRTLTF
STSSDSLST-RLEP-PIVLCFGGQNGVTSSISQELYDLQTHLLGLPSLF--PTITVYLHF
MLFSIQYASARAWGL--RVDRIVGHSFGQLTALSVAGSLSVQEGIRLVTERARLIQ-SNE
SGVMLAVE-GTVQRVLEIACYNGPQQQVLAGTAVED-ALLENSHAFHSRLVDSIVPGLTE
LAEYQAP-AIPIEACSIV-EHSRMPVHFQRAVERIAQWLEAGSASPIIPMVRRVLATVTS
ALWGQGVNLPPYQFAK-NRHWVDFRAGLLRKLAVNTQSCTKGHAVLDLCPASMYMEMVLR
AIEDLVISS--PLVFSVFNHATGSVLMDPARAVYSAL-EQVTNYADYFRGVRQVFAEAAG
LVLLDNFLQVAGIHVNEEVFVCNAIGESWKVYTNYCDIYVMNSQFMSVSAVQEMLCELFG
VSVEEVSPSLIDIGVDSLISTEVLSEIKRR-FHKD--INIQGL
>Penroq_adrD_BGC0001508_andrastinA
PQSSELTVLAEAQGFCVGFLAAVAVASSNDASTMIRLAVCIGAAVVTVAEDVQYLAALES
ILTKPSQWPIAITGMGCRYA-QADSPEQLWEMLELGRCGVNALP-RFKM-ENWGNYLANP
DVFDHRFFGISAREAEAMDPQQRLLLQVGYEAMESAGYCDVGCYVGVGSDDYTDGSSNAN
AFSATGTLQAFCTGRLSHYFGWTGPSVVVDTACSSAAVSIHLACKALQTNECSIAVAGGV
NVMTSPRVTQNLAAASFLSPT-GASKAFDASADGYCRGEGAGLVVLRPLKDAIHNGDPIL
AIIGGSAVNQGSNRSP-ITVPDSDSQISLYRKALVTSGVRPEDVTYVEAHGTGTQVGDPI
EFESIRKTFGERLYVGSVKDNIGHTETSSGVAGLLKTVLMMQKHQIP--KQANFVLNPKI
-PAIAIPTKAMVTNYGAAGSNAALVVKQVILAANTVESLRSY-QDTAYNLAIKQSRVSAF
SIPVDELIA-KLEL-PVVLCFGGQNGNEATISEDLFNLQYHLLDLPSLF--PSITVSLHC
ILFSIQYASAKSWGL--QVDRIIGHSFGQLTGLCVGGGLSLSDALYLVSERAKMIH-SME
RGAMLLVE-GSVQGLLDVACVNGPRNTILAGDMIEK-LSLKNTHAFHSRLVDNIVPPLTK
VAQYKPL-SIPIEACSIV-DHSRRRVDFQTAVERVAQWLEAGSASPIIPLVRRVISQATC
NLWSRGVNLPPYQFAQ-TRHWIGYPKEFVQLLAINTNECTQGHAVLDLCPASLYFEIIVR
ALKDLAISA--PLVFSLFTHATGEILIDSSRVVYQAF-RRVVNYADYYRGVEQVFAEAAG
IVLVDNFIQVAGIHVNDEVFVCTGVGESWAVYSNVCDTFVLDREFTSVSVVQEMLCDLLG
IASDELLPSLEDIGVDSLMRTEVLVEIKKR-FNFT--IDILTL
>Aspnov_P174DRAFT455569_BGC0001708_novofumigatonin
PQSSDLVALGRVQGFCVGFLAATAVAASCDVSKIIRLAVCIGGLVLTVPKSVEQMSALQS
ILCFRSQWPIAVTGMACRYP-QANSVEELWEMLELGKCAVKPLP-RLKM-VEWGHYLEEP
DMFDHRFFGISAREAATMDPQQRLLLQVAYEAMESAGYCDVGCYVGVGSDDYTDGSHHAN
AYSAPGTLQAFNTGRISHYFGWSGPSVVVDTACSSAAVAIHLACQALRTKDCSVAIAGGV
NVMTSPKVTQNLAAASFLSPT-GASKAFDADADGYCRGEGAGLVVLRPLEDAISDVDPIL
AVITGTAVNQGSNCSP-ITVPVSESQMSLYGKSLAASGIAPEDVTYVEAHGTGTQVGDPI
EFDSIRRMFGEELYVGSIKDNIGHTETSSGVAGLVKTILMMQKGRIP--KQANFSLNPKI
-PRIVIPKQAMVTNYGAAGSNAAIVLRQVFVAAKSPESLRSYMRDITYNLAIKQNRLVSF
PTPSQTLLS-QLEP-SVILCFGGQNGNTAHISQDLFALQAHLMGLPSLF--PTILVNLHC
ILFAIQYASAMCWGL--QVKRMLGHSFGQLTALCVAGGLTLIDAIRLVSERARLIE-TSD
HGVMLSVD-ASVRALVDLACYNGARSYVLAGDVVEK-LALPNTHAFHSRLVDSIVPGLRK
LAQYHPT-TIPVEACSIV-AHSRMPVHFDSAVQRAANWLEAGSASPIVSMVRRVVAKATS
GLWANGI----------TSHWTEYPMGLVQVLSVNTKTCTQGHAVVELCPASLYLEMVVS
ALQELSISA--PLVFSLFTHATGRILMNPSRPVYQAF-RRVVNYADYYRGVESVFCEATG
RVLIDNFVQVAGVHVNDEVYVCSAVGEPWRVYSNYCDVFVMDQKFTSVSAIQAMLSDLLG
VGLDELSPYLMAIGVDSLMSTEVLTEIKKR-FGVN--IDIQCL
>Chaglo_CHGG08793_BGC0001219_shanorellin
PQMTRLQQLAHVQGFCIGFLAATAVASSRNVGVAIKLAACVGAVIITAPESVRELKAIDS
ILTEKCDWAIAVIGMACRYP-QAPSLDEFWSLIISGRNAVGPVP-RFRA-EEWGNFVQDP
DAFDHRFFQVSAREAASMDPQQRLILQVAYEAIESAGYARVGCYMGVGSVDYEAASDNAT
AFSATGTLRAFISGKVSHYFGWTGPSVTFDTACSSSAVAIHHACKALQTKECPVAIAGGV
NLITSPSLYQNLAAASFLSPT-GASRAFDAQGDGYCRGEGAGVLVLKPLAQALADGDAIL
GTILGTAVNQGSNCTP-ITVPDSAAQSELYAQALAGGGVAPTEVTYVEAHGTGTPVGDPI
ECASIRSAFGQELTIGSVKDVIGHTEAASGVAGCIKTLLMMQHGVIP--KQPNFTLNTKI
-P----ARQGDCQPSKAHGRSSTTTRRRKQRPPDTIEPPRPPLQDITFHLARRLNPLATW
TTTSLALGQ-DLAL-PIILTFGGQSGLTAHLSPALVSLHTHLLGLLPLF--PRILVGLHA
ALFSVHHAY---------------HS--------------------------RLADPSGR
RGRVHCMA-AACRDVL-----------------------RPG------------------
----------------LVTAHTRDTVHFADAVERIVRWLEAGSASPVVAMARRALARAVT
SLWAARSDLPPYQFAK-SKHWIDFPAELVRLVAVDASLCVSGHAVLGLCPASMYFELVIR
ALENLRIMS--PLAFSLFSHALGTALMGSSRYIYRVF-GRIVNYAPHYQGVRNVVAEVVG
DVAIDNFLQVAGIHVNDDVFVCTGIGESWRVYSNVNDILVLDPVFTRVSALRNLLSEVLG
TELAEIQPALADLGVDSLMITELAGEIKKH-FSVD--IDVQSL
>Aspnid_AN1034.2_BGC0000022_asperfuranone
PHVGTLSELDRILGFCAGLLAALSVASARNGAVAVRLAMLIGALIVTASETTNALVVVRS
ILVQQCRWPIAIVGMSVKTA-GADDLDEFVAMLKTGQSQHIPIT-RLMH-DMYGCFFRDG
DAFDHKFFKRSPRESAAMDPQSRIVLQAAYQAVEQSGYFHVGVYLGSCGVDYEHSCYDPN
AFTATGALKSFITGRVSHHFGWTGPCMTFDTACSSSAVAIHTACRNLLSGECTAALAGGS
NTVTNMNWFQNLAAGSFVSPT-GQCKPFDDDADGYCRAEGAAFVYLKRLSDALRDGNQVI
ATIAASAVYQNENCTP-LFVPNSPSLSHLFKDVMRQAKVTANDVSLVEAHGTGTPVGDPA
EYESILAALGKKLPIGSVKGHIGHTEGASGAIALVKIIMMMREGFIP--PQASFKMNKKI
-PNIEVVTRALLNNYGACGSNASMIVTQFWIPGLDTRAITAYLADISFNLSRQSNRGFIF
NARSLELHE-KIER-PVILCFGGQISRFVGLDRGLFDFRKHLQGLVSIYAAPDITVKLQT
MLFAMQYACAQTWGLNGKVQALVGHSFGEITALCVAGTLSLDETVRLVAARAKLVR-DSD
RGAMMALE-GDVHQLLSIACYNGPRSFTIAGSQVQQ-TILNVTNAFHSSLVDKISDGLDS
IGKFNSP-LIPVERATFVSQHMRQPVFFNHAVQRLAKFLEAGSSSTITVMAGRAIADTTT
ALWKQGLLLPPYQFDTSSRHWLPMTLPVWEFVRVNTSRYVLSHVIAQICPGTLECDIVIE
AVREMINHS--PICVRIFSHAEATVLVSHKQCVYRAF-SSIVDYGEVYRGVKYVVGECAG
RVLSDSFSQVGGVWVNSDMFIATGCELVWHVYARHTDLFVFDAVYMRVAEVRNLVATVSG
IDASELELDMADFGIDSLMGMELGKEVEAA-FKCT--LSLRKF
>Chaglo_CHGG07638_BGC0001405_chaetoviridinE_11epichaetomugilinA
PHVGTLTDLDTTLGFCAGLLAAVAVASAGNGAVAVRLAMMAGALIVTTTRRTDLLVVIRA
ILVNQCNWAIAVVGMSIKTA-GADDLDEFVEMLKTGRSQHEPVT-RLMH-DMYGCFIRDS
DAFDHRFFKRSPRESAAMDPQSRLAMQAAYQAVEQSGYFHVGVYLGVCGMDYDHTCHEPS
AFTATGALRSFITGRVSHYFGWTGPSMTFDTACSSSAVAIHTACRNLLSGECTAALAGGA
NTITSMLWFQNLSAGSFVSPT-GQCKPFDDAADGYCRAEGMAFVFLKKLSDAVRDGNPVL
ATIPSTAVYQNQNSTP-LFVPNSPSLSMLFSDVMRQAGVAPRDISLVEAHGTGTPVGDPA
EYESIRTALGKPLPIGSVKGHIGHTEGASGAIALIKVIMMMRGGFIP--PQASFTMSHNI
-AMMEVVTQALLNNYGACGSNASLIVAQFWIAGLDARAISAYLADISFSMNRQSNRGFVF
SSRSVELQE-KLAR-PVVLCFGGQVSLFVGLDRALFDLRRHLLGLDSIY--PGITVKLQT
MLFAMQYASAKSWGLQGKVAAVVGHSFGEITALCVAGVLSLEDTIKLVAARARLVR-DSD
PGAMMAVE-ADVRELLGIACYNGPRSFTLAGSAVQA-TMLNVTNAFHSALVEKLVDSLGQ
VGKFHPP-TIP-------------------------------------------------
------------------------------------------------------------
------------------------------------------------------------
------------------------------------------------------------
-------------------------------------------
>Trigui_OPB37950_FNP085_trigazaphilones
GHIGTLKDFDSTLGFCAGLISAVAVASSHDGAVAVRIGMLMAALVVSTSERTEALILLRA
ILTQQFNWVIAIVGMSIKAS-GADDLEEFAAMLKTGKSQHELIT-RMTP-DMYGNFLRDS
DAFDHKFFKRSPRESQAMDPQCRLAMQVAYQAVEQSGYFHVGAYLGVCGVDYEQACHAAS
AFTATGALRSFITGRIAHFFGWTGPAMTFDTACSSSTVALHTACRDLLSGEATSALVGGV
NIMTSMQWMQNLSAGSFLSPT-GQCKPFDADADGYCRGEGVAFVFLKKLSDAEAAGNTVL
GTIRATAVYQNLNITP-LFVPNVPSLSQLFKDVIRKAGVDPSEISLVEAHGTGTAVGDPA
EYESVKLALAAVVPIGSVKGHVGHTEGASGMIALVKVLMMMRDNFIP--PQASFTMNPHT
-HMMEVVTEALLNNYGACGSNASVVIDYFWIPGFDVRSIAAYLADVAFNLARQTNPGLIF
SCQSLELQG-KLAR-PVVLCFGGQVSTFVGLDRALYELRHHLAGLSSIF--PAITVQLQT
ALFAMQYASARTWGLASKIVSVVGHSFGEITALCVAGVLSLDDTVKLVAGRAKLVR-DAD
SGAMMAVE-ADVQDLLSIACYNGPRSFTLAGTAVAA-TLLNVTNAFHSVLVEQLVDDLGK
VGRFHDA-LIPIERATFVPSHMRQPVFFNHAVQRLAKFLEAGSNSTITVMASRALADATV
ALWRQGLLLPPYQFE-KSRHWLEVKLPLWTFIRINTSRLFASHVIAQICPATLEIDIAIE
AVHDLITHT--PVCFNLHSHAEATVLVSHAQCVYRAF-TEVVDFGPVYRGVKYVVGESAG
VIMSDSFGQIAGIHVNADMFVATGCELVWHVLARHTDVFIFDASYARVSAVRNLVAEVSG
IDASEITLDMAEVGIDSLMGMELAREVENK-FKCT--LSLRQF
>Aspnid_ANIA03230_BGC0001722_aspernidineA
PQSLSLQDLDRATGFCTGLLSTFAIASSRNGAVALRLAMLVGALVLTSSGRTDALAAVRS
MLVQHCDWMIAVVGMSIKTA-GADDVDEFAQMLRTGTSQHQAIM------DIYSNLIRDR
SQFDHSFFKMSPREAAAMDPQHRLFLQAAYQAVEQSGYFSVGVF----------SCYDPN
AYTATGNLRAFLAGRVSHHFGWTGPALTLDTACSSSAVAIHLACRSILSGECSAALAGGV
AVMSSPFWFQNLGAASFLSPT-GQCKPFDEKGDGYCRSEGIGCVMLKKMSAAVANNDQIL
GCIGASAVHQNQNCTA-VVVPNKPSLAPLFKQVISKSGLTPADISLVEAHGTGTAVGDPA
EYASIADALNSPLILGSVKGHIGHTEAAAGVVSLIKVLMMMNEGFIP--PQASHTLSPRI
-TKLRISTSALVNSYGASGSNTSMVILQFWISGTNEVEITAYLDDLSFNLSRQCNRQLVF
SCRSMELQA-MLSR-PVILCFGGQVSTFVGLNRLVYELRRYLMGLESIY--PEITVKLQC
MLFAMQYSCARCWGVSTRIAAVVGHSFGELTALSISGVLSVQDTIKLVAGRARLIR-DQD
RGAMMAVE-GDIQQLLTIACYNGPRSFTLGGSGVKE-TLLNVTNAFHCSLVGNIVEPLNQ
LGEFNSP-VIHIEHSSFVADHLRKPVYFYHAIERLARWLEAGSNSTITTMAGRALTETTL
SLWKEGLILPPRQFA-RTRHGLDIPDGLWTFVLINSNAMVEGHVMARICPAGLEVDMAIE
ALRDMVNSA--PVCWNITSHVKGSLLVPYRQCVYQGF-SDVISYTPLYRSLRRLVGESAG
CVLSECFMQTGGIWVSDDVFIATGCELKWHVLARHTDVFVFDSRFSRLPQVCQLLSSVSG
IEPAKINQNLSDLGVDSLMAMELAREIEGV-FKFS--PTVEKL
>Monpil_2362MpPKS5_BGC0000027_ankaflavin_monascin_rubropunctatine_monascorubrin
PQALSLENLKDALGFCTGLLSAVTVACSTNGAVAIRLAMLVGAAAVTTAAKIDSMIALRL
ILLERSQWDIAVIGMSCKVA-GADDLEEFWKLLCKGESQHQEVP-RFTF-DTFGNFIRDH
DVFDHKFFKKSPREIASTDPQQRHMLQIAYQAVEQSGYFQIGCYIGVCAADYENACHAPN
AFSATGNLKSFIAGKISHYFGWTGPGLTIDTACSSSAVAVHQACKAILSGECTAALAGGT
NVMTHPLWFQNLAGASFLSPT-GQCKPFDAHADGYCRGEGIAAVFLKKLSTAIEDGDQIL
GTIASTAVYQNQNCTP-IFVPNSPSLSELFKDVTREAHLVPKQITVVEAHGTGTPVGDPA
EYESILGVLGTPLHFGSVKGLIGHTECTSGVISLIKVLLMINEGYIP--PQASFTMNPSI
-KNMKIATKALINNYGASGSNASLIVTQFWFPGPDDRSLRSYPRNLSFNLSRQSNRAAIF
NCASIELEQ-KLTR-PVVLCFGGQISTFVGLDRQLYDLRSYLLKVGSIY--PAIPVKLQT
SLFAIQYSCAKSWGV--QPVALVGHSFGELTAVCISGILGLEDALKMIIGRASLIR-DSE
KGSMMAIE-ADVEKLLTIACFNGPRSFTLAGSAVLQ-TVLNVTNAFHSTLVEPLVVDLEK
TATFGKP-IIHLERATYVASHMRDPVYFNHAVQRLAKWLEAGCNSTIVNMLGRALSDTTV
SLWRAGLLLPPYQFEK-ARHWVELPKGLLTFVRINTMELVSGHLIAQICPATLEVDLAIE
AIHHVDNQA--PICWKIESHVTGKVLVGYQRCIYKTF-AEIVDYGEMYRGLQKLVGESAG
RILSDCFSQVGGIWVNTDMYIANGFEQIWDVYAYHTDIFIFDSTYAKVPKVRAMLAELAG
LEPEEIKDDLANIGIDSLMGMELAREIEVI-FKCS--LSFQGL
>Talmar_ADH01663_BGC0000099_monascorubrin
PQALSLHSLVDTLGFCTGILSALAVSSSADGSVAVRLAMVIGAVVVTTSTKLDSVIALRQ
ILVDKSEWDIAVVGMSLKVA-GADDVEEFWDLLLRGESQHQEVP-RITF-ETFGNFIRDH
DAFDHKFFKKSPREIGSTDPQQRHMLQCAYQAVEQSGYFKVGCYVGVCAADYENACHAPN
AFSATGNLKSFIAGKISHYFGWTGPGLTIDTACSSSAVAVHQACRAILSGECSAALAGGT
NIMTNPLWFQNLAGASFLSQT-GQCKPFDAKADGYCRGEGIAAVFLKKLSSAIEDGDQIL
ATIAGSAVYQNQNCTP-IFVPNAPSLSDLFRNVVAQARLEPKQITVVEAHGTGTAVGDPA
EYESIHNVLGTALQLSSVKGLIGHTECTSGLISLVKTVLMIQEARIP--AQASFSINPHI
-HNMEIPTKALINNYGASGSNASMVVVQFWFTGPDDRSLRAYLGNVSFNVSRQSNRGLIF
NAASLELEQ-KLSK-PVILCFGGQVSTFVGLDQQLYDLRQHLLGHSSIF--PGVPVHLQT
MLFAVQYSSAKAWGV--EPAAVVGHSFGELTALCVSGALSLEDTVKMIIGRAKIIR-ENE
KGAMMAVE-GDVQNLLTIACYNGPRSFTLAGSGVVK-TALNVTNAFHSTLVEPLMEDLDK
VGGFCQP-TIRLERATFVAEHMRHPVYFNHAVQRLAQWIEAGSNSTITNMASRALSDATV
TLWKNGLLLPPYQFEK-SRHWIEMPKTLLTFVRINTMELVTGHVIANICPATVEVDLAIE
GIHSVDNQA--PICFKIYSHVTGKLFVSHERCIYKTF-GEIVDYGEQYRGLQKLVGESAG
RVLSDAFSQVGGIWVNADMYIANGFEQSWDVFALHTDIFIFNGLYAKVAQVRAMLAELSG
LEPEEIKEDLANIGIDSLMGMELAREIENI-FKCS--LTFQAL
>Aspnig_ASPNIDRAFT56946_BGC0001143_azanigeroneABCDEF
PQALSLRDLDRTVGFCTGLLTALAASLAPDGAIAIKLAMIIGGVVITTAARIEALSALRS
ILLDTSHWEIAVIGMSCKVA-GADDVDEFWDLLCKAESQHQEVP-RFGF-ESYGNFINEH
DCFDHKFFKKSAREIAATDPQQRQMLQVAYQAVEQSGYFKIGCYIGVCAADYEYACHPPN
AFMATGNLKSFVAGKISHWFGWTGPGLCIDTACSSSLVAVHQACQAILTGDCTAALAGGA
NIITHPLWYQNLAAASFLSPT-GQCKPFDASADGYCRGEGFAAVFLKKMSAAIADGDMII
GSIKATAVNQNQNCTP-VFVPNAPTLSDLFRDVLDRSQLTANQITVVEAHGTGTQVGDPA
EYESIRNVLGTPLLFGSVKGLVGHTECTSGAVSLVKTLLMQQHEAIP--PQPSFDLNPEI
-PNMQIATRALINNYGACGSNASMVVAQFRLCGSDDRALRAYVADLAFNVCRQSNPSLAF
ACRTTEVEE-KLRR-EVILCFGGQISNYVGLDREVYDLRKHLLGVDSIF--PGIPVKLQT
ILFSTQYSSAKAWGV--RPVAAVGHSFGELTALCVTGILSLADAMKMIVGRATVIR-DFD
KGSMIAVE-ADVQRLLTIACVNGPTSYTLAGPIVTE-VILKVTNAFHSTLVEPLMEELEK
VGQFNAP-TIQLERAIYVPDHMRNPVYFNQAVQRLAQWLEAGSNSTITSMASRALITSTL
SLWKQGILLPPYQFEP-SRHWMELPKTLWSLIQINTAELVSGHVIANICPATVEVDIVVE
AVLAVTNQS--PICWRIVSHVLGKLLIGHQRCIYTTF-AGVVDYGEQYRGLKKIVGESAG
RVLGDCFSQVGGIWVNDEMFIATGFEKIWDVLACHTDIFIFDAEYHKVAKTRALLAEISG
LEPSEIEAELADIGIDSLMGMELARDLEAL-FKCP--LTFQGL
>Aspnid_Q5AUX7.2_FNP117_derivative_of_benzaldehyde
PLALSLEDLKGTVGFCTGLLSAMAVSSAGSAAVAVRLGLLVGVVVITAPASLDPIIALRS
ILVEPPQWDIAVVGMSCKVA-GANNLEEFWDLLCTGKSQHREVP-RFSF-ETFGNFIDGH
DQFDHKFFKKSPRESATMDPQQRHLLQIAYQAVEQSGYFQIGCYMGVCACDYENACHAPN
AFSATGNLQGFIAGKVSHFFGWTGPGLTIDTACSSSAVAVHQACKAIITGECTAALAGGT
HVMTNPLWFQNLAGASFLSTT-GQCKPFDAKADGYCRGEGIATVFLKKLSAAVADGDQIL
GVITATAVQQNQNCTP-IFVPNVPSLSDLFRVVVKQSRLQPSDVTVVEAHGTGTAVGDPA
EYDSIRSVLGKTLALSSVKGLVGHIECTSGIVSLIKVLLMLQKRMIP--PQASFTINPAI
-KKINIPTTALINNYGASGSNASIVVTQFRFCGMDEQSLRRYLRNISFNVNRQSNRTLLF
SVKTLELEQ-KLVK-PVVLCFGGQVSTFVGLDRTVYELRKHLIGLKSIF--PRITVHLQI
MLFASQYACARSWGI--QPVAVVGHSFGELTSLCVSQSLSLEDAVKMIAARATLIR-DAE
KGAMLAVE-ADVQKLLTIACYNGPRSFTLAGAAVAE-ALLNVTNAFHCALVDPLLDRLEE
SARFRAP-VIPVQRATFVADHIRSPVFFNHAIHRLADFLEAGSNSTVTNMASRALVDATM
NMWKSGLLLPPYQFEP-SRHWIELPNTLLTFVRVNTMKLIRGHIIAQICPATVQLDLVIE
SIHAVENLA--PICFQVYSHTTGRVHFRHQTCIYKMF-AEIVDYGEDYRGLQKLVSQSAG
YVLADSFCQVGGIYVNNDMFIANGIEQSYHVLATHTDVFAFDSTYVKIPRIKSILAELSG
LEIAEIKDDLADLGIDSLMGMEMAHEIEKA-FTIS--LDVPSL
>Talsti_TSTA117750_BGC0000154_stipitatic_acid
SQSLSVQELNDTLGLCTGLLSSLAVSSSRTGSVAIRLAMLIGLIVITIPTAVDQLIALWS
ILVNPPEWDIAIVGASIKVA-GADDLEEFWEILSKGISQHKEVP-RFTF-DTYGNFLNDP
DKFDHKFFKKSPREAESMDPQQRLLLQIAYQALEKGGYFRIGCYMGVCAVDYENACYAPN
AFTATSHLRGFIAGKVSHYFGWTGPALTIDTACSSSAVAVHLACQAILKGECTAALAGGT
QILTSPLWFQNLAGASFLSKT-GQCKPFDSKADGYCRGEAVGAVFLKKMSAALADGDQIL
GVISGTAVQQNENCTP-IVVPNKPSLSDMFQSVIEKARLQPDHITVVEAHGTGTAVGDPV
EYASVRDTLGKKLFLGSAKGLVGHCESASGIISLVKVLLMIQKGMIP--PQASFNLNPAT
-KGIEISRQALINNYGASGSNASMVITQFWFSALNEKSLQAYLPDLGFNVSRQSNRRLLF
TCQSTELQQ-RLER-PLVLCFGGQVSTFIGLSRQVYELRGHLLGLRGIF--PAIIVTLQL
SLFAMQYSCAKSWGA--QPVAVLGHSFGELTALCVSGVLSLDDALRMIAARAQIIR-DSD
GGSMMALE-ADVQKLLVIACYNGPRSFTIAGPALDT-SRLDVTNAFHSTLVEPLRNKLTE
ATKFRERGTIHLERSTYVADHMRNPVFFHHALQRLDNYLEAGSSSTITNMASRALIDATM
SLWNAGLLLPPYQFEK-SRHWLELPDTILSFVRLNTEELMKAHLIVYICPATVQMDIAIE
GIHNVDNQT--PICFRFFGFTLGTLLTGHKRCIYKTF-ADIVDYGEQYRGLQRLIGNSVG
RVLSDAYAQVVGIWLNEELYVARGFEKSYDVLAYHSDIFVFHPKFVRIPKLITILADLVG
LEPEEITINLADIGVDSLMAMEVVTEIERV-FSCS--VTMSQL
>Monrub_citS_BGC0001338_citrinin
PQDLSLENLNATFGLCTGTLCAFAVACSSNGAVAARLAMLVGAIVLTASKKVSSLIALRA
ILLEQSEWRIAVIGMACRLP-GAEDHEGFWEILKTGQSQHREVP-RFGM-ATYGNFIDNY
DTFDHKFFKKSPREMASTDPQHRLMLQVAYQAVEQSGYFRIGCFMGVGNVDYEDACYPAN
AYSATGNLKSFLAGKISHHFGWTGPSLTLDTACSSSSVAIHQACRSILSGECNGALAGGV
NVITSPNWYHNLAGASFLSPT-GQCKPFDAKGDGYCRGEGVGAVFLKRLSSAIADGDQVF
GVIASTKVYQNQNCTA-ITVPNAISLSELFTDVVRQARLEPKDITLVEAHGTGTAVGDPA
EYDGIRAVFGDVLSLGSVKGLVGHTECASGVVSLIKTLLMIQQGFIP--PQASFSINPSL
-NKIEISTRALINNYGASGSNASMVVTQFWISAFDQQSLQSYVANLSFQVACQSNWALVF
SASTKELNR-ALAK-PVILCFGGQVSTYVGLDQEVYNLRHYLLGLQSIY--PAIIVQLQT
ALFAMQYSCAKAWGL--KVASVVGHSFGELIALCVSNAVSLKDAVKMISGRARLIK-ERD
KGSMIAVE-ADVEALLAIACYNASKSFTLAGPHAEN-LLLNVTNAFHSVLVDALIDDLES
LGQFKEP-TIKLERATYVATHMRKPVFFAQAVKRLSDWLEAGSNSTITAMASRALCDTTV
KLWKEGQLLPPYQFEK-SRHWMDLPKGLTTFVRVNVTRLLSGHIMANVCPGMFQVEIALD
ALHDLRHYQ--PLVWKLTAHTSGTILIGRKRCIYRAF-TEVIDYKEIYRHVTKIAGESAG
RVLTDCFCQVAGIFVNRGIFICDGIDRVYEVFALHSDVFAFDARYQKVSKMREIICNLSG
LEPDEVKDDLVELGIDSLMSMELAREVDLA-FKTT--IDFRSL
>Ascfab_QEN17973_FNP050_ascochitine
PQAMNLQNLNETLGLSLGTLSAFAVSSSSTGATAIRLAMLVGAVGITTSRSLQELIALRA
ILVDLSQWKIAVIGMACNVP-GGEDMDEFWKILVAGKSQHEELP-RFEF-ETYGNFIKDY
DVFDHKFFKKGPREMLNTEPQHRLLLHAAYQTLEQSGYFHIACFLGPGHVDYASNCYAPN
AYTATGNLKSMCAGKISHHFGWTGPILTLDTACSSSCVAIHYACRSILSGEVSAALAGGS
NVLSSVEWYENLSGAQFLSPT-GQCKPFDAKADGYCRGDGIGLVFLKKLSTALADGDQVY
GVIAGSKVYQNVGSTT-ITVPNADSLATLFKDITKQARIDPAKVSVVEAHGTGTPVGDPA
EYEAICRIFGDVLSLSSVKGLFGHTEGASGVCSLLKVLLMMHENAIP--PQASFGMNPGL
-KNIEVPTRALINNYGASGSNSSLVVTEFWIPGLDDKSIQRYMRNMSFQLAFQSNRALVF
KAASVDLES-KLKR-PVILCFGGQISTYIGLDREVYELRQFLLGFPSVF--PHILIKLQL
ALFAMQYSCAQAWGV--EVAAVVGHSFGELTASCVSGTVSLQDAITMIAGRARLIQ-KKD
SGAMIAVD-TEVNDLLSIACYNGHRSFTLAGTQAES-ILLNVTNAFHSVLVDSLHHDLQS
LGKFNEP-KLHFERSTYIAHHMRNPVYFDHAVQRLAKWLEAGSNSTITSMANRALVDSTL
KLWKEQLILPPYQFEK-SRHWLETSKGFTSFARINSNRHVNGHICAKVWPSSIQIDMVLD
AISNIVHHR--PLLWNFSSCTSGVCLSSRRRCIYRAF-SEVIEYTDDYRYVKKLVGESAA
RVLFDGLGQTAGMYVNKGIFMCETINRDWEVYAVHSDIFSFDARYNKVPKTRNILENLTG
VEASSINDDLIDLGLDSLLSMELIRDVEDI-FKVD--LDFASL
>Sarsch_aspks1_BGC0001827_xenovuleneA
ALVQSLVDAVSALGFCTGILSAFAVASSHDGAAAMRLGMLVGLVVITTSPGVDQLVALQS
ILVKLAAWDIAIVGMSCKVP-GAENLEEFWDLLVSGKSQHQEISGRFDFGDTFANLVSNH
DQFDHRFFKKSARESASMDPQQRHILQVAYQAVEGSGYFNIGCYVGLCLGDYESASHPAT
AFTATGNLQGFVSGKVSHYFGWTGPAVTVNTACSSSLVAVHLACQAILSGECEAALAGGS
HIMTSATWFQNLAGGSFLSPT-GACKPFDSKADGYCRGEGVGAVFLKRMSQAMADGDMVL
GVVAATGVQQNQNCTP-IFVPNAPSLENLFSRVMTKARVKPADISVVEGHGTGTAVGDPA
EYDAIRKALGKPLMLSSVKGLVGHMECTSGVIGMIKLLLMMNKGALP--PQASFQINPAL
-GHMFIPTRALLNNYGASGSNASAVLVQFWLAAFDKKSLSRYLASLSFNLARQSNRNLVL
TARSIALDQ-SLAP-TVILCFGGQVSCFVGLDKQVYQVRYYLQGGRSIF--PGIIVHLHT
MLFAMQYASARCWGV--KPAALVGHSFGTLTALCISGILSLEDTIKAIMCRAKLLN-EAD
QGGMIAVE-GDIEELLTIACYNGPTSFTLAGSAVAA-QLIYVTHAFHSVLVDPLLEELTQ
RVAFRKP-IIPVELSTFMANHMRQPVYFHHAVERLARFLEAGTNSSVCNMASRALTDTTV
NLWETGVLVPPYQFDPDSRHWIDLPETILTFHRVNTMQLLRGHMTLEILSATLQINLVIE
AIQDVVYQS--PVCFQVFSHTKGTVLFSHGRAIYRIF-SEIVSYGPEFRGLQKMVSETAG
HVLADTFCQLGGLWVNGHVYLANGIDQAFNVFAVNTDVFVFNAAYVKIARVKAVMADISG
LDISEIKDDLADLGIDSLVGMEMTHEIEST-LKVE--LDMEGL
>Phosp_eupA_BGC0001976_eupenifeldin
SLSLSLADLHNSLGLCTGNLAAFATSSARSGAAAVRLGLLVGLVIITTPVSLEQLTALRR
ILVEPAQWDIAVIGMACKVA-GAEGVEEFWELLVEGHSQHRDIS-RFSFDDTYANLVDGH
DQFDHRFFKKSARESAAMDPQQRQLLQVAYQAAEQAGCFNVGCFVGVCLSDYESGCHPAN
AFTATGNLQGFIAGKVSHFLGWTGPALTIDTACSSSLVAVHQACASILAGECNSALAGGT
HIMTTAGWFQNLAAGAFVSPT-GQCKPFDAAADGYCRGEGVGAVVLKKLSQAIADGDRVL
GVIGATAVQQNQNCTP-IFVPNVPSLSALFTTVTAKAHVKPASVSVVEAHGTGTAVGDPA
EWASIRQTLGRPLMVSSTKGLVGHLECTSGIISLIKVLLMVQKRMLP--PQASFDLNPVL
-NHMFVPRRALINNYGASGSNASMIVMQFWLSGLDSSSLRRRLASISYNLAHQGDRRITF
TAASVELDQ-HLAQ-TVVMCFGGQVSTHIGLDPHVYNLRQHLLGYTTIF--PAITVHLQT
MLFAMQFACAQAWGL--RPTVLVGHSFGELTALCVSGALSLVDAVKMIARRAAIVR-DAD
RGTMMAVE-GDVEQLLSIACYNGPRSFTLAGSEVDA-RLLNVTNAFHSALVDPLLHRLEE
SCEFRRP-VLYLERALSVAEHMRNPVYFHHALQRIVQFVEAGTNSSITAMTSRALTDSIM
SLWKAGLLLPPYQFDPNARHWMDLPEGLLTFVQINTNSLLLGHMTIQICPATMQISFVIE
AIQDVQYRS--PVCFEVFSHTTGKILFGHHRAIYLIF-SEIVDYGEEYRGLQKFASESAG
HVLADTFCQLGGIWINDDIYLANSIDQEYHVYATHTDVFVFDVKYVKIPRVKAVVADLSG
VEVTEIGDELADLGIDSLAGMQMVHEIEGA-LHVT--LTMRDL
>Penrub_Pc21g05070_BGC0001404_sorbicillin
PGAMSARRLAETVGCCLGVFSALVVSSSSSAAAVLRKVFVLGALSVTTPSRLEALFASRA
FLVEQFNWDIAVIGMSCQVA-GAQDLEQYWNILLEGRSQHKNLV-RFAM-ETYGNFIDDY
DAFDYKFFRKSPREVLHMDPQQRLILQTAYQAVAQSGYYRIGCYIGCVANDYENSHTSPT
AFSATGALRSYIAGKVSHYFGWTGPGMMLDTACSASTVAIDLACRAILSGDCSAALAGGT
NFYSTPMFFQNLAAGSFLSPT-GQCKPFDAKADGYCRGEAIGAVFLKKLSNAIADGDQIL
GVISATAINQNQNDTP-IFVPNPSSLTNVFQNVVGKAGLEVNDISVVEAHGTGTPVGDPA
EYDSIRQVFGKPLQLGSVKGLIGHTEGASGVVALIKMLLMMQESRIP--PQASFTMSASI
-KNMEITKAALINNYGAAGSNASMVIKQFYISGLDDKAIRAYIENLSFNVNRQSNWGFVF
GAESIELEE-KLAR-PVILCFGGQVSKSVGLDRGVFDLRKYLIGAGSIY--PGIPAVLQP
LLLSMQYSCALSWGV--EPAALVGHSFGELTALCVSGILSLEDALKLVHGRSKIIK-ESE
KGSMIAVE-ADVEKLLTIACFNGPKSFTIAGSAVQQ-TVLDVTNAFHSTLVEHLRPQLEA
LGRFGNA-HIPLERATYVAEHMRNPVYFDHAVQRLASWLEAGSNSTITTMTGRALADVTM
SLWNAGLMLPPYQFEK-YRHWLEFAPGLYTFMRINTTDIVSGYTLGKACPPIFGIDTAIQ
AIYNVLNHL--PLVFKLTSHLSGQLLVTHERCIYKVY-SDLVSYAPKFRGLQRLVGESAG
RALGETFSQVGSIWVNDTVYIADGIEQEWQILATHTDIFVFDSAFSARSKLLPVLADISG
LEPEEINETLADIGIDSLMGMEMAREVETT-FNCT--LDVPGI
>Acrchr_KFH44362_FNP051_Sorbicillinoid
PGAMVARKLSKAVGCCLGVFSALVVSSSASAAAVLRIVFVLGALSFGAVSNLRALLATRA
FLVEQFNWDVAVIGMSCKVA-GADDLDEYWKILLEGKSQHRELV-RFAM-ETYGNFIGDH
DAFDYKFFKKSPREVLHMDPQQRLILQAAYQAVAQSGYYRIGCYIGVVANDYENACTNPT
PFSATGALRSYIAGKVSHYFGWTGPGMTIDTACSASTVALDLARQAILSGDCSAALVGGT
NFYSTPMFFQNLAAGSFLSPT-GQCKPFDTEADGYCRGEAIGAVFLKKLSNAIADGDQIM
GVISATAINQNMNTTP-IFVPNPVSLTGVFRSVLEKSGLDVKDVSVVEAHGTGTPVGDPA
EYDSVRQVFGKSLQIGSVKGLVGHTEGASGVVALIKILLMMQEGRIP--PQASFNMNPSI
-KNMEITKIALINNYGAAGSNASMVVKEFYISGLDDKSIRAYIENLAFNVNRQSNWALVF
SSGSLDLDK-KLER-PAILCFGGQVSKFVGLDREVFELRHYLLNAGSIY--PGIPSLLQP
LLFAMQYSAAMTWGV--EPAAVVGHSFGELAALCVSGALSLEDALTMIVGRSTIIR-DAE
KGSMIAVE-ADVESLLTIACFNGPRSFTLAGSALQQ-AILDVTNAFHSTLVEHLKPDLEA
LGRFGQS-KIPLERSTYVANHMRQPVYFNHAVQRLAKWLEAGSNSTVTAMAGRALVDTTM
NLWKAGLILPPYQFEK-HRHWLEFPTGPFTFLVINTTDVVSRHITARTCPLIFALDLAIQ
AIYNVVNQF--P-IFKFTSNLSGQLLVTHARCIYKVY-SDIVDYGDQFRGLQKLVGESAG
RVVAEAFAQVGAIWANDSIHVGTSIEQEWHVLAQHTDIFVFDAAYTPIPKLQPVLADISG
LDLEEINQSLADIGIDSLMGMEMAREVETT-FNCS--LDVPGI
>Stabis_stbA_BGC0001390_LL-Z1272beta
PQNSPVQSFVDVQGHCIGLLSAIVVASAGSAVAGLRLSLAIGAFGMVVPGSAQACRVIDT
ILLSMCNWAIAVVGAGFRLP-GASTFEELWEMISEGKTRLEPFR-RSDL-KGFGNYVEDI
DSFDHSFFGISPREAKYMDPQQRLLLLTAWEAMDSAGMLNVGCFVGASFNEYVESGYSAS
AFTATGTIRAFLSGKVSYHFGWTGPSEVIDTACSASIVAVHRACQAIKSGECPVAVAGGV
NLITGITNYFDLAKASFLSPT-GQCKPFDDSGDGYCRADGVGLVVLKSLSQAVADGDHIM
GVIPSIATNQGGIGAPGITVPDGIMQRALYKKVLAKSGMRAEDITYVEAHGTGTPVGDPI
EIRSIREVFGSPLYLGSLKANVGHSETAAGVASLLKVLTMFREQGIP--PIANFKLNHNI
-PRMAIPTSACINSYGASGSNSALICSEILLSANSKESLQRYLGDLAFTLSERRKHRYRW
STTAAQLQS-PLEK-KVVLAFSGQSRTNIGVDPSVIQFMEHMLGCPDIL--PYLPVILQC
GTVSVQISTAKCWGV--QVDGIVGHSLGELASLAISGVLSLKDTLTAVYTRAQLIN-LKE
RGTMMAIH-AKIQSVIEIACYNSVGSHVIVGKIAEK-VLVGTSHGFHSRFTKPLLLDLVR
FEKFKKP-IIPLETCTYLAHHARDPVYFYDAVQRLEKFLEAGWGTPVVSMAKKAVATATA
NLWREGCWTPPYSFDN-SKSWLDHAAQLVRYKGLSTSKIVSGHAVKALCPASVYMESAIM
GFTNISFQR--PLGYSMQSYSEGDFLAS-DGMAYSLF-SRVVEYSDLMQGISDITFAALA
TISLDTFIQVVGLLINDEVYIASSIGNTWTVYATYGAIFVFN-EFHKTSELRALISAYTG
VKEADIPDDFASLGLDSLSAMELAGELESS-LGIK--VTVASL
>Stachl_S40285_07612_BGC0001626_isoindolinone
PQNAAVQAFVDVQGHCIGLLSAIVVASSANAVAGLRLSLTIGAFGVVVPGSARQCRVIDT
ILTSLCNWSIAIVGAGFRLP-GASNFEEFWDLISQGKTRLEPYR-RASI-RQYGNYIDDV
ESFDHSFFNISPREAKYMDPQQRLLLMTAWEAMDSAGFLNVGCFVGASFNEYVESGYSAS
AFTATGTIRAFLSGKVSYHFGWTGPSEVIDTACSASLVAVHRACQAIKMGECPIAVAGGV
NLITGITNYFDLAKASFLSPT-GQCKPFDASGDGYCRADGVGLVVLKSLAQAVADGDPIM
GVIPAHATNQGGIGAPGITVPDGILQKALYKRVLANSGMRSDDITFVEAHGTGTPVGDPI
EISSIREVFGSPLYLGSLKANVGHSETAAGVGSLLKVLTMFRNQGIP--PIRGFKLNKKI
-PRMTIPTTACINSYGASGSNSAAIVSEILLSANSKESLQRYLGDLAYTLSEKRRHRYRW
SATAASLQSGELEK-KVVLVFSGQSRTNIGVDPSVIHFLHHILGCPDIL--PYLPVLLQC
GTVSVQIATAKCWGI--KVDAIIGHSLGELASLAVSGVLSLKHALTAVYTRAQLIN-LKE
RGTMMAIH-AKINSVIEIACYNSLGSHVIVGRIAEK-VLVGTSHGFHSRFTKPLLLDLIR
FEKFKKP-IIPLETSTYLAHHARDPVFFYDAVHRVEKFLEAGWGTPIVSMAKKAVATAVA
NLWKEGIWTPPYNFDK-TKSWLDHARQLVRYNNLYTSKIVSGHAVKALCPASMYMEAAVM
GFSNISFQR--PLGYSCQSYSEGDFLAS-DGMAYSLF-SRVVEYSDVMQGISEITLAALA
TISLDTFIQVVGLLINDEVFIASAIGNTWTVYATYGALFVFN-EFQKTSELRAIISAYTG
VKESDIGDDFSSLGLDSLSAMELSSELESA-LGIT--ATVASL
>Acregy_ascC_BGC0001923_ascochlorin
PQSTAIEAFPSVQGYCIGLLSAIVVSSAEDAAHGIRLSLAIGAFGIIAPPHAQQCSAVST
VLASRCDWSIAIVGSACRLP-GANSLDELWDLIAAGRSRLEKVR-RVNI-KEYGNFIDDV
DAFDHAFFNISPREAKYMDPQQRLLLMAAFEAMDSSGYLAVGCFLGASYTEYTESAYSPS
AFTATSTIRAFLSGKISYHFGWTGPSEVIDTACSASIVAVHRAVQAINAGECPVALAGGV
NIITGVNNYFDLGKASFLSQT-GQCKPFDDSADGYCRADGVGLVVLKPLSKAVADGDYIQ
GVIPAIATNQGGIGAPGITVPDGIAQKALYRGILEKAGLKGEDISYVEAHGTGTQVGDPI
EIGSIREVFGSPLHLGSLKANIGHSETAAGVASLLKVLSMVRNRGVP--PLQGFKLNHKI
-PKMAIPTKACINSYGASGSNSALICSEILLSAASNESLLRYLGNLSYTLSQRRKHRIRW
STTAKQLRECTPAK-KIVLTFSGQSRTTIGVSDSARLFEHYIYGCPDLL--PYLPTIIQC
GTVTVQYACAQCWGL--DVAGIVGHSLGELTALAISGALSLEDTLKVVYTRAEAIK-AKE
SGSMLAIH-ANVKSIVEIACYNSITSHIVVGKMAEK-VILNTSHGFHSRFTEPLLQDLIH
VERFRKP-SIPLETSTYLSNHAREPVFFVDAARRLESWLEAGWNTPIVAMTKRAVAAVAM
ELWREGIWLPPYSFDR-PKYWLEHVQQLVTLKRLHTTRIVSGHAVRSLCPASMYMESAIM
GFENVSFTK--PLGYAVQSHSEGDFLIA-DKIAYSIF-SRVVEYSDLLRGISSITMQALA
QITLDTFIQVLGLLINDEIYVASSIGKTWNVYATYGAVFVFS-EFMRIKDLKSLISVYTG
VPVDEMQDNFGDMGLDSLASMELADEMESK-LGLK--VSVGSL
>Stealp_PKS_atranorin
PQSKATQALSEMQGYCGGLMPAIAIACSVTACKAMKIALGIGAYGIVGSATARELCVIET
ILASCCQWAVAVVGMACRLP-GASSVEELWDLISSGGSTVKPVP-RVDI-ANWGNFIPDI
ASFDHNFFRMNAREAASMDPQQRILLETAYQAMESSGYLPVGVFLGASFVEYLDSSNPPT
AYTSTGTIRAFLSGKISYHFGWTGPSEILDTACSSSLVAINRACKAIQNEECQMALAGGV
NLITGIHNYLDLAKAGFLSPT-GQCKPFDSAADGYCRSEGAGLVVLKRLSQALTDNDQIL
GVIVGASTNQGGL-SPSLTVPHSAAQVRLYQDILHSAGMKPEQVSYCETHGTGTQAGDPL
EIASVREVFGDNISIGSIKGNIGHCETAAGVAGLLKALVMVNKSVIP--PLASHKLNPKI
-PKLAITNSAIVNSYGAAGSNSAVLLCQIIISAASTSSLLANMADVAFTLVKKRKRPIQY
MSVESSLGS--LQK-KVVLCFSGQSRQSIGLSVDWYEFRHLISGFPSCK--SAIVIPLQC
AIFTIQYACAMSWGL--QVEAVIGHSFGELAALAVSGALSLPDALKLVATRAALMQ-SKQ
KGTMLLIS-AEVQKLIEIACYNAPKSQVVVGTEVES-LLLNVTHGFHSQFTEPLLAELSE
TARFQEP-KIPLESCTRIAHHTREPVFFYHAVRRLEQWLEAGFDSPIISMTKRAVANATV
NLWQKGAWLPPYQFDR-TAHWMPYPSRLVEPRIMNTADIVSGHAVLNLCPAAMYMECAIM
AFENLTFEA--PLGFVARSHAKGDFLVT-DRMAYALF-SRIVSYAELLKGISSITLEASA
IIALDAFIQVVGLLINDEVFVATGIENEWIVFAMFGDVFILT-SFTKLPKLKSLIASYVG
MAEDNITDDIADLGVDSLAATELADEISDK-FSKD--VTFGEL
