# Supplementary material for: Identification of a Biosynthetic Gene Cluster for the Production of the Blue-Green Pigment Xylindein by the Fungus Chlorociboria aeruginascens
Source: J Nat Prod. 2025 Jan 23;88(2):233–44. doi: 10.1021/acs.jnatprod.4c00350 (PMC11877519; doi:10.1021/acs.jnatprod.4c00350)
Supplement: Supplementary file 2 — np4c00350_si_002.zip [file np4c00350_si_002.zip › Supplementary file S3. Tree file of the phylogenetic dereplication.treefile]

(Chlaer_XLN1_xylindein_g423:0.1968814830,((((Aspory_pksA_BGC0000004_aflatoxinG1:0.0022395271,(Aspfla_pksA_BGC0000006_aflatoxin:0.0011211795,Aspfla_pksA_BGC0000008_aflatoxin:0.0000012396)0/93:0.0000012396)98/100:0.0092127822,Aspfla_pksA_BGC0000007_aflatoxin:0.0043825931)77.2/97:0.0069306368,Aspnom_pksA_BGC0000009_aflatoxin:0.0233204683)100/100:0.1402540055,((Aspoch_AflC_BGC0000011_sterigmatocystin:0.0572455645,Aspnid_stcA_BGC0000152_sterigmatocystin:0.1096638402)100/100:0.0751919358,Dotsep_pksA_BGC0000048_dothistromin:0.1339331813)86.8/99:0.0327427710)100/100:0.2099345099,(((Bysspe_RWQ92175_BGC0001866_viriditoxin:0.2769785254,Fuafuj_fsr1_BGC0001242_oxyjavanicin:0.3281305485)4.7/56:0.0260055776,((Cerbet_CTB1_BGC0001541_cercosporin:0.0449614775,Cerzei_CTB1_BGC0001542_cercosporin:0.0466198868)100/100:0.2400269758,Parnod_SNOG08614_BGC0001865_elsinochromeC:0.1914442007)100/100:0.3210460726)57.9/86:0.0222306422,(Aspfla_AFLA082150_BGC0001446_asparasoneA:0.4214050600,(((Fusfuj_FFUJ06742_BGC0000030_bikaverin:0.2809432654,Aspory_XP_023094012_FNP123_8-methyldiaporthin:0.2181176129)100/100:0.2011590542,((((Aspter_ATEG00145_BGC0000161_isoterrein:0.1885453449,Claunc_AUW31184_BGC0001489_6-hydroxymellein:0.1601055306)100/100:0.2347347471,((((((Nodsp_pks1_BGC0001257_1368-tetrahydroxynaphthalene:0.0395781340,Dalesc_gene6_BGC0001906_naphthalene:0.0275273466)100/100:0.0499593418,Pesfic_XP_007833873_FNP011_DHNmelanin:0.0455300860)99.9/100:0.0522066797,(Pyrory_XP_003715434_FNP001_1:0.0866227091,Collag_PKS1_BAA18956_T4HN:0.1023788663)83/100:0.0229105770)100/100:0.0808909470,Glaloz_pks1_BGC0001258_1368-tetrahydroxynaphthalene:0.1672346074)100/100:0.1668578004,Exoder_WdPKS1_AAD31436_ATHN:0.3666672290)78.7/96:0.0467652164,Bipory_PKS1_BGC0001265_melanin:0.2652823088)85.3/96:0.0355122201)46.3/87:0.0319473687,((((Asppae_81212:0.2558210542,Lobpul_1267156:0.1996335072)99.2/100:0.0656261725,Lobpul_565180:0.1583321935)99.1/100:0.0673386894,Umbpus_102407:0.1920974852)99.8/100:0.0701795073,(((Aspnid_ANIA_07071_BGC0000013_alternariol:0.0776752524,Aspory_XP_001823362_FNP124_dichlorodiaporthin:0.0367001501)100/100:0.3351217734,(((Aspnig_adaA_BGC0000156_TAN_1612:0.1305183373,Aspnid_ANIA06000_BGC0000684_asperthecin:0.1405864745)99.8/100:0.0636878160,Triton_TESG06702_BGC0001144_neosartoricinB:0.1454660087)50.5/94:0.0316238333,Penaet_VrtA_BGC0000168_viridicatumtoxin:0.2369446560)99.9/100:0.1022044745)100/100:0.2007864075,(((((Pesfic_ptaA_BGC0000121_RES_1214_2:0.1263481851,Aspfum_AFUA4G14560_BGC0001403_trypacidin:0.1442281035)80.9/90:0.0279621170,(Aspnov_PKX92308_BGC0001988_neosartorin:0.2154023613,((Escweb_EmoG_BGC0001583_emodin:0.1369077571,Pasful_184395_FNP054_cladofulvin:0.1762089527)23.4/94:0.0369962924,Clapur_CPUR05437_BGC0001886_secalonic_acids:0.1351152205)100/100:0.1391448764)83.1/85:0.0267270233)65.9/76:0.0247828039,Aspnid_AN0150_CBF90097_monodictyphenone:0.1324778967)100/100:0.1083142340,(Aspfum_AFUA4G00210_BGC0001118_endocrocin:0.1982833545,Aspfla_AFLA108550_BGC0001304_aflavarin:0.4246138286)100/100:0.1997424123)15.1/58:0.0240791206,(Penaet_GsfA_BGC0000070_griseofulvin:0.1910086074,Parnod_AKN45693_BGC0001284_alternariol:0.1172020699)100/100:0.3484653474)52.6/76:0.0280659136)100/100:0.1645155155)98.2/96:0.0778245292)66.3/80:0.0361559061,(((Clagry_PKS16_BGC0001266_grayanic_grayanic_acid:0.0879218951,Psefur_PFUR17_02294_lecanoric_acid:0.1077522678)100/100:0.2704958581,(Trihar_KKP00966_BGC0001854_tricholignanA:0.5865174885,((Aspter_curS2_BGC0000045_dehydrocurvularin:0.2213540555,((((Hypsub_hpm3_BGC0000076_hypothemycin:0.0000012396,Hypsub_hpm3_BGC0000077_hypothemycin:0.0021942797)100/100:0.1400906824,Lasthe_lasS2_BGC0001245_lasiodiplodin:0.1542520303)99.4/100:0.0728896024,Fusgra_PKS13_BGC0001057_zearalenone:0.1737087101)90.1/99:0.0467817071,(Pocchl_Rdc1_BGC0000134_radicicol:0.2149565264,Sarzea_resS2_BGC0001246_trans-resorcylide:0.1959501363)98.9/100:0.0587550114)97.7/100:0.0838171742)100/100:0.4294775142,Aspnid_AN7909_BGC0000057_9775A_F9775B_orsellinic_acid:0.6555737739)49.1/88:0.0754712313)100/99:0.1618279176)20.3/59:0.0654646789,((Beabas_BBA08179_BGC0001720_oosporeinoosporein:0.5495806142,(Armmel_AFL91703_melleolide_F:0.2488754789,Monror_ESK96613_FNP092__:0.2435018096)100/100:0.1702826551)100/100:0.3670210395,(((Chlaer_g4260:0.4065995611,(Aspnid_ANIA06448_BGC0000037_cichorine:0.4077730806,(((Penbre_mpaC_BGC0000104_mycophenolic_acid:0.1203115333,(Penroq_CDM36726_BGC0001360_mycophenolic_acid:0.0012953126,Penroq_mpaC_BGC0001677_mycophenolic_acid:0.0024020233)100/100:0.0713030731)100/100:0.1750480904,(Penroq_adrD_BGC0001508_andrastinA:0.2041132527,Aspnov_P174DRAFT455569_BGC0001708_novofumigatonin:0.2132625802)96/100:0.0854104580)99.9/100:0.2096909762,Chaglo_CHGG08793_BGC0001219_shanorellin:0.4628847676)100/100:0.2147900224)67.9/66:0.0664150007)55.2/69:0.0690729881,(((((Aspnid_AN1034.2_BGC0000022_asperfuranone:0.1730712387,Chaglo_CHGG07638_BGC0001405_chaetoviridinE_11epichaetomugilinA:0.1049932400)96.9/100:0.0601290395,Trigui_OPB37950_FNP085_trigazaphilones:0.2061544964)100/100:0.1753693082,Aspnid_ANIA03230_BGC0001722_aspernidineA:0.3415491245)99.9/100:0.1347955053,((((Monpil_2362MpPKS5_BGC0000027_ankaflavin_monascin_rubropunctatine_monascorubrin:0.1386614186,Talmar_ADH01663_BGC0000099_monascorubrin:0.1454830074)83.7/98:0.0274380207,Aspnig_ASPNIDRAFT56946_BGC0001143_azanigeroneABCDEF:0.2950967595)97.7/100:0.0521229665,((Aspnid_Q5AUX7.2_FNP117_derivative_of_benzaldehyde:0.1653811744,(Sarsch_aspks1_BGC0001827_xenovuleneA:0.2731350524,Phosp_eupA_BGC0001976_eupenifeldin:0.2397069367)100/100:0.1455342512)100/100:0.0785715099,Talsti_TSTA117750_BGC0000154_stipitatic_acid:0.3123260406)98.4/99:0.0681138504)76.8/96:0.0465353469,(Penrub_Pc21g05070_BGC0001404_sorbicillin:0.1295734218,Acrchr_KFH44362_FNP051_Sorbicillinoid:0.1345372461)100/100:0.2967484053)77.2/93:0.0493828082)94.4/95:0.0751684551,(Monrub_citS_BGC0001338_citrinin:0.2128447333,Ascfab_QEN17973_FNP050_ascochitine:0.3630165369)99.9/100:0.1291526730)100/100:0.4055698813)99.3/100:0.1528966912,(((Stabis_stbA_BGC0001390_LL-Z1272beta:0.0581505740,Stachl_S40285_07612_BGC0001626_isoindolinone:0.0909687674)100/100:0.1961090857,Acregy_ascC_BGC0001923_ascochlorin:0.1825159092)100/100:0.3095737253,Stealp_PKS_atranorin:0.3657019744)100/100:0.2544482622)100/100:0.4633359606)100/100:0.4197136548)100/100:0.1294572511)99.9/100:0.0921941127)91.5/54:0.0521930054,(((Aspnid_ANIA08209_BGC0000107_naphthopyrone:0.1048294246,Aspory_XP_001822700_FNP030_YWA1:0.1025167158)100/100:0.0869863987,Paevar_XP_028487250_FNP129_Ywa1:0.1363463279)100/100:0.1175708533,(Talsti_TSTA083310_BGC0001578_duclauxin:0.2467360933,Endpus_ERF77221_FNP095__:0.1565460837)100/100:0.2441214695)65.9/51:0.0319852198)99.9/100:0.1015588299)96.8/94:0.0533131560)100/100:0.1058427541);
