# Supplementary material for: Identification of a Biosynthetic Gene Cluster for the Production of the Blue-Green Pigment Xylindein by the Fungus Chlorociboria aeruginascens
Source: J Nat Prod. 2025 Jan 23;88(2):233–44. doi: 10.1021/acs.jnatprod.4c00350 (PMC11877519; doi:10.1021/acs.jnatprod.4c00350)
Supplement: Supplementary file 2 — np4c00350_si_002.zip [file np4c00350_si_002.zip › Supplementary file S4. nrPKS sequences used to build the phylogeny of Chlorociboria nrPKSs.fasta]

>CBS139.28_g486
MAQSLQVYLFGDENYDFYRKLRTLLHSTSDPILAAFFEQACDIIRVEIGKLPFHQRAEYPRFRTLADLVARQIEGGSAVF
QTALACIYQIGLFISKHGESGRAYPQASETYLVGLCTGAFAAAAISSSKSLSELLPAGVEAARVALRFGLCTVDVRERIE
PNSNLSWSMIVAGFKPDAASEALAEFSKAHRLPPTSRPWVGAQSTNATTISGPPSVLESLVRSGVFSKFKIMNIPIRVPA
HASHLFSDDDVKWILKVTSISDWSSYTSKIPVVSSATGKLQWAGNFRSLLETAIGEILMQPLRWDLITEEFPQIVRGASQ
IKITPIATKSENMLYTALKDSVQNGMESTKYWPHSSYLPSPEELSSASIEIDYQDKVKSAQTSSGRPELSKIAIVGMSGR
FPEASNPEAFWDLLHQGLDVVKEVPAKRWDVKTHVDPTLKTRNAGGTPWGCWLDDAGLFDPRFFGVSPKEAPQLDPGQRL
ALMSTYEAMEQAGIVPGATPSTQKDRIGVFHGITSNDWMETNSAQDVDTYFIVGGNRAFVPGRINFCFDFSGPSFAIDTA
CSSSLAAINLACNALWRGDIDTAVAGGTNMVNNPDGHTGLDRGFFLSRTGNCKPFDDNADGYCRAEGVGTVFLKRLEDAL
ADGDPIQGVILGASTNHSAESESITRPHIGTQKAIFDKVLNDTGIDPYDLSYIEMHGTGTQVGDAVEMTSVLDTFAPTTT
SNGGRRRDQSLHLGAAKANVGHGEGVSGVTSLVKVLLMMKKNEIPPHCGIKPGSKINHTFPTNLDERNVHIAFEPTEWRR
PENDTRKVLINNFSAAGGNTALLIEDPPIVEADSQEIDPRSSHVVIITAKCPVSVKGNIKSLMQYIDGMSEQGFTLPQLS
YTTTARRMQHLHRVAVTGSNLDEIKTRLGEALARGDGTTRAKSAPKIVFAFTGQGAQYLGMGKQLFDTFTQFRGNILRFD
QLARSQGFPSFQRVFTETDGEIGEFTPLIVQLATTCMQMALVRLWSSWGVTPATVVGHSLGEYAALNVAGVLTDSDTIYL
VGKRAELLQEQCRRGTHSMLAVHASTKTLESLLAGKKYEIACINGPEDTVLGGSNEQISSLQAVLAAHKLKMTILKVPYA
FHTSQVDPILDSFEAVAQGITFHKPSIPVICPLTGDVVSEVGHFNAEYLTRHCREAVNIRDALLSAQEQKVISDKSFVVE
IGPHSVVSGMIKATLGPKLLTFPTLQRNKDTWPLLTSALSALFCASHDIKWIEFHRDFKYAHKVLHLPAYSWDLKDYWMQ
YTGDWCLTRGNPNDPNAVVKAIEAAPQEVIPKPVARPVPIPKLETSTVHRIVEENSHHQKATLIAESDFTRTDLNDIAKG
HKVNQIPLTTPSVYADMALTVGKYLLDRFQPAMKERLVDVSDLVVEKALIPHSQGPQLVRTLADVDWTDKSAKCKFYSID
ANGKTTMEHAWCTIRFRDRSHIPAIQSLVPEYFTRMDRLRKGIEDGNSLRVNQTVGYKLIASLAQFHPDYRAIDELVLDS
ETLEASSKVSFGQVKKGGSFSTHPAYIDVLTQTAGFIMNVKDSTDLETEIFVNHGWDSFQVFEEISPEKTYSTYARMSRH
EGTLWKGDTAMFDGDKIVAYFKGVALKGVPRAVFKVILASADKQNPNKGGKAPARPTTKVPVAQAPKAVAPVKPAPTSVP
TPAPATTPAPVPAPIPQAKVEIIAPAAAIAVAERDPERAAKVQSAMEIVAEESGIAMDDLTDDSSFSDIGVDSLLSMVIA
SRFREELGLDLDVEFSIFLDLPTVKHLKDFLDPPSDADPEQAVAKSYVESAVVVTAPAAPVLTAPVQVVPVETKVEEPVQ
IPAEPEKAYTPPATTYVQNSSPTSELIDSALAVVAEESGIAIDDLTDDCSFTEIGVDSLLSMVIASRFREELGLDLDIEF
SIFLDLPTVKDLKVFLNGGGSDSQAVMVESSDGSGISTPDKPSDRDVISLSDGESGVTTPDTESEPKRTGDCRPATSVIL
QGFPKAAEKTLFLLPDGGGSSSSYVPFPRFKSEIALVGLNCPYGRDPWDMKCHYDDLIDSYMTEIRRRQPNGPYYLGGWS
SGGIMAFMAAQRFIQQGEEVPNLIIIDSPVPRVMDRLPTKFYEFCDAIGLFGYALGQTTPSVPDYLVPHFNATVEVLAGY
HATPIPSQHKIPKVSIIWAAQSVLDERNLPPEELLKSKGIHFLLEKRKDFGTCGWETLLPGTRFEFETVDGNHFTMMQKP
LINQVGAFIAKALA
>CBS139.28_g1253
MPLPSLLVFGPQINRPSSQYLSALREYLLQEQSLSSFVEAIRDLRNQWQVLLNSNPELIGVVGAAAIDEILEWLDHGKSC
WTSNVPSAVFTTPFTVIVHITQYFQFLSLQDPLVNHEQLIENLKLGGIQGFCTGWLSAVALACSANEQELVTLAGVALRL
ALGIGAYVDLYSDTSDAGRSTCLAVQLKLDSSYVSEDFVKEFPDAYISTVYDSQRFTITASAPTIDILTSNLSSQGIVAR
PLDLRGFFHYSKLKAGVESLEKLCDSNNEFSFPDAERLLVPLRSNKDGSIVSQGSLHWIALQSILVDLCRWDKTVSASVQ
EFGHLTSVPVAVFSLGECLPHSIFREKNLKIARLDNFPLSSSGNLSKYPTKNRYPEHAVAIIGMACQYPGADSTDEFWDI
IASGESMLGELPPGRFDPKKLHRTKSGKSIPEAVFRGNFIKDPKAFDHRFFKKSSREAASMDPQQRLLLQVSYQALESSG
YHGQLWHGTKEEIGCFIGVASSDYEDNVSSHPSNAFSLTGTQRAFLSGKISYNYGWTGPSITYDTACSASLVAIHSACKA
LQTGECSAALAGGVNVITSPNLTLNLAGASFLSPTGGCKSFDAKADGYSRGEGAGLIVLKLLSQAITDKDSILGVIAGSA
VNQNKNASPITVPHSPSQTSLYNKVSTLAGIDTSDISYVEAHGTGTLVGDPIECASIRTTFAGPSRKKTLYLGSVKGNIG
HTEAASGVASVIKTVLMMRHRTIPPQANFISLNPTIPALEPSNMMIATKAHPWESNFLAAFVNNYGAAGSNAALILCEPP
RPYTHRAGKQESSSEGSSSAYPIVISAQSTISLSLNIEAFKVYISKIISDTQHSNILSDLSFSLAMNNNRGLPYIWSTTT
SSLYQLYDQLKGKFSNPKPQFESPNKPVVLVFGPQTGDMVSLNSEIYKKSQLLRSHLDRCDKIIRSMAFEGLYPYIFDLS
PIDDLVTLHCALFSLQYSCAQAWIDSGLKVDAVMGHSFGELTALCISGVLSLEDGIKLISGRAKLMQEKWGDEKGSMMVV
EADFETVQRILSHFTTQESDGPVDIACHNGPTSHVLVGSIASIESLYDSLKHQTLPWLGRLKLSKMKVARGFHSRFTEDL
LPDLHNLAQGLDFREPTIRLETCTENVSCEAFDALMISNHTRKPVFFTQAVERLADSLGHCIWLEAGTDSPVIEMVRRKL
SQSASVDFHSLQTVKFKTQDVIGSLAETTVNLWNAGQNVNFWLHHRCQANMYNRIELPPYQFDRSQHWLDYVDSPGLNPT
ETPAPVEAGAGPLILFNGLLDRPTSPEALFSINPEHELFKLLAAGHCVLGFPLCPASLYLELAEQALRIIVPESSDFLVW
SKDVEFKAPLGLSSDRSISLSLIQKDGASSEWTFTVNSQKNGTALEHVAGRIGILPLESSENIADFARFERLINYERLDA
LLTLSEAQAMRGGLIYQVFSNIVDYADFFQGVKSVSSNGREIAGEIVLPSTAIGALDQTVSSPVLSDSFIQVAGLHMNVL
LATDKDHMFIASKVDLVQPSSIFKRKREIGQSSWSVYSSFSQVGKSEYVNDIFVFDPETKKLVLMIMGMHFTKIPSKSVK
NALANINQSIQENANMPNPLVKRPQHAPIRAKGHPLKHEKLRDKLSTPLRDQRYEASEALSLKVRKLISKILDIPLLDLH
DNTTIDSLGIDSLMLTEVLEDLRAEFEVEIPSSIFVELKDISSLSQYLRSKGESADNIISNSESATVPHSTPFINRFRYE
EFVPHPTMNGFHNQDIIDRPTANSFRDEDVIARLRNLVKDHLEMSDPMTDKTSLRDLGMDSLIGMELVSDINAAFGIVLD
SHVKTEETTFEELASSIMSQKYGIAIRHMAEFSSPSGETTLQASSFPSPMIAPTLPVPDISLDSILLMKNGTSHSLIKAQ
RAAMVTVTFKRVDGLDLDADIYYPPANQLPQIKYPIALMIHGGGHAMLSRKDVRPKQTQLLHEKGFLPVSIDYRLCPEVD
LLNGPMKDVRDALDWARSALPSIAMEQRGIIIDSNNVVAVGWSTGGTLAMTLGWTPLQFCMKPIQGVLAFYCPSDYEDPF
WKTPNLVDKYPSLDLEKYDIRDGVNDKPITGYNVPAELRAVDGWINTSDARSRIPLLMNIKALTLPLLVRGLPAKSSPTR
PDLSIPTTSEIIPISPFAQIQRETYSTPTFIIHGTEDDLIPWQQAKRTYDALVKRGIRSELRILRDRVHLFDLGMGGGGD
DEEWGSIKEGYEFLDSCVV
>CBS123.57_g2144
MVPQINVYLFGEQSEDVIAGLQNLIYSDEDPILSAFFTQSFSAIRSELAQVPKAQRQPIPRISNLLDLLTLRCDDNNLLV
PHYHVPLSHALTTIYQIGSFIRHCLRYAMYPSPNDSYLAGICTGSLTAAAISCCRTLSELLPVAVQIVKISFCAGLLARD
VSRRLEPISKNDATWAMIFPAWSVVEAIVAIEEFSLAHRIPVASRPYVSSSSNRGITISGPPNVLKVFRSAPNVQNIKAI
SIPILALYHARHLYTLEDINNLLNAENILDGVLSQKVPIICSDNEQIAPTFSLRDALHNALKEIFLQPIQWDTCTKELAR
ILQFPEAATASKIVVPIATGAAPGLRVALKQNGVNNIEVSDHSEAARQVQSALGGSGFGSSRSKIAIIGMSGRFPNANST
EAFWELLHAGLDVVKVVPSLRWDAATHVDRSEHQPGKNTSATPFGCWLDEPGLFDARFFGMSPREALQVDPAQRLALLTA
FEAMEKAGMVPDRTPSTRRDRVGVFFGVTSNDWMETNSAQDIDTFFIPGGNRAFIPGRINYCYKYSGPSYSVDTACSSSL
AAIHIACNFLWQGDVDTAIAGGTNVLTNPDFTSGLDRGHFLSRTGNCKTFDDTADGYCRGEGVVSMVLKRLEDALADNDP
IQGVIVNACTNHSAESDSITRPHIGAQTSIFHNVLAGINPADVSYIEMHGTGTQTGDSIEMASVLATFAPDIGPNQRPKN
QPVFLGSAKANVGHGEAVSGVTSLAKVLLMMQYDIIPPHCGIKTQINRKFPTNLSTRGVHIADRPLSWERSRGVRSALVN
NFSAAGGNTALLIEDAPSREIEKGQDTRETHIVTVSAKSASALEANSQALVKFLHDPHVNSLSLPSLSYTTTARRLHHPH
RVAVSGSTTEEIRRSLVTAIENHIGKVRAEAVPAVVFTFTGQGSSYMKMAKELFESITTFQTDIRRYDQLIQVQGFPSIL
PIICGIKDNGMSFANQLPIVTQLATTCLQMALVRLWASWGIVPRTVLGHSLGHYAALNAAGVLSDADTIFLVGMRAQLLQ
DRCQTETHSMLAVRSSISNLKHFLSDIPVEIACINGPDDVVLAGVHEEIECIHRVLAEQKIRTTKLKVWHAFHSRQMDCI
LEEFEFETRGVTFHPPSLPIICPVTSTVIRKHGVIGPKYLAAHCRNVVDIVGALEAAEKNRLVGSNVIILEIGPHPVVCG
MVKSILKTQCTTASSLMRDANPWKTLTATLSALYMAGAEIFWDEYHRDFSSFHQVLSLPAYNWDLKDYWIKYVNDWSLRK
GDPPLERVPTDRIPSTTIHKIVNEEVDHEMGGSITLESDIHRSDLYPLVQGHKVNGIPLCTPSVYADIALSVGTYFHEKY
RPTNDERQLDIGEMTIQNALIAQPEGPQLLRSVVKIDWKKKKAICYFSSVKISGERIVDHASCSIKFLKFPEQSRLNAQG
IEYRAKIKELKMGLANDKCYKFNKPMVYRMVETLAEFDADYRAINEIVLDSDAMAAVGKMNFADVKRTERKFNTHPAYID
AFSQLAGFVVNANDSSDTSIEVYVNHGWGSLQLYEPILPNQLYETYVQMVKSHGTIWKGSVMILDGEKLVGKFEDIELQG
VPKRLLHSILSSANKEQSQGRATSNLATSISTSNHKFTRANTTLMREPNELSLTRISQPQATDNEGLQVAITKALEIIAE
ESGVDIDELRDDVKFATIGIDSLLSLIITSRLKDELEFESGSGFSVFDDFSTVGDLKEGLVRSKGTGFLRNASIGFSTTS
SETTPTTGGSTPSFKASAPETSIRPCTSVILQGSLQSRGQRLFLFPDGSGSAQSYMGISQINEALTVVGLICPYMRDPEN
MTCELDDLTDSYISEIQRRQPHGPYTLGGWSAGGILAYHATVRLLDQGEKVQHLVLIDSPEPKGMDRLPPRFYDHCRATG
IFKQIGRRQAEDNGDGKQEIASPPKWLIPHFNATIDLLAKYHAQPLPWAHRHLAPQVSICWASECVFDGVKFPKLPKTGG
GDAGGDVDDEPVGMKFLTEKRSDFSAGGWAELFHTPVNVERAEKANHFSMMHGEYGVALSRFIDKATRVTGHLPII
>CBS123.57_g2763
MSTLTEHCLVLFGGQGSPSIFLPNAATTAEADSQSVGIGNILLSRCHAAFLEEAASLDPKSQHLLAIDLSLFCSPRDLLK
PAAQYHTHPVLQATTIYLCQLLHYLAETQRVDEGYEQFFDRLHETAGFSSGILPAAVVARSRSLDDFVTSGLEGFRLAFW
IACRSFFWALKTNAGHHVGEDIDSEATLSLVIRGLSRVQVEERLSQHFARHNPGQTSQQTPRRMQISAILNSSVVSISGP
KADLCAFRAQVSPDLATTFAHVHGWYHGGDQLEDVVQEVLEDSRRRAISFSSCSTPTKPIRSTLNGTLFDGSKASAEEFV
GWLTRHLLVHCVNWCDTAHEIAASVRGLLELKPDAAVKILSYGPGSGSLFPELQPLDSRIVLSDLSPFKADGKPSLSCDD
QDSVAIVGMSVHLPKGKGTEELWETLSQGLNAVDEIPGTRFKSSDYYAEDLYNKPRSMPTKYGAFLEDPFSFDNAYFNIS
PREAKSMDPQQRILLHAAQEAFEDAGYVEDSSPSFQRASTGCYIGLATGDYTANLRNDIDIFYSSGTLRAFHSGRISYFY
RLSGPSIVTDTACSSSMVSIYQACRALQNGDCTAAIAGGVNVITSPDMYLGLAQGHFLSPVGGCKPFDAAADGYCRAEGC
VLFVLKRLSDAVAEGDRIHGVIRNIMTNQSGNSHSITHPHSQTQTDLVKRLLQQTNVDPGSVGVIEAHGTGTQAGDAREV
ESLKAIFGPYHSATNPLVVSSIKGNIGHCEAASGAAGLAKLLLMLRERKTPVQIGLNNINPSFADLESSGFIIPRRTIQW
NHSKRTPRRAVLNNFGAAGSNVSLLLEDWIDTLETQPKNQERSAYVFALSAKSDRALKSAINRHIEFLGKAERRPSLRSI
CYTATARRHIHDHRISMVCTSVDDLLTRLQHCKAINTKPAQKVTATIFVFSGQGALYSGMGQELMSTFPPFRDIIMSCDR
IIRELAYPGILSMLYKDQAGMEALSDVEQIIASQCACVALEYALARIFMSWGMMPDYVMGHSLGEYAALCVSDVLTLEDT
FRVVASRAKMMADNCLANTSGMLACNLSSEEAEEVISENPSLAQLTIACLNSIGDCVIGGPLQQIDIFQENCKTRKVRTK
ILDVPYAFHTSAMDPILKPLQALGRSIRFGRPAIPVISNVYGRLFEDEDFSSDYFALHARQPVRFADGLVSLQLGTVLDA
TIFLEISPQPTTLPILRTSVLSGSCTHLGTLQKGQDAWTSISETLAAISLRKIPVKWREVFTGTSAKVTSLPGHLLEGST
FMIPFQEETRKDVDLMKQYSLGQESHIKTGFNLLPWLNTKTSPNGELVLETDLAILGPLISGHDVNGSSICPASVFHELA
MEAAQIMLEPPEAQVLVVNGMSFASPMVYVPSLETNVVMVHITKHNSAYGAHFKITSRSTKDSIETLHCTGSVSEQNLHI
NTFHWIKDEALVARQSRYFSGVGKGSVSTFRAKVLYEAIFTRVVRYSPEYRSLVYLNVADSNLEGLGSFEIPSGSQTGYL
THPVFTDTLLHAAGFIANLAVRSDEIGICARVESIEIAYHDVDYSDSFNIYCSLLETKGSILADAIALNSSGKVVAVVRS
MEFKRLQLSTFQQTLSRKCPLTESQKYPVAPAKLHLSTGLDTPPTSGEVMNSPSESHSITSHGISQVLRDILIEVGSFSE
QDIDYTKSLDELGIDSLMQIEIVSKLARTFPGQTGLSHHALSECETLKALESMLLSILHLSEVPKRVSLQGSCQSTPVSS
DYCLSDAEHKNPVTLHISPGKEVPLCLFHDGSGQVGMYRRLRDHDRSTYAFLDSYFGSEKPTHHSLNQMAEHYVSLLPNS
KQSHLILGGWSFGGVVAFEAARQLMVKGFKVKGLILIDSPNPIDHEPLPAAVVANIINSSGQSHASGNSAALEEEFMSNA
SLLGTYKPEFFHKANGERLKTVILRSQDVFDTENLCGVRHDWLSRQDTRTAAIVAWEELVGGHVEVLPIPGNHFEAFSKE
NIGETAAQLWKACRYIEESSEDDF
>CBS123.57_g3060
MAQSVQVYLFGDENYDFYRKLRTLLHSSSDPILAVFFEQACDIIRAEIGKLPFHQRAEYPRFRTLADLVARQIEGGSAVFQTALACIYQIGLFISKHGQSGRAYPQASETYLVGLCTGAFAAAAISSSKSLSELLPAGVEAARVALRFGLCTVDIRERIEPKSNSSWSMIVAGLKPNAASEALAEFSKAHRLPPTSRPWIGAQSTNATTISGPPSVLESLLKSGILSKFKIMDIPIRVPAHASHLFSDDDVKWILKVTSIADWSSYTSRIPVVSSATGKLQWAGNFRSLLEAAIGEILMQPLRWDLITEEFPQIVRGASQIKITPIATKSENMLYTALKDSVQNGMESTKYWPHSSYLPTPEELSSASIEIDYQDNVKSAQTSSGRPELSKIAIVGMSGRFPEAANPEAFWDLLHQGLDVVKEVPAKRWDVKTHVDPTLKTRNAGGTPWGCWLDDAGLFDPRFFGVSPKEAPQLDPGQRLALMSTYEAMEQAGIVPGATPSTQKDRIGVFHGITSNDWMETNSAQDVDTYFIVGGNRAFVPGRINFCFDFSGPSFAIDTACSSSLAAINLACNALWRGDIDTAVAGGTNMVNNPDGHTGLDRGFFLSRTGNCKPFDDNADGYCRAEGVGTVFLKRLEDALADGDPIQGVILGASTNHSAESESITRPHIGTQKAIFDKVLNDTGIDPYDLSYIEMHGTGTQVGDAVEMTSVLDTFAPTTTSNGGRRRDQSLHLGAAKANVGHGEGVSGVTSLVKVLLMMKKNEIPPHCGIKPGSKINHTFPTDLDERNVHIAFKPTEWRRPENDTRKVLINNFSAAGGNTALLIEDPPIVEADGQEIDPRSSHVVIITAKCPVSVKGNIKSLMQYIDGMNEQGFTLPQLSYTTTARRMQHLHRVAVVGSNLDEIKTRLGEALARGDGTTRAKSAPKIVFAFTGQGAQYLGMGKHLFDTFTQFRGNILRFDQLARSQGFPSFQRIFTETDGDIGEFTPIVVQLATTCMQMALVRLWSSWGVTPATVVGHSLGEYAALNVAGVLTDSDTIYLVGKRAELLQEQCRRGTHSMLAVHASTKTLESLLAGKKYEIACINGPEDTVLGGSNDQISSLQAVLAAHKLKMTILKVPYAFHTSQVDPILDPFEAVAQGVTFHKPSIPVICPLTGDVASEVGHFNANYLTRHCREAVNIRDALLSAQEQKFISDKSFVIEIGPHSVVSGMIKATLGPKLLTFPTLQRNKDTWPLLTSALSALFCASHDIKWIEFHRDFKYAHKVLHLPAYSWDLKDYWMQYTGDWCLTRGNPNAVVKAIEAAPQEVIPKPVARPVPIPKLETTTVHRIVEENSHHQKATLIAESDFTRSDLNDIAKGHKVNQIPLTTPSVYADMALTVGKYLLDRFQPAMKERLVDVSDLVVEKALIPHSQGPQLVRTLADVDWTDKSAKCKFYSIDVNGKTTMEHAWCTIRFRDRSQIPAIQNLVPEYFTRMDRLRKGIEDGTSLRVNQTVGYKLIATLAQFHPDYRAIDELVLDSDTLEASSKVSFGQVKKGGSFSTHPAYIDVLTQTAGFIMNVKDSTDLETEIFVNHGWDSFQVFEEISPEKTYSTYARMSRHEGTLWKGDTAMFDGDKIVAYFKGVALKGVPRAVFKVILASADKQNPNKSGKTPARPATKAPVAQAPKAVSPVKPAPTPVLTPAPAPTPAPVPAPIPQAKVEIIATAAPAPIAVAERDPERAAKVQSAMEIVAEESGIAMDDLTDDCSFSDIGVDSLLSMVIASRFREELGLDLDVEFSIFLDLPTVKHLKDFLDPPSDAGPEQAVARSYVEPAAPVAVAAPVQVVPVKTKVEEPVQPSAEPEKTYIPPATTYVQTSALTSELIDSALAVVAEESGIAIDDLTDDCSFTEIGVDSLLSMVIASRFREELGLDLDIEFSIFLDLPTVKDLKVFLNGGGSDSQAVMVDSSSGSGISTPDKPDVISLSDGESGVTTPDTESEPKRTGDCRPATSVILQGFPKAAAKTLFLLPDGGGSSSSYVPFPRFKSEIALVGLNCPYGRDPWDMKCHYDDLIDSYMTEIRRRQPNGPYHLGGWSSGGIMAFMAAQRFIQQGEEVLNLIIIDSPVPRVMDRLPTKFYEFCDAIGLFGYALGQTTPSVPDYLIPHFNATVEVLAGYHATPIPSQHKIPKASIIWAAQSVLDERNLPPEELLKSKGIHFLLEKRKDFGSCGWETLLPGTRFEFENVDGNHFTMMQKPLINQVGAFVEKALA
>CBS123.57_g3704
MSSRLRPESIVLLFGPQDHSLNEESVAQLRSTLLEKPELSYLCDTISELSWYWEIISKTFPKLQSIAGAKLLEELNIWLT
TGKFTPKSFPLPNILLTPLSVILQLTQYSRYIELMQAKFGHRDDLYAAFNQNVETVGFCTGLLTALAVSSSANNTELQKH
GATAVRLAMIIGALVDAQDAASDEFISFSAAWNTPESGTEMSRILERFPEAYVSVLFDERRYTLTTSKRTASSLLLELRA
ASVIVSEFGLQGRFHNECYHGDVELLLQFCKSQPAFQLPDASRLILPTRSNSGGDYITGVELHEVAVRSILLEQSNWYQT
FSTVYTSRLIDNKSLVIYFSQNMCIPPKFMRKLGQRLIHVANLDLGKYQLPSVGSEPKTGLNYNEASSENHIAVVGMSLK
VAGANDLEEFWGLLSEGKSQHREVTGDRFTFDSAWREKDPKRKWYGNFVTDHDTFDHKFFKKSPREMASTDPQQRLMLQA
AYQAVEQSGYFRLADQDKHIGCYVGVGTVDYERNIACHPANAFSATGNLKSFVAGKISHYFGWTGPGLTIDTACSASAVA
VHQACKAILSGECTAALAGGAMIITSPEWFQNLAGAAFLSPTGACKPFDAKADGYCRGEGVGAVFLKKMTSAIADGDQIL
GVIASTAVYQNQNCTPITVPNAVSLSGLFQNVVRQAGLEPKQVSVVEAHGTGTPVGDPAEYESVLRVFGGPVRSDPLSLG
SVKGLVGHTECASGIVALIKTLLMVQEAAIPPQASFNTINPSIKALPSDKIEIATSLKPWKTDFRAALINNYGASGSNAS
MVVTQAPQWNSMAVHNSVFKKHPFWFCGYDDQSLRRYATSLRQFLGRKRLSTKNISIANLSFNVNRQSNRSLARALVFNC
NSILDLEEKLTAFEDGNKSVSSISLQPPRPIVLCFGGQISKFVGLDRQVYDSVKILRSHLDKCNVVCKSLGLDGIYPEIF
QRTAIEDTIKLQTILFAMQYACAKSWIDCGIPVAAIVGHSFGELTALCISGVLSITDAMKMIASRARIIRDSWGTEKGSM
LAVEAKLEDVQSLLADSSKACGGKPAATIACYNGPTTFTLAGSVKAIDAVIETIANNSSYASSMKTKKLNVTNAFHSILV
NPLMASLEEVSQNLVFGEPTIPLERATEFESTERLTPKFVAEHMRNPVYFNHAVQRLSKRYPSAIWLEAGSNSTITKMAS
RVLGSPNGSHFQAVNITSENSSQLFTEATTDLWKQGVNVAFWPHHSSQTYDYAALILPPYQFEKSRHWLDLKKPQLAIAG
PIVSAQTQEELPKGLSTFIGYQDKKERSARFRINTMTKKFEQYISGHTIAQAAPLCPSTLQLDIAIEALLKLRPDFATLN
LDPQLQGLENHAPLCIDATRDVWLDVETKDPNSYSWNWKMVSNAIHGSSATILHVSGRLTFCSADDPQLQRDFERYERLI
GHQRCLRLLDGGDSDDVIQGRNIYKAFSEIVDYGELYRGVQKIVGKGNESAGRVVMAYAKETWLDTPLADSFCQVAGIYV
NLMTDKDDKDIFISNKIEQWIRSPKLRPGDSRPEKWDIFANHHRISQTEFVSDVFIFDSRSGVLVEMILGIGYQRVSRAS
LGKMLSRLTPGGKTPTTVATSKVEAPSTAISPAPIISPKQAKPSRPKSTKPKQPDISESVRNLLANVSGLEPHEIKDDTG
LPDIGIDSLMGMELAREIETVFKCTLDTEQLNDVIDFKSLIKCIQLALGPTKDDLNDEGDESAEDDEESAYQSGSATQGE
LTPTSSTESNITEFLAEQLGIAESDIELDALLSDLGVDSLLSTELRTDIATKFGVEIPEDVAIEELTVKQLDGKINGQRV
SSTPALSKSVEQKPSGHSITETHNIPISTPQSGLNIPIATILEAFGESKRVTDQFISDYKFGGYADNVLPKQTELCVAHI
VEAFEKLGCSLATAKPGEKLERIKYLPKHERFVELLYNILEREAHLIDMDGAEITRTAILPPSKSADGILQDLINNFPDH
ANDHKLTYLTGSKLAECLSGKSDGIKLIFGSAEGRDLVSGLYGRSPINMAFLKQMEDFIKRLVSKLPMHEGPIKILEMGA
GTGGTTAGMVVLLASLNAPVEYTFTDISPSLVAAARKRFKQYPFMKFAVHDIEKPPAAELLHSQHIVIANNCVHATHSLT
NSTKHIHSVLRPDGFLMMVEMTSTLHWVDIIFGLLEGWWLFDDGRRHAVTHQSLWETSMQSVGYGHVDWTEGNRPESNLQ
RIIIGLASGPRYDHLPKSPKPPQSRTATDCGPRQAAVDNYVKSYTQGFTMPVLLTSTNSNLLGASDQCVLLTGATGSLGS
HLVAHFAKMTEIKTVICLNRRSSTEPAVRQREAIESRGISLSKEALSKLKMFETDTAKPMLGLENSDYQDLVNEVTHITH
NAWPMSIKRPVKGFESQFQVMQNLIKLASEISGRRPQGYKVSFQFISSIATVGYYPLWSGKSLVPEERMTVESVLPSGYS
DAKLVCEKMLDETLHKYPDLFRPMAVRIGQISGSSTSGYWNPVEHFSFLVKSSQTLKVLPGFEDKLSWCPVDSVAATLAD
LLISDTIPYPIYHIENPVRQPWKDIIPVLADALDIPRSGIIPLDEWINRVRHFPGSEKDNPAAKLIDFFDSHFIRMSCGG
LVLDTARTREHSKTLANQGPVSSDLARQYVRAWENSGFLNKTSVNQKVPMEEDQPLEIAIVGGGIIGLALALGLQKRNIS
FKIYERAQAFREIGAGIGFTPNAERAMKVVDPAIHAAFKKVAAQNLSDWFYWVDGYNSNSSDPNDTSEKPLFQIDCGERG
FEGCHRAQFIEELLKLVPEEHLNVNKHLDTVVDRGNGHRLLLKFRDGTTGEADAIIGCDGIKSRVRQLILGEENPASYPG
YSHKYAFRGLVPMEKAKAALGDFKTSNRVMHLGKDAHALTFPVAMGTLLNVVAFVSDPKEWSYEDKFTAPAEKSEAIEAF
SNFGPAIQAIMNLLNDKLDKWAVFDTYDHPAPTYFSGRICIAGDAAHASAPHHGAGAGSGIEDAAVLAEVLAAAASTTVG
ESKSKAERLHAAFATYDAVRRERSQWLVDSSRIIAEMYEWQVPHVGQDAKKCEHEAYWRAHKIWDYDIDEMMQETDKEYK
RQLKM
>CBS123.57_g7034
MISAKTSTQPTVTTILLFGDATDSWVDGIDQLYKQAGSTPWLKSFLDKLANVINAEVKTSTIDRTLQDSLGRFSSLQELG
ERYLHSNDALGVVQALLLHAVRAGTLLQWVKREPDLVGPNARTEWLGFSGGLLSLSALTVAETFEELHDACLEAARLVVR
VAKLASVRSRAVEDQPGTWGWAVLGISPDDLRKALDRFQQNAGIPSIKRAKVGVVGAGWSTVIGPPSVLQLVLNQCPTVK
SLPKNPLEIKALQHTLDTLTSAEIDYMAGKNSTLLDRPISCPNHSLWGMDDPAATYANFGDLLKAVCLQVLARPLDITQV
VGKLNSKLDGADAARVIQVGSSSHAPYLASVLKAAGRDVSVKDQHALLDGDDSLMAGRIAIVGMAGRGPGSDNVDEFWNV
IMSKQDLCTEVPKNRFDVDEFYCAAHERGDQKCKMTTRYGCFMDNPGHFDSRFFHISPREALLMDPNHRQFLTSSYEALE
MAGYSDGPTRTTDPTRIAAFFAQATDDWHKQSHPSLGCDSYTLQGIQRAFGPGRLAWQFKWEGPTYAFDSACAGTTASIH
LAAMSLLSKDIDMAVAGAANILSWPHSFTCLSDSGILSDTGNCKPFRDDADGYCRADFVGAVVLKRLEDAVAHNDNILAV
VAGSGRNHSGNSTSITTSDAGAQERLFRKVMRNAQVSPDDISYVEMHGTGTQTGDPAEVGAVANTFKHRLRANGPLPAGG
VKANVGHGEAAAGIAELLKCIMMFQKDIIPPQAGMPHALNPKFPPLSELNIEFPSEPKAYPKHTESNKPRRILLNNFDAA
GGNACMVLEDYTPSNEQGAADPRSSHVIVTSARTRASHLANKRKLVEWLRANPAARIEDVAYTTTARRMHHPLRFACTAS
SIPDLITKLEASDTASYSSPNPPIVFIFTGQGSHYAGMGAELYRTSLVFRETVHLCVAICDDNKFPSFLDIITDDGIDVS
TKDAAQIQLAVITLEIALTAFWRSAGIEPAMAIGHSLGEYAALYAAGVLSLVDTLYLVGNRALMLLERCEFGSCAMLSVS
TSVTTVRDHLKRLSSSSCGVACINSPIATVISGTAEDLAQFQADVTAQDAKVRATTLSVPFAFHSFQMDPILEDYISLAG
GATYSAPKIPVASTLLGSIVDGPGIFNQDYLAQQTRQAVDFVGGLNAVKSRLNDPVWLEIGPGPVCTSFVRATISPPPAK
IMHTIEAKSSNWTSISKSLSAAYMNGVDIDWLALHKPYESNLDLLMLPAYAWDMKDYWITWTEKNIEAVSEKSQAPSPEP
YIATCAQYLVQKSSSPKIQVTLRALISDPGFLALIDGHKMQQIGLASGSVFCDAALTAAKYALEYSGRKGVTATSLTLHN
PELLAPLTRSLVGLDGELLTTAVMESPSTDTVLVSFKATSASASYDLGSIKVKIGNPEKTQADWDRVSYFIKAKMDERIK
NSKEGSGHRMQPDVLYALFAKAVEFDPSFKGIQEGYIANDFEEATAEVVLRNDPAGSRFTFSPYWSEALAHLAGFMVNGN
PNRSPDKTFIVMGFESVEQTIDFESGKRYMVYTRISRWEKNTAYCDAFIFDPDSSRLVMQCVGLRYQELPRATWRHILGG
GHSAPARHIHKEPVKEIKNDAAGKSGQTALDLAPMEQQASKAQQNEEVSAAEGVFDLILGSISRSTGSDPSEFGDDTSVA
ELGVDSIMAIEIVATVKTKAGVELPASFVSDYPTIGDLRREFGGAPTSSAEATTPESAKPVLSVKSVSSLESSEVNIATP
EAEEPVEIDTSPAPAVRITLLKGRPGPGKTPLYLMADGTGSIATYIHLPAFKSKMPVYGVDSPFLRCPSRLTTDVGIEGV
ARLVVEALVKTQPKGPFLIGGFSAGSIVAYEVARQLPIAGRKVDGLLIIDLCCPRPASTTMLSEEEANRETDVGITIFGA
AAATDGLWTATGTTQQHLRAYLLAMRLYHPPAMTIEGRPARAAVIWAEKGMVNRVADDPKSMQLLADSGIPIKAYPGFME
DPKLGPFACFIPDKTKADLGPNGWDKYVGDILTLSMNSDHLDMPMPGHVHLLHEQMEKVWTYFGSSS
>CBS122017_g423
MAQSLQVYLFGDENYDFYRKLRTLLHSTSDPILAAFFEQACDIIRVEIGKLPFHQRAEYPRFRTLADLVARQIEGGSAVF
QTALACIYQIGLFISKHGESGRAYPQASETYLVGLCTGAFAAAAISSSKSLSELLPAGVEAARVALRFGLCTVDVRERIE
PNSNLSWSMIVAGFKPDAASEALAEFSKAHRLPPTSRPWVGAQSTNATTISGPPSVLGSLVRSGVFSKFKIMNIPIRVPA
HASHLFSDDDVKWILKVTSISDWSSYTSKIPVVSSATGKLQWAGNFRSLLETAIGEILMQPLRWDLITEEFPQIVRGASQ
IKITPIATKSENMLYTALKDSVQNGMESTKYWPHSSYLPSPEELSSASIEIDYQDKVKSAQTSSGRPELSKIAIVGMSGR
FPEASNPEAFWDLLHQGLDVVKEVPAKRWDVKTHVDPTLKTRNAGGTPWGCWLDDAGLFDPRFFGVSPKEAPQLDPGQRL
ALMSTYEAMEQAGIVPGATPSTQKDRIGVFHGITSNDWMETNSAQDVDTYFIVGGNRAFVPGRINFCFDFSGPSFAIDTA
CSSSLAAINLACNALWRGDIDTAVAGGTNMVNNPDGHTGLDRGFFLSRTGNCKPFDDNADGYCRAEGVGTVFLKRLEDAL
ADGDPIQGVILGASTNHSAESESITRPHIGTQKAIFDKVLNDTGIDPYDLSYIEMHGTGTQVGDAVEMTSVLDTFAPTTT
SNGGRRRDQSLHLGAAKANVGHGEGVSGVTSLVKVLLMMKKNEIPPHCGIKPGSKINHTFPTNLDERNVHIAFEPTEWRR
PENDTRKVLINNFSAAGGNTALLIEDPPIVEADSQEIDPRSSHVVIITAKCPVSVKGNIKSLMQYIDGMSEQGFTLPQLS
YTTTARRMQHLHRVAVTGSNLDEIKTRLGEALARGDGTTRAKSAPKIVFAFTGQGAQYLGMGKQLFDTFTQFRGNILRFD
QLARSQGFPSFQRVFTETDGEIGEFTPLIVQLATTCMQMALVRLWSSWGVTPATVVGHSLGEYAALNVAGVLTDSDTIYL
VGKRAELLQEQCRRGTHSMLAVHASTKTLESLLAGKKYEIACINGPEDTVLGGSNEQISSLQAVLAAHKLKMTILKVPYA
FHTSQVDPILDSFEAVAQGITFHKPSIPVICPLTGDVVSEVGHFNAKYLTRHCREAVNIRDALLSAQEQKVISDKSFVVE
IGPHSVVSGMIKATLGPKLLTFPTLQRNKDTWPLLTSALSALFCASHDIKWIEFHRDFKYAHKVLHLPAYSWDLKDYWMQ
YTGDWCLTRGNPNDPNAVVKAIEAAPQEVIPKPVARPVPIPKLETSTVHRIVEENSHHQKATLIAESDFTRTDLNDIAKG
HKVNQIPLTTPSVYADMALTVGKYLLDRFQPAMKERLVDVSDLVVEKALIPHSQGPQLVRTLADVDWTDKSAKCKFYSVD
ANGKTTMEHAWCTIRFRDRSHIPAIQSLVPEYFTRMDRLRKGIEDGNSLRVNQTVGYKLIASLAQFHPDYRAIDELVLDS
ETLEASSKVSFGQVKKGGSFSTHPAYIDVLTQTAGFIMNVKDSTDLETEIFVNHGWDSFQVFEEISPEKTYSTYARMSRH
EGTLWKGDTAMFDGDKIVAYFKGVALKGVPRAVFKVILASADKQNPNKGGKAPARPTTKVPVAQAPKAVAPVKPAPTSVP
TPAPAATPAPVPAPIPQAKVEIIAPAAAIAVAERDPERAAKVQSAMEIVAEESGIAMDDLTDDCSFSDIGVDSLLSMVIA
SRFREELGLDLDVEFSIFLDLPTVKHLKDFLDPPSDADPEQAVAKSYVESAVVVTAPAAPVQVVPVETKVEEPVQIPAEP
EKAYTPPATTYVQNSSPTSELIDSALAVVAEESGIAIDDLTDDCSFTEIGVDSLLSMVIASRFREELGLDLDIEFSIFLD
LPTVKDLKVFLNGGGSDSQAVMVESSDGSGISTPDKPSDRDVISLSDGESGVTTPDTESEPKRTGDCRPATSVILQGFPK
AAEKTLFLLPDGGGSSSSYVPFPRFKSEIALVGLNCPYGRDPWDMKCHYDDLIDSYMTEIRRRQPNGPYYLGGWSSGGIM
AFMAAQRFIQQGEEVPNLIIIDSPVPRVMDRLPTKFYEFCDAIGLFGYALGQTTPSVPDYLVPHFNATVEVLAGYHATPI
PSQHKIPKVSIIWAAQSVLDERNLPPEELLKSKGIHFLLEKRKDFGTCGWETLLPGTRFEFETVDGNHFTMMQKPLINQV
GAFIAKALA
>CBS122017_g4260
MPLPSLLVFGPQINRPSSQYLSALREYLLQEQSLSSFVEAIRDLRNQWQVLLNSNPELIGVVGAAAIDEILEWLDHGKSC
WTSNVPSAVFTTPFTVIVHITQYFQFLSLQDPLVNHEQLIENLKLGGIQGFCTGWLSAVALACSANEQELVTLAGVALRL
ALGIGAYVDLYSGTSDAGRSTCLAVQLKLDSSYVSEDFVKEFPDAYISTVYDSQRFTITASAPTIDILTSNLSSQGIVAR
PLDLRGFFHYSKLKAGVESLEKLCDSNNEFSFPDAERLLVPLRSNKDGSIVSQGSLHWIALQSILVDLCRWDKTVSASVQ
EFGHLTSVPVAVFSLGECLPHSIFREKNLKIARLDNFPLSSSGNLSKYPTKNRYPEHAVAIIGMACQYPGADSTDEFWDI
IASGESMLGELPPGRFDPKKLHRTKSGKSIPEAVFRGNFIKDPKAFDHRFFKKSSREAASMDPQQRLLLQVSYQALESSG
YHGQLWHGTKEEIGCFIGVASSDYEDNVSSHPSNAFSLTGTQRAFLSGKISYNYGWTGPSITYDTACSASLVAIHSACKA
LQTGECSAALAGGVNVITSPNLTLNLAGASFLSPTGGCKSFDAKADGYSRGEGAGLIVLKLLSQAITDKDSILGVIAGSA
VNQNKNASPITVPHSPSQTSLYNKVSTLAGIDTSDISYVEAHGTGTLVGDPIECASIRTTFAGPSRKKTLYLGSVKGNIG
HTEAASGVASVIKTVLMMRHRTIPPQANFISLNPTIPALEPSNMMIATKAHPWESNFLAAFVNNYGAAGSNAALILCEPP
RPYTHRAGKQESSSEGSSSAYPIVISAQSTISLSLNIEAFKVYISKILSDTQHSNILSDLSFSLAMNNNRGLPYIWSTTT
SSLYQLYDQLKGKFSNLKPQFESPNKPVVLVFGPQTGDMVSLNSEIYKKSQLLRSHLDRCDKIIRSMAFEGLYPYIFDLS
PIDDLVTLHCALFSLQYSCAQAWIDSGLKVDAVMGHSFGELTALCISGVLSLEDGIKLISGRAKLMQEKWGDEKGSMMVV
EADFETVQRILSHFTTQESDGPVDIACHNGPTSHVLVGSIASIESLYDSLKHQTLPWLGRLKVSKMKVARGFHSRFTEDL
LPDLHNLAQGLDFREPTIRLETCTENVSCEVFDASMISNHTRKPVFFTQAVERLADSLGHCIWLEAGTDSPVIDMVRRKL
SQSASVDFHSLQTVKFKTQDVIGSLAETTVNLWNAGQNVNFWLHHRCQANMYNRIELPPYQFDRSQHWLDYVDSPGLNLT
ETPAPVEAGAGPLILFNGLLDRPTSPEALFSINPEHELFKLLAAGHCVLGFPLCPASLYLELAEQALRIIVPESSDFLVW
SKDVEFKAPLGLSSDRSISLSLIQKDGASSEWTFTVNSQKNGTAFEHVAGRIGILPLESSENIADFARFERLINYERLDA
LLTLSEAQAMRGSLIYQVFSSIVDYADFFQGVKSVSSNGREIAGEIVLPSTAIGALDQTVSSPVLSDSFIQVAGLHMNVL
LATDKDHMFIASKVDLIQPSSIFKRKREIGQSSWSVYSSFSQVGKSEYVNDIFVFDPETKKLVLMIMGMHFTKIPSKSVK
NALANINQSIQENANMPNPLVKRPQHAPIRAKGHPLKHEKLRDKLSTPLRDQRYEASEALSLKVRKLISKILDIPLLDLH
DNTTIDSLGIDSLMLTEVLEDLRAEFEVEIPSSIFVELKDISSLSQYLRSKGESADNIIRNSESATVPHSTPFINRFRYE
EFVPHPTMNGFHNQDIIDRPTANSFRDEDVIARLRNLVKDHLEMSDPMTDKTSLRDLGMDSLIGMELASDINAAFGIVLD
SHVKTEEATFEELASSIMSQKYGIAIRHMAEFSSPSGETTLQASSFPSPMIAPTLPVPDISLDSILLMKNGTSHSLIKSQ
RAAMVTVTFKRVDGLDLDADIYYPPANQLPQIKYPIALMIHGGGHAMLSRKDVRPKQTQLLHEKGFLPVSIDYRLCPEVD
LLNGPMKDVRDALDWARSALPSIAMEQRGIIIDSNNVVAVGWSTGGTLAMTLGWTPLQFCMKPIQGVLAFYCPSDYEDPF
WKTPNLVDKYPSLDLEKYDIRDGVNDKPITGYNVPAELRAVDGWINTSDARSRIPLLMNIKALTLPLLVRGLPAKSSPTR
PDLSIPTTSEIIPISPFAQIQRETYSTPTFIIHGTEDDLIPWQQAKRTYDALVKRGIRSELRILRDRVHLFDLGMGGGGD
DEEWGSIKEGYEFLDSCVV


>DSM107184_g4632
MAQSLQVYLFGDENYDFYRKLRTLLHSTSDPILAAFFEQACDIIRVEIGKLPFHQRAEYPRFRTLADLVARQIEGGSA
VFQTALACIYQIGLFISKHGESGRAYPQASETYLVGLCTGAFAAAAISSSKSLSELLPAGVEAARVALRFGLCTVDVRERIEPNSNLSWSMIVAGFKP
DAASEALAEFSKAHRLPPTSRPWVGAQSTNATTISGPPSVLESLVRSGVFSKFKIMNIPIRVPAHASHLFSDDDVKWILKVTSISDWSSYTSKIPVVS
SATGKLQWAGNFRSLLETAIGEILMQPLRWDLITEEFPQIVRGASQIKITPIATKSENMLYTALKDSVQNGMESTKYWPHSSYLPSPEELSSASIEID
YQDKVKSAQTSSGRPELSKIAIVGMSGRFPEASNPEAFWDLLHQGLDVVKEVPAKRWDVKTHVDPTLKTRNAGGTPWGCWLDDAGLFDPRFFGVSPKE
APQLDPGQRLALMSTYEAMEQAGIVPGATPSTQKDRIGVFHGITSNDWMETNSAQDVDTYFIVGGNRAFVPGRINFCFDFSGPSFAIDTACSSSLAAI
NLACNALWRGDIDTAVAGGTNMVNNPDGHTGLDRGFFLSRTGNCKPFDDNADGYCRAEGVGTVFLKRLEDALADGDPIQGVILGASTNHSAESESITR
PHIGTQKAIFDKVLNDTGIDPYDLSYIEMHGTGTQVGDAVEMTSVLDTFAPTTTSNGGRRRDQSLHLGAAKANVGHGEGVSGVTSLVKVLLMMKKNEI
PPHCGIKPGSKINHTFPTNLDERNVHIAFEPTEWRRPENDTRKVLINNFSAAGGNTALLIEDPPIVEADSQEIDPRSSHVVIITAKCPVSVKGNIKSL
MQYIDGMSEQGFTLPQLSYTTTARRMQHLHRVAVTGSNLDEIKTRLGEALARGDGTTRAKSAPKIVFAFTGQGAQYLGMGKQLFDTFTQFRGNILRFD
QLARSQGFPSFQRVFTETDGEIGEFTPLIVQLATTCMQMALVRLWSSWGVTPATVVGHSLGEYAALNVAGVLTDSDTIYLVGKRAELLQEQCRRGTHS
MLAVHASTKTLESLLAGKKYEIACINGPEDTVLGGSNEQISSLQAVLAAHKLKMTILKVPYAFHTSQVDPILDSFEAVAQGITFHKPSIPVICPLTGD
VVSEVGHFNAKYLTRHCREAVNIRDALLSAQEQKVISDKSFVVEIGPHSVVSGMIKATLGPKLLTFPTLQRNKDTWPLLTSALSALFCASHDIKWIEF
HRDFKYAHKVLHLPAYSWDLKDYWMQYTGDWCLTRGNPNDPNAVVKAIEAAPQEVIPKPVARPVPIPKLETSTVHRIVEENSHHQKATLIAESDFTRT
DLNDIAKGHKVNQIPLTTPSVYADMALTVGKYLLDRFQPAMKERLVDVSDLVVEKALIPHSQGPQLVRTLADVDWTDKSAKCKFYSVDANGKTTMEHA
WCTIRFRDRSHIPAIQSLVPEYFTRMDRLRKGIEDGNSLRVNQTVGYKLIASLAQFHPDYRAIDELVLDSETLEASSKVSFGQVKKGGSFSTHPAYID
VLTQTAGFIMNVKDSTDLETEIFVNHGWDSFQVFEEISPEKTYSTYARMSRHEGTLWKGDTAMFDGDKIVAYFKGVALKGVPRAVFKVILASADKQNP
NKGGKAPARPTTKVPVAQAPKAVAPVKPAPTSVPTPAPAATPAPVPAPIPQAKVEIIAPAAAIAVAERDPERAAKVQSAMEIVAEESGIAMDDLTDDS
SFSDIGVDSLLSMVIASRFREELGLDLDVEFSIFLDLPTVKHLKDFLDPPSDADPEQAVAKSYVESAVVVTAPAAPVLTAPVQVVPVETKVEEPVQIP
AEPEKAYTPPATTYVQNSSPTSELIDSALAVVAEESGIAIDDLTDDCSFTEIGVDSLLSMVIASRFREELGLDLDIEFSIFLDLPTVKDLKVFLNGGG
SDSQAVMVESSDGSGISTPDKPSDRDVISLSDGESGVTTPDTESEPKRTGDCRPATSVILQGFPKAAEKTLFLLPDGGGSSSSYVPFPRFKSEIALVG
LNCPYGRDPWDMKCHYDDLIDSYMTEIRRRQPNGPYYLGGWSSGGIMAFMAAQRFIQQGEEVPNLIIIDSPVPRVMDRLPTKFYEFCDAIGLFGYALG
QTTPSVPDYLVPHFNATVEVLAGYHATPIPSQHKIPKVSIIWAAQSVLDERNLPPEELLKSKGIHFLLEKRKDFGTCGWETLLPGTRFEFETVDGNHF
TMMQKPLINQVGAFIAKALA

>DSM107184_g2465
MPLPSLLVFGPQINRPSSQYLSALREYLLQEQSLSSFVEAIRDLRNQWQVLLNSNPELIGVVGATAIDEILEWLDHGK
SCWTSNVPSAVFTTPFTVIVHITQYFQFLSLQDPLVNHEQLIENLKLGGIQGFCTGWLSAVALACSANEQELVTLAGVALRLALGIGAYVDLYSDTSD
AGRSTCLAVQLKLDSSYVSEDFVKEFPDAYISTVYDSQRFTITASAPTIDILTSNLSSQGIVARPLDLRGFFHYSKLKAGVESLEKLCDSNNEFSFPD
AERLLVPLRSNKDGSIVSQGSLHWIALQSILVDLCRWDKTLSASVQEFGHLTSVPVAVFSLGECLPHSIFREKNLKIARLDNFPLSSSGNLSKYPTKN
RYPEHAVAIIGMACQYPGADSTDEFWDIIASGESMLGELPPGRFDPKKLHRTKSGKSIPEAVFRGNFIKDPKAFDHRFFKKSSREAASMDPQQRLLLQ
VSYQALESSGYHGQLWHGTKEEIGCFIGVASSDYEDNVSSHPSNAFSLTGTQRAFLSGKISYNYGWTGPSITYDTACSASLVAIHSACKALQTGECSA
ALAGGVNVITSPNLTLNLAGASFLSPTGGCKSFDAKADGYSRGEGAGLIVLKLLSQAITDKDSILGVIAGSAVNQNKNASPITVPHSPSQTSLYNKVS
TLAGIDTSDISYVEAHGTGTLVGDPIECASIRTTFAGPSRKKTLYLGSVKGNIGHTEAASGVASVIKTVLMMRHRTIPPQANFISLNPTIPALEPSNM
MIATKAHPWESNFLAAFVNNYGAAGSNAALILCEPPRPYTHRAGKQESSSEGSSSAYPIVISAQSTISLSLNIEAFKVYISKILSDTQHSNILSDLSF
SLAMNNNRGLPYIWSTTTSSLYQLYDQLKGKFSNPKPQFESPNKPVVLVFGPQTGDMVSLNSEIYKKSQLLRSHLDRCDKIIRSMAFEGLYPYIFDLS
PIDDLVTLHCALFSLQYSCAQAWIDSGLKVDAVMGHSFGELTALCISGVLSLEDGIKLISGRAKLMQEKWGDEKGSMMVVEADFETVQRILSHFTTQE
SDGPVDIACHNGPTSHVLVGSIASIESLYDSLKHQTLPWLGRLKLSKMKVARGFHSRFTEDLLPDLHNLAQGLDFREPTIRLETCTENVSCEVFDASM
ISNHTRKPVFFTQAVERLADSLGHCIWLEAGTDSPVIDMVRRKLSQSASVDFHSLQTVKFKTQDVIGSLAETTVNLWNAGQNVNFWLHHRCQANMYNR
IELPPYQFDRSQHWLDYVDSPGLNLTETPAPVEAGAGPLILFNGLLDRPTSPEALFSINPEHELFKLLAAGHCVLGFPLCPASLYLELVEQALRIIVP
ESTDFLVWSKDVEFKAPLGLSSDRSISLSLIQKDGASSEWTFTVNSQKNGTAFEHVAGRIGIQPLESSENIADFARFERLINYERLDALLTLSEAQAM
RGSLIYQVFSSIVDYADFFQGVKSVSSNGREIAGEIVLPSTAIGALDQTVSSPVLSDSFIQVAGLHMNVLLATDKDHMFIASKVDLVQPSSIFKRKRE
IGQSSWSVYSSFSQVGKSEYVNDIFVFDPETKKLVLMIMGMHFTKIPSKSVKNALANINQSIQENANMPNPLVKRPQHAPIRAKGHPLKHEKLRDKLS
TPLRDQRYEASEALSLKVRKLISKILDIPLLDLHDNTTIDSLGIDSLMLTEVLEDLRAEFEVEIPSSIFVELKDISSLSQYLRSKGESADNIISNSES
ATVPHSTPFINRFRYEEFVPHPTMNGFHNQDIIDRPTANSFRDEDVIARLRNLVKDHLEMSDPMTDKTSLRDLGMDSLIGMELVSDINAAFGIVLDSH
VKTEETTFEELASSIMSQKYGIAIRHMAEFSSPSGETTLQASSFPSPMIAPTLPVPDISLDSILLMKNGTSHSLIKAQRAAMVTVTFKRVDGLDLDAD
IYYPPANQLPQIKYPIALMIHGGGHAMLSRKDVRPKQTQLLHEKGFLPVSIDYRLCPEVDLLNGPMKDVRDALDWARSALPSIAMEQRGIIIDSNNVV
AVGWSTGGTLAMTLGWTPLQFCMKPIQGVLAFYCPSDYEDPFWKTPNLVDKYPSLDLEKYDIRDGVNDKPITGYNVPAELRAVDGWINTSDARSRIPL
LMNIKALTLPLLVRGLPAKSSPTRPDLSIPTTSEIIPISPFAQIQRETYSTPTFIIHGTEDDLIPWQQAKRTYDALVKRGIRSELRILRDRVHLFDLG
MGGGGDDEEWGSIKEGYEFLDSCVV

>Aspory_pksA_BGC0000004_aflatoxinG1
MAQSRQLFLFGDQTADFVPKLRSLLSVQDSPILAAFLDQSHYVVRAQMLQSMNTVDHKLARTADLRQMVQKYVDGKLTPAFRTALVCLCQLGCFIREYEESGNMYPQPSDSYVLGFCMGSLAAVAVSCSRSLSELLPIAVQTVLIAFRLGLCALEMRDRVDGCSDDRGDPWSTIVWGLDPQQARDQIEVFCQTTNVPQTRRPWISCISKNAITLSGSPSTLRAFCAMPQMAQHRTAPIPICLPAHNGALFTQADITTILDTTPTTPWEQLPGQIPYISHVTGNVVQTTNYRDLIEVALSETLLEQVRLDLVETGLPRLLQSRQVKSVTIVPFLTRMNETMSNILPVSFVSTETRTDTGRAIPASGRPGAGKCKLAIVSMSGRFPESPTTESFWDLLYKGLDVCKEVPRRRWDINTHVDPSGKARNKGATKWGCWLDFSGEFDPRFFGISPKEAPQMDPAQRMALMSTYEAMERAGLVPDTTPSTQRDRIGVFHGVTSNDWMETNTAQNIDTYFITGGNRGFIPGRINFCFEFAGPSYTNDTACSSSLAAIHLACNSLWRGDCDTAVAGGTNMIYTPDGHTGLDKGFFLSRTGNCKPYDDKADGYCRAEGVGTVFIKRLEDALADNDPILGVILDAKTNHSAMSESMTRPHVGAQIDNMTAALNTTGLHPNDFSYIEMHGTGTQVGDAVEMESVLSVFAPSETARKADQPLFVGSAKANVGHGEGVSGVTSLIKVLMMMQHDTIPPHCGIKPGSKINRNFPDLGARNVHIAFEPKPWPRTHTPRRVLINNFSAAGGNTALIVEDAPERHWPTEKDPRSSHIVALSAHVGASMKTNLERLHQYLLKNPHTDLVQLSYTTTARRWHYLHRVSVTGASVEEVTRKLEMAIQNGDGVSRPKSKPKILFAFTGQGSQYATMGKQVYDAYPSFREDLEKFDRLAQSHGFPSFLHVCTSPKGDVEEMAPVVVQLAITCLQMALTNLMTYFGIRADVTVGHSLGEFAALYAAGVLSASDVVYLVGQRAELLQQRCQRGTHAMLAVKATPEALSQWIRDHDCEVACINGPEDTVLSGTTKNVAEVQRAMTDNGIKCTLLKLPFAFHSAQVQPILDDFEALAQGATFAKPQLPILSPLLRTEIHEQGVVTPSYVAQHCRHTVDMAQALRSAREKGLIDDKTLVIELGPKPLISGMVKMTLGDKISTLPTLAPNKAIWPSLQKILTSVYTGGWDINWKNYHAPFASSQKVVDLPSYGWDLKDYYIPYQGDWCLHRHQQDCKCAAPGHEIKTADYQVPPESTPHRPSKLDPSKEAFPEIKTTTTLHRVVEETTKPLGATLVVETDISRKDVNGLARGHLVDGIPLCTPSFYADIAMQVGQYSMQRLRAGHPGAGAIDGLVDVSDMVVDKALVPHGKGPQLLRTTLTMEWPPKAAATTRSAKVKFATYFADGKLDTEHASCTVRFTSDAQLKSLRRSVSEYKTHIRQLHDGHAKGQFMRYNRKTGYKLMSSMARFNPDYMLLDYLVLNEAENEAASGVDFSLGSSEGTFAAHPAHVDAITQVAGFAMNANDNVDIEKQVYVNHGWDSFQIYQPLDNSKSYQVYTKMCQAKENDLVHGDVVVLDGEQIVAFFRGLTLRSVPRGALRVVLQTTVKKADRQLGFQTMPSPPPPTTTMPISPYKPANTQVSSQAIPAEATHSHTPPQPKHSPVPETAGSAPAAKGVGVSNEKLDAVMRVVSEESGIALEELTDDSNFADMGIDSLSSMVIGSRFREDLGLDLGPEFSLFIDCTTVRALKDFMLGSGDAGSGSNVEDPPPSATPGINPEIDWSSSASDSIFASEDHDHSSESGADTGSPPALDLKPYCRPSTSVVLQGLPMVARKTLFMLPDGGGSAFSYASLPRLKSDTAVVGLNCPYARDPENMNCTHGAMIESFCNEIRRRQPRGPYHLGGWSSGGAFAYVVAEALVNQGEEVHSLIIIDAPIPQAMEQLPRAFYEHCNSIGLFATQPQKEHVSIISDLIDRVMA
>Aspfla_pksA_BGC0000006_aflatoxin
MAQSRQLFLFGDQTADFVPKLRSLLSVQDSPILAAFLDQSHYVVRAQMLQSMNTIDHKLARTADLRQMVQKYVDGKLTPAFRTALVCLCQLGCFIREYEESGNMYPQPSDSYVLGFCMGSLAAVAVSCSRSLSELLPIAVQTVLIAFRLGLCALEMRDRVDGCSDDRGDPWSTIVWGLDPQQARDQIEVFCQTTNAPQTRRPWISCISKNAITLSGSPSTLRAFCEMPQMAQHRTALIPICLPAHNGALFTQADITTILDTTPTTPWEQLPGQIPYISHVTGNVVQTTNYRDLIEVALSETLLEQVRLDLVETGLPRLLQSRQVKSVTIVPFLTRMNETMSNILPVSFISTETRTDTGRAIPASGRPGAGKCKLAIVSMSGRFPESPTTESFWDLLYKGLDVCKEVPRRRWDINTHVDPSGKARNKGATKWGCWLDFSGEFDPRFFGISPKEAPQMDPAQRMALMSTYEAMERAGLVPDTTPSTQRDRIGVFHGVTSNDWMETNTAQNIDTYFITGGNRGFIPGRINFCFEFAGPSYTNDTACSSSLAAIHLACNSLWRGDCDTAVAGGTNMIYTPDGHTGLDKGFFLSRTGNCKPYDDKADGYCRAEGVGTVFIKRLEDALADNDPILGVILDAKTNHSAMSESMTRPHVGAQIDNMTAALNTTGLHPNDFSYIEMHGTGTQVGDAVEMESVLSVFAPSETARKADQPLFVGSAKANVGHGEGVSGVTSLIKVLMMMQHDTIPPHCGIKPGSKINRNFPDLGARNVHIAFEPKPWPRTHTPRRVLINNFSAAGGNTALILEDAPERHWPTEKDPRSSHIVALSAHVGASMKTNLERLHQYLLKNPHTDLAQLSYTTTARRWHYLHRVSVTGASVEEVTRKLEMAIQNGDGVSRPKSKPKILFAFTGQGSQYATMGKQVYDAYPSFREDLEKFDRLAQSHGFPSFLHVCTSPKGDVEEMAPVVVQLAITCLQMALTNLMTYFGIRADVTVGHSLGEFAALYAAGVLSASDVVYLVGQRAELLQERCQRGTHAMLAVKATPEALSQWIRDHDCEVACINGPEDTVLSGTTKNVAEVQRAMTDNGIKCTLLKLPFAFHSAQVQPILDDFEALAQGATFAKPQLPILSPLLRTEIHEQGVVTPSYVAQHCRHTVDMAQALRSAREKGLIDDKTLVIELGPKPLISGMVKMTLGDKISTLPTLAPNKAIWPSLQKILTSVYTGGWDINWKNYHAPFASSQKVVDLPSYGWDLKDYYIPYQGDWCLHRHQQDCKCAAPGHEIKTADYQVPPESTPHRPSKLDPSKEAFPEIKTTTTLHRVVEETTKPLGATLVVETDISRKDVNGLARGHLVDGIPLCTPSFYADIAMQVGQYSMQRLRAGHPGAGAIDGLVDVSDMVVDKALVPHGKGPQLLRTTLTMEWPPKAAATTRSAKVKFATYFADGKLDTEHASCTVRFTSDAQLKSLRRSVSEYKTHIRQLHDGHAKGQFMRYNRKTGYKLMSSMARFNPDYMLLDYLVLNEAENEAASGVDFSLGSSEGTFAAHPAHVDAITQVAGFAMNANDNVDIEKQVYVNHGWDSFQIYQPLDNSKSYQVYTKMCQAKENDLVHGDVVVLDGEQIVAFFRGLTLRSVPRGALRVVLQTTVKKADRQLGFKTMPSPPPPTTTMPISPYKPANTQVSSQAIPAEATHSHTPQQPKHSPVPETAGSAPAAKGVGVSNEKLDAVMRVVSEESGIALEELTDDSNFADMGIDSLSSMVIGSRFREDLGLDLGPEFSLFIDCTTVRALKDFMLGSGDAGSGSNVEDPPPSATPAINPEIDWSSSASDSIFASEDHGHSSESGADTGSPPALDLKPYCRPSTSVVLQGLPMVARKTLFMLPDGGGSAFSYASLPRLKSDTAVVGLNCPYARDPENMNCTHGAMIESFCNEIRRRQPRGPYHLGGWSSGGAFAYVVAEALVNQGEEVHSLIIIDAPIPQAMEQLPRAFYEHCNSIGLFATQPGASPDGSTEPPSYLIPHFIAVVDVMLDYKLAPLHARRMPKVGIVWAADTVMDERDAPKMKGMHFMIQKRTEFGPDGWDTIMPGASFDIVRADGANHFTLMQKEHVSIISDLIDRVMD
>Aspfla_pksA_BGC0000007_aflatoxin
MAQSRQLFLFGDQTADFVPKLRSLLSVQDCPILAAFLDQSHYVVRAQMLQSMNTVDHKLARTADLRQMVQKYVDGKLTPAFRTALVCLCQLGCFIREYEESGNRYPQPSDSYVLGFCMGSLAAVAVSCSRSLSELLPIAVQTVLIAFRLGLCALEMRDRVDGRSDDRGDPWSTIVWGLDPQQARDQIEVFCQTTNVPQTRRPWISCISKNAITLSGSPSTLRAFCAMPEMAQHRTAPIPICLPAHNGALFTQADITAILDTTPTTPWEQLPGQIPYISHVTGNVVQTTNYRDLIEVALSETLLEQVRLDLVETGLPRLLQSRQVKSVTIVPFLTRMNETMSNILPDSFISTETRTDTGRAITASGRPGAGKCKLAIVSMSGRFPESPTTESFWDLLYKGLDVCKEVPRRRWDINTHVDPNGKARNKGATKWGCWLDFSGDFDPRFFGISPKEAPQMDPAQRMALMSTYEAMERAGLVPDTTPSTQRDRIGVFHGVTSNDWMETNTAQNIDTYFITGGNRGFIPGRINFCFEFAGPSYTNDTACSSSLAAIHLACNSLWRGDCDTAVAGGTNMIYTPDGHTGLDKGFFLSRTGNCKPYDDKADGYCRAEGVGTVFIKRLEDALADNDPILGVILDAKTNHSAMSESMTRPHVGAQIDNMTAALNTTGLHPNDFSYIEMHGTGTQVGDAVEMESVLSVFAPSETARKADQPLFVGSAKANVGHGEGVSGVTSLIKVLMMMQHDTIPPHCGIKPGSKINRNFPDLGARNVHIAFEPKLWPRTHTPRRVLINNFSAAGGNTALIVEDAPERHWPTEKDPRSSHIVALSAHVGASLKTNLERLHQYLLKNPHTDLAQLSYTTTARRWHYLHRVSVTGASVEEVTRKLEMAIQNGDGVSRPKSKPKILFAFTGQGSQYATMGKQLYDAYPSFREDLEKFDRLAQSHGFPSFLHVCTLPKGDVEEMAPVVVQLAITCLQMALTNLITSFGIRADATVGHSLGEFAALYAAGVLSASDVVYLVGQRAELLQERCQRGTHAMLAVKATPEALSQWIQDHHCEVACINGPEDTVLSGTTENIAKVQGAMTDNGIKCTLLKLPFAFHSAQVQPILDDFEALAQGATFAKPQLPILSPLLRTEIREQGIVTPSYVAQHCRHTVDMAQALRSAREKGLIDEKTLVIELGPKPLISGMVKMTLGEKITTLPTLAPNKAIWPSLQKILTSVYTGGWDINWKKYHAPFASSQKVVDLPSYGWDLKDYYIPYQGDWCLHRHQQDCKCATPGHEIKTADYQVPPESQPHRPSKLDPSKEAFPEIKTTTTLHRVVEETTKPLGATLVVETDISRKDVNGLARGHLVDGIPLCTPSFYADIAMQVGQYSMQRLRAGHPGAGAIDGLVDVSDMVVDKALVPHGKGPQLLRTTLTMEWPPKAAATTRSAKVKFATYFADGKLDTEHATCTVRFTTDAQLKSLRRSVSEYKTHIRQLHDGHAKGQFMRYSRKTGYKLMSSMARFNPDYMLLDHLVLNEAENEAASSVDFSLGSSEGTFAAHPAHVDAITQVAGFAMNANDNVDIEKQVYVNHGWDSFQIYQPLDNSKSYEVYTKMGQAKENDLVHGDVVVLDGEQVVAFFRGLSLRSVPRGALRVVLQSTVKKADRQLGFKIMPSQPPPTTTIPISPLKPASTQVSGQAIPAEATHSHTPPQPNHSSALETTGSAPAAKGVGVNNEKLDAVMRVVSEESGIALEELTDDSNFADMGIDSLSSMVIGSRFREDLGLDLGPEFSLFIDCTTVRALKDFMLGSGGAGSGCNIEDSPSSAIPGINPETDWSSSASDSIFASEDHGHSSESGADTGSPPALDLKPYCRPSTSVVLQGLPMVARKTLFMLPDGGGSAFSYASLPRLKSDTAVVGLNCPYARDPENMNCTHGAMIESFCNEIRRRQPRGPYHLGGWSSGGAFAYVVAEALVNQGEEVDSLIIIDAPIPQAMEQLPRAFYEHCNSIGLFATQPGASPDGSTEPPSYLIPHFTAVVDVMLDYKLAPLHTRRMPKVGIVWAAETVMDERDAPKMKGMHFMIQKRTEFGPDGWDTIMPGASFDIVRADGANHFTLMQKEHVSIISDLIDRVMA
>Aspfla_pksA_BGC0000008_aflatoxin
MAQSRQLFLFGDQTADFVPKLRSLLSVQDSPILAAFLDQSHYVVRAQMLQSMNTVDHKLARTADLRQMVQKYVDGKLTPAFRTALVCLCQLGCFIREYEESGNMYPQPSDSYVLGFCMGSLAAVAVSCSRSLSELLPIAVQTVLIAFRLGLCALEMRDRVDGCSDDRGDPWSTIVWGLDPQQARDQIEVFCQTTNVPQTRRPWISCISKNAITLSGSPSTLRAFCAMPQMAQHRTALIPICLPAHNGALFTQADITTILDTTPTTPWEQLPGQIPYISHVTGNVVQTTNYRDLIEVALSETLLEQVRLDLVETGLPRLLQSRQVKSVTIVPFLTRMNETMSNILPVSFISTETRTDTGRAIPASGRPGAGKCKLAIVSMSGRFPESPTTESFWDLLYKGLDVCKEVPRRRWDINTHVDPSGKARNKGATKWGCWLDFSGEFDPRFFGISPKEAPQMDPAQRMALMSTYEAMERAGLVPDTTPSTQRDRIGVFHGVTSNDWMETNTAQNIDTYFITGGNRGFIPGRINFCFEFAGPSYTNDTACSSSLAAIHLACNSLWRGDCDTAVAGGTNMIYTPDGHTGLDKGFFLSRTGNCKPYDDKADGYCRAEGVGTVFIKRLEDALADNDPILGVILDAKTNHSAMSESMTRPHVGAQIDNMTAALNTTGLHPNDFSYIEMHGTGTQVGDAVEMESVLSVFAPSETARKADQPLFVGSAKANVGHGEGVSGVTSLIKVLMMMQHDTIPPHCGIKPGSKINRNFPDLGARNVHIAFEPKPWPRTHTPRRVLINNFSAAGGNTALIVEDAPERHWPTEKDPRSSHIVALSAHVGASMKTNLERLHQYLLKNPHTDLAQLSYTTTARRWHYLHRVSVTGASVEEVTRKLEMAIQNGDGVSRPKSKPKILFAFTGQGSQYATMGKQVYDAYPSFREDLEKFDRLAQSHGFPSFLHVCTSPKGDVEEMAPVVVQLAITCLQMALTNLMTYFGIRADVTVGHSLGEFAALYAAGVLSASDVVYLVGQRAELLQERCQRGTHAMLAVKATPEALSQWIRNHDCEVACINGPEDTVLSGTTKNVAEVQRAMTDNGIKCTLLKLPFAFHSAQVQPILDDFEALAQGATFAKPQLPILSPLLRTEIHEQGVVTPSYVAQHCRHTVDMAQALRSAREKGLIDDKSLVIELGPKPLISGMVKMTLGDKISTLPTLAPNKAIWPSLQKILTSVYTGGWDINWKNYHAPFASFQKVVDLPSYGWDLKDYYIPYQGDWCLHRHQQDCKCAAPGHEIKTADYQVPPESMPHRPSKLDPSKEAFPEIKTTTTLHRVVEERTKPLGATLVVETDISRKDVNGLARGHLVDGIPLCTPSFYADIAMQVGQYSMQRLRAGHPGAGAIDGLVDVSDMVVDKALVPHGKGPQLLRTTLTMEWPPKAAATTRSAKVKFATYFADGKLDTEHASCTVRFTSDAQLKSLRRSVSEYKTHIRQLHDGHAKGQFMRYNRKTGYKLMSSMARFNPDYMLLDYLVLNEAENEAASGVDFSLGSSEGTFAAHPAHVDAITQVAGFAMNANDNVDIEKQVYVNHGWDSFQIYQPLDNSKSYQVYTKMCQAKENDLVHGDVVVLDGEQIVAFFRGLTLRSVPRGALRVVLQTTVKKADRQLGFKTMPSPPPPTTTMPISPYKPANTQVSSQAIPAEATHSHTPPQPKHSPVPETAGSAPAAKGVGVSNEKLDAVMRVVSEESGIALEELTDDSNFADMGIDSLSSMVIGSRFREDLGLDLGPEFSLFIDCTTVRALKDFMLGSGDAGSGSNVEDPPPSATPAINPEIDWSSSASDSIFASEDHGHSSESGADTGSPPALDLKPYCRPSTSVVLQGLPMVARKTLFMLPDGGGSAFSYASLPRLKSDTAVVGLNCPYARDPENMNCTHGAMIESFCNEIRRRQPRGPYHLGGWSSGGAFAYVVAEALVNQGEEVHSLIIIDAPIPQAMEQLPRAFYEHCNSIGLFATQPGASPDGSTEPPSYLIPHFIAVVDVMLDYKLAPLHARRMPKVGIVWAADTVMDERDAPKMKGMHFMIQKRTEFGPDGWDTIMPGASFDIVRADGANHFTLMQKEHVSIISDLIDRVMD
>Aspnom_pksA_BGC0000009_aflatoxin
MAQSRQLFLFGDQTADFVPKLRSLLSVQDSPILAAFLDQSHYVLRAQMVQSMNMVDHKLARTADLRQMVQKYVDGKLTPAFRTALVCLCQLGCFIREYEESGNRYPQPSDSYVLGFCMGSLAAVAVSCSRSLSELLPIAVQTVLIAFRLGLCALEMRDRVDGCSDDRGDPWSTIVWGLDPQQARDQIEVFCQSTNVPQTRRPWISCISKNAMTLSGSPSTLRAFCAMPEMAQHRTTPIPICLPAHNGALFTQADITAILDTTPTTPWEQLPGQIPYISHVTGNVVQSTNYRDLMVVALSETLLEQVRLDLVETGLPRLLQSRRVKSVILVPFLTRMNETLSNILRDSFITTETRTDTGRAIPASGRPGGSKCKLAIVSMSGRFPESPTTESFWDILYKGLDVCKEVPRRRWDINTHVDPSGKARNKGATKWGCWLDFSGDFDPRFFGISPKEAPQMDPAQRMALMSTYEAMERAGLVPDTTPSTQRDRIGVFHGVTSNDWMETNTAQNIDTYFITGGNRGFIPGRINFCFEFAGPSYTNDTACSSSLAAIHLACNSLWRGDCDTAVAGGTNMIYTPDGHTGLDKGFFLSRTGNCKPYDDNADGYCRAEGVGTVFIKRLEDALEDNDPILGVILDAKTNHSAMSESMTRPHVGAQIDNMTAVLNTTGLHPNDFSYIEMHGTGTQVGDAVEMESVLSVFAPSETARKADQPLFVGSAKANVGHGEGVSGVTSLIKVLMMMQHDTIPPHCGIKPGSKINRNFPDLGARNVHIAFEPKPWPRTHTPRRVLINNFSAAGGNTALVVEDAPERHWPTEKDPRSSHIVALSAHVGASMKTNLERLHQYLLKNSHIDLAQLSYTTTARRWHYLHRVSITGASVEEMTRKLEMAIQNGDGVSRPKSKPKILFAFTGQGSQYATMGKQLYDAYPAFREDLEKFDRLAQSHGFPSFLHVCTSPTGDVEEMAPVVVQLAIACLQLALTNLITSFGIHADATVGHSLGEFASLYAAGVLSASDVVYLVGKRAELLQERCQRGTHAMLAVKATPEALSQWTRNHDCEVACINGPEDTVLSGTIKNIGEIQRAVTDNRIKCTLLKLPFAFHSTQVQPILDDFEALAQGATFAKPRLPILSPLLRTEIREQGVVTPSYVAQHCRHTVDMAQALRSAREKGLIDNKTLVIELGPKPLISGMVKMTLGEQITTLPTLAPNKAIWPNLQKILTSVYTGGWDINWKKYHAPFASSQKLVDLPSYGWDLKDYYIPYQGDWCLHRHQQDCKCATPGHEIKTADYQVPPESKPDRPSKLDPSKQAFPEIQTTTTLHRVVEETTKPLGATLVVETDLSRKDVNGLAQGHLVDGIPLCTPSFYADIAMQVGQYSMQRLRAGHPGAGAIDGLVDVSDMVVDKALIPHGKGPQLLRTTLTMEWPPKAAATTRSAKVKFATYFADGKLDTEHASCTVRFTTDAQLKSLRRSVSEYKTHIRQLRDGHAKGQFMRYNRKTGYKLMSSMARFNADYMLLDHLVLNEAENEAASCVDFSLGSSEGIFAAHPAHVDAITQVAGFAMNANDNVDIEKQVYVNHGWDSFQIYQPLHNSKSYDVYTKMGQAKENDLVHGDVVVLDGDQVVAFFRLRCVPRGALRVILQSTVKKADRQLGLKTTPPPTMPISPSKPAPTHVSGQSVPPEASHPHTPPQPKHSPAPETTGSAPAAKGVDVSIEKLDAIMRVVSEESGIALEELTDDSNFADMGIDSLSSMVIGSRFREDLGLDLGPEFSLFIDCTTVRALKDFMLGSGNAGSGSNVEDSPSATPGTNHETDWSSSASDTISSSEDHGHSSESGADTGSPPSLDLKPYCRPSTSVVLQGLPMVARKTLFMLPDGGGSAFSYASLPRLKSDTAVVGLNCPYARDPENMNCTHGAMIESFCNEIRRRQPQGPYHLGGWSSGGAFAYVVAEALVNQGEEVHSLIIIDAPIPQAMEQLPRAFYEHCNSIGLFATQPGASPDGSTEPPPYLIPHFTAVVDVMLDYKLAPLRARRMPKVGIVWAADTVMDERDTPKMKGMHFMIQKRTEFGPDGWDTVMPGASFDIVRADGANHFTLMQKEHVYKISDLIDRVMA
>Aspoch_AflC_BGC0000011_sterigmatocystin
MSQPYPTRLFLFGDQTYDFAPELRSLLAVRNNPILTAFLDQSHYVVRAQMIQKLPPKEHKDARAGSLAELLQKYVDGRLPSAFQTALSCITQLGSFMRQFDDASIPYPRFNDSYVLGVCTGSLAAAAVSCSTSLSDLLPIAVQTVLVAFRLGLCAQEVRDRLEISFENRTKPWSVVSDLSRQEVAAALDRFSEEGMLSTTRKPWITATSAKTTTISGSPEILARLAADPSLERGKRWREIPIYVPAHNPHLFTARDVDSILETTDPHPWSDYGAKIPFVSAVTGKLVWIRNYRDLLQLSLSQCLIEPIRWDLVETELPRLFESRKGIESVSIVSFTTVLTKSLSTALTSEGITADIQTTADRIPEACSHRPGAGRGKLAIVSMSGRFPEAPSTDSFWDLLHKGLDVCKEVPLRRWDVNTHVDPSGRAHNKGATRWGCWLDFAGDFDPRFFSISPKEAPQMDPAQRMALMSTYEAMERGGIVPDTTASTQRNRIGVFHGVTSNDWMETNTAQNIDTYFITGGNRGFIPGRINFCFEFSGPSYSNDTACSSSLAAIHLACNSLWRGDCDTAVAGGTNMIFTPDGHTGLDKGFFLSRTGNCKPFDDAADGYCRAEGVGTVFIKRLEDALADNDPILGTILDIKTNHSAMSDSMTRPYTPAQVDNMSAVLSTAGVSPHDLSYIEMHGTGTQVGDAVEMESVLSLFAPNEAFRPQDKPLYVGSAKANIGHGEGVSGVTSLIKVLLMMKHNTIPPHCGVKPGSKINHNYPDLPARNVHIAFEPKPWPRTDTPRRVLINNFSAAGGNTAVLVEDAPVRDMPNVVDPRTNHIVTVSAHVGKSLRANMQRLRDHIQKQPDISLPQLSYTSTARRWHHLHRASVSGSSIDEILHNLEIAIEKGEGINRPKTKPTIVIACSGQGSQYTGMGRQLYDAYPTFRADLERFYQLARSQGFPGFLSVYTAPNVGDSMEEMLPVIVQLALISLEMALGNLLESFGLKPSAVVGHSLGEYDALYLAGVLSAADTLYLVGKRAELLQERCQRGTHAMLALRASPDMLAEILADSSCEIACRNGPSDTVLSGSLEEITGIQRTLLAQGIKGTLLKLPFAFHSAQVQPILSDFEELARGVTFHKPCIPVLSPLLIKSIDEHGIIDPAYLARHCREPVNMVQVLELAPSQGIISDRTILVDVGPKPLLSGMIKTTLGNDGSSRSTALPVLSPKADVRQNLLTVLGTLCCGGQDINWPAYHAPFESAKKVIHMPDYAWDLKEYFIPYKGEWCLHRHEIHCSCATPGKETATSDYKLPTLDPVPVKRPSKQDESKEAYPEITTTTTLHRVVEEKTEPLGATFMVETDISRKDVRGIAQGHLVDGIPLCTPSFYADIALQVGRYSMNRLRASHPGAMDGVVDVSDLVVDKALIPHGKGPQLLRTTLAMTWPPKAAATTRSAKIKFATFFADGQLDTEHATCTVRFTSDAQLKSLQKKVPEYKAHIERLRQGLNKGQFIRYTRKSGYKLMSSMANFHPDYKLLDNLILNEAENEAVSMMEFSAAKSEGTFAAHPAYVDAITQVGGFAMNANDNTDIEREVYVNHGWDSFQVYQPLVKGKTYEVYSRMVKDKTGDLVHGDTIVLDGDVVVAFFKGLSIRSVPRRGLRMVLQQAADKAAQVHGGKPAPKNQVAERLASMHNHTPSPAAPAPAPTTPTPVVSKPAKTIAKPSHSKPSKLQAVLHVISEESGVALEELTDDSNFADMGIDSLSSMVIGSRLREDLALDLSADFSLFIDCPTVGSLKTYLADSSGAQESADAVEEEEEEEEEEEEEVVIENLAPLQPDLGHEHSVPMGSAKAQTDPQESLELGDEVFRAAMKVISEESGVALEELTAETVFADIGIDSLSSMVISSRFREDLGISLDSSFNLFDQVPTVASLQQFLGGRSGSTTASLGSSDEDETSSSRSTIPEDDPLIPLQDRVAECRPTSSVILQGLPRMAKRTLFMLPDGGGSASSYITIPRLQSDVAIVGLNCPYARDPENMQCTHQAMIQSFCNEIKRRQPQGPYHLGGWSSGGAFAYVTAEALVNMGEDVHSLIIIDAPVPQVMEKLPTSFYEYSNNIGLFANQPGSNTDGAAQPPPYLIPHFQATVDVMLDYRVAPLKTPRMPKVGIIWAATTVMEEANAPKMKGMHFMVQKRTDFGPDGWDTVLPGAEFDIVRAEGANHLL
>Aspnid_ANIA_07071_BGC0000013_alternariol
MTPSASPSPSPNPGDANVKVDADSPNDFILFSHELPSGDIQDLIRRLHRYGTLPGYPHLARFLQECALLLRTEIQKLPRALRDSVPPFHDVVTLASHWDRLKSGPLSGAWDGPFLCLYEIAMLIGHHETHQLSYRRPACLVGISVGLFSAAAVAVSKSISDLVSYGAESVRTAFAFCVHVQRVSQELEPTMTEQAASVSWATVVIGVPADTIQVELDRFNHLKESESPGANARPLTGVSISHVDQTSVGVTGPPSRLKQLFRQSELLRSSRHSALPISGGLCHVPNVYDDEDVRAILEMAEVWEKWGTRALQVPLISPFTGSPFLCPDAYHLIEAICTEALTKQLYFDKLAGGVVTQLNGLSCQVLHYGASLMSDTIIDDVTSQLSPCDTARQCLVDWALRDAFDQLPGGPTPPRDAKLAVVGMACRMPGGADTPDHFWELLMNGVDTHTTVPPDRFDLDAHFDPSGEKENTTTKGSQSNRPLSRQAEQTDPMQRLALVTAYEALEMAGFVPNRTPSSHLSRVGTYYGQASDDYREVNAGQKIGTYGIPGTERGFGNGRINYFFNFQGPSFNIDTACSSGLAAVQAACSALWAGEADTVVAGGLNVITSPDIYCMLSKGHFLSKTGQCKVWDIGADGYCRADGIGSVVIKRLDDALADNDVILACISAGATNHSAESISITQPHAAAQRENYRQVMDRAGVSPLDVSFVELHGTGTQVGDAVESESVLSFFAPLGRRSHPDKRLHLGAVKSNIGHGEAAAGIASLIKVLLMYRNNTIPRHIGIRTAMNPVVAQHLANRNAGILSENHPWLAATASKKRYAIVNSFGAHGGNTTLLLEDAPSQHSQRYKNHSRRVVASSEVVCTSAKSKASLRANIRALLAYLDTHQETDLRDLAYTTSARRMHHHIRIASSVTSTAQLRSFLQAAADDVDAYAKHIATATKRTAVFAFSGQGCLYHGAAAHLFEQAPLFRNQVLQLDRIVRRLGFPSILVTVAGDAASVYDSARCPHRESTPSSDASHDSNTNRTSTAPAVDSPLIAQLALVVIQIALVQYWGLLGIKPSVVIGHSLGEYAALVAASVLSVADALFLVGKRAELMLAVCEPGSHAMLSVRGASVDRIEELCRESEKRYPFEVSCVNGLTDLVVTGLRGDMASLRDLLQGSGLKCVLLDIPFAFHSKQMSPILEDFENAAQQITFQEPAVPVISPLLGKCISEANVINGKYLARATREPVDFVAALDSAWADGTVNDKSIWIDIGPHPVCTSFASNHYGKAATQSFASLRRGDETLSTLTATLAALHCLGLPVDWNEYYDLRENPARLLHLDSYQWNYKNYWIPYEGSWTLDKAHAGQNNKTKDDNSAVTPAFFTSSVQQIIFEEYDESMGRMEALSDLHHPDLQGAADGHKIHGRSVVTGSIWADITLTVGEYLYKQMVPGGKMPHMNVKGMEVLEAQVLHPDMSQFIQIEGVLDLPRQQTAVRLYAASANGTRNTDKPFASATVCYEEAQDWQDQWQMTSHLVAARANSFWEMAAGGSDDNARPAGKGGPRVNNFFRSIAYQLFANVVDYGARYRGMQRVALSEDTLEATADIVLDKDRHGTWHTPPHWIDSAFQLAGFVMNSFGVQGDGKISGSSRDFFYITPGWRHFRLLERLEPGPEATYRSFVRMFPVGSEPGAYSGDIYLHRGKRLVGVCAGIKFKAVPRALMPVLFPRIEPQAGKRRNQAQTAENRLVKGKGNCEYTHTVFQEPKSRTPAYDVTKSQPHAEHCDISISQKTQPVAAVPVTQPALPAKERGEQNQGQSQSQNAQATACLSLISDETGLDLDDLTGEAAFADLGVDSLMSLALSAKIRAELGIDVQSSIFLECPTVQDLVTWLSK
>Aspnid_AN1034.2_BGC0000022_asperfuranone
MTRASASGSGHEASTVFLFGPHVGTFTKASMDKLVRPLSQSPQRDWILRTIADLPTYWDALAAKMPDIARDIDGPTSLSELDRWLRHSLDTAGLSVSDDESLPSILVGPLVVLIQLTQYWRHLEMIRDGSAPAVDLQAELVQQTQSGSRPTVILGFCAGLLAALSVASARNQAGFEEYGAVAVRLAMLIGALIDAQEVWDKASGKGSSASYAVAWRGQKQEDEMNRIIGDLSNDAYVAVRYDQARATVTASETIAPLLMKRLRAAGVTVAEVGIKGQIHSPNADRKQHTNALVELCASLPGLQYAEVSKLALQTYDNQGSGIPVSGSGNMTEMVVRSILVQQCRWFDTFSAVADALPDPYVVTFGLERCVPPTLMRTLGGRQVFYEDLPKDPEKPSFWLTPQSSPPPQPQLQPVLQLQQQQTTRVEPVMPVSPQSEPIAIVGMSVKTAGADDLDEFVAMLKTGQSQHIPITRDRLMHDMLFRENADADPKRKFYGCFFRDGDAFDHKFFKRSPRESAAMDPQSRIVLQAAYQAVEQSGYFVEDHNGYTPDGRDKMHVGVYLGSCGVDYEHNISCYDPNAFTATGALKSFITGRVSHHFGWTGPCMTFDTACSSSAVAIHTACRNLLSGECTAALAGGSNTVTNMNWFQNLAAGSFVSPTGQCKPFDDDADGYCRAEGAAFVYLKRLSDALRDGNQVIATIAASAVYQNENCTPLFVPNSPSLSHLFKDVMRQAKVTANDVSLVEAHGTGTPVGDPAEYESILAALGGPSRKKKLPIGSVKGHIGHTEGASGAIALVKIIMMMREGFIPPQASFKTMNKKIPVKADDNIEVVTRLRAWEEERKTALLNNYGACGSNASMIVTQPDLRGPHSRSHAVAGARYPFWIPGLDTRAITAYCAKLGPWLRSRAEEPTLADISFNLSRQSNRGLPQGFIFNARSLAELHEKIEQAVAAAPSSKDAAASVGIAPVKAERPVILCFGGQISRFVGLDRGLFDAVALFRKHLDAVDTVVKAQGLVSIYAAPDIFSREPIEDTVKLQTMLFAMQYACAQTWIDCGLNGKVQALVGHSFGEITALCVAGTLSLDETVRLVAARAKLVRDSWGADRGAMMALEGDEGLVHQLLSEANGASGSDGSASIACYNGPRSFTIAGSTSAVDQVQQTISRPEFGSIKGKRLNVTNAFHSSLVDKISDGLDSIGKTLTFNSPLIPVERATEVASARATDASFVSQHMRQPVFFNHAVQRLAKRHPQAIFLEAGSSSTITVMAGRAIAQGQASSESHYFQAVSITNETALDSLADTTTALWKQGLRVTFWAHDAVQTAEYAHLLLPPYQFDTSSRHWLPMKSPVEKVKEAALALIAANGGSLAGAGLQGQQAGTPQDPRTLPVWEFVGYQDDETRQARFRVNTSADKYNRYVLSHVIAQTAPICPGTLECDIVIEALFSLEPGWRQDGVQPVVREMINHSPICKDPSRVVYLDLTATNKRRTNWTVRIFSLDDDATKKTPEIHAEATVEMRSSSDQAHVREFANFERLVSHKQCTDLLRLSLDQDTDEGVEVLQGRNVYRAFSSIVDYGEVYRGVKYVVGKGTECAGRVQLPRSSRGDTWLDVPLSDSFSQVGGVWVNLMTDLPSSDMFIATGCELSMRSPRAPPREDADVWHVYARHSRQGDKAIMTDLFVFDAVSGQLVEIMLGVQYMRVAKASMSMMLARMTKDDSVLRTKALVPGPTPAAAFQAALKTAPEVRASSEPGAKVKASKTSKKEKKEKKPVTKAKSKSSKPSGWRDITEEVRNLVATVSGIDASELELDAEMADFGIDSLMGMELGKEVEAAFKCTLDQNEQMEATSLRKFVQCVSNALFGPNAGPAEAEDDEDEEKSDNSSSESASESDDAGSESSDTGILTPTGEEEQPLPLKAVAIHKSAGLAAIAPPVESRLALSSSDILASFGQVKMQTDTLMKEYGVDKTEGVMLSGSNRLCTALVVEAMDELGCPLRTASPGQPLARVAFLPQHGRLMQWVYEFLERDARLINIDPASGQITRTHITAPRKTSQVILQEVLASDPGFAVPNRLAYYAGQQLAGVLSGSTDGIRVLFGSPEGRELTAAMYCEHTFNCMSYAQMREVTNLLAERIGRTGETLKVLEMGAGTGGTTLIMAPFLATLAESGALPIEYTFTDISPSMVANARRRFSKQYPFMRFAVHDIEKPPADELRNQHLVLASNAIHATHNLGVSLSNIHQALRPDGFLMMLEMTEVVPFVDLVFGLLEGWWLFDDGRHHAVVPAEHWESELHRAGFGHVDWTDGNLPENTFQKVIIALASGAQGARLPKPGPVQTLIPELNRENVEARTATAESLVAKYTAGWETPKLRALASRAEKESGKTQAPHAAPGRRAHEAVVIVTGATGSLGSHIVQRLAETPSVATVVCLNRRSSSTTPEKRQQAALTARGITLSPGARAKLRVLETDTSKPQLGLPPLEYGWLLENATDIIHNAWPMSGTRPVSAFEPQLQAMRNLLDLARDIAERPFNGSSRVGFQFISSIGVVGFCGQSRVSEDRVPLSAALPSGYGEAKWICERMVDETLHRHPGLFRAMVVRPGQISGSSTSGFWNPVEHFAFLVKSSQSLRAWPDLQGQMQWIPVDYCAAGVVDLLHLTSRGDEAYPVYHMDNPVGQNWQAMNHVLASALDIPASNIIPFKTWISRVRRSPLPMETENPAARLVDFLDDHFERMSCGGLVLDTSKAKEHSTTMAGVGPVGTELARLQYQARSSLLISLEKLQCVYHSVANYSVLVTMGLRRRSSIATPYTPQI
>Monpil_2362MpPKS5_BGC0000027_ankaflavin_monascin_rubropunctatine_monascorubrin
MVSRILRPVTGSTVLLFGPQALSFTKEDFNQIRTTVLETQGFSWIVDAVAGLPGHWKALAERIPKLQSILGEQLLENLKDWFTTGQVNEADFHLPNILLSPLVVITQLAQYCQYLELSQADDQSDPHAIQSNNIEALGFCTGLLSAVTVACSTNRRQFQKYGAVAIRLAMLVGAAADAEDALSDYGASKSMATAWNSPEAGAELSRVLQDFPEAYVSVWYDANRVTVTTAAKTFPALQQKLRLAGIIATEVGLRGRFHCDCYGNDIDSMIDFCDSHPAFQFPDASELVLQTRSNAGGNLITKGNLHQHALRLILLERSQWYQTFSTMHAARLQYKDSVLVSFGPERCIPPSLLRGLSAQIVNMADLAVHNTCVPGAISTLKYAHAVEKNDIAVIGMSCKVAGADDLEEFWKLLCKGESQHQEVPKERFTFDTVFRELDTNRKWFGNFIRDHDVFDHKFFKKSPREIASTDPQQRHMLQIAYQAVEQSGYFCNPSVDKQIGCYIGVCAADYENNIACHAPNAFSATGNLKSFIAGKISHYFGWTGPGLTIDTACSSSAVAVHQACKAILSGECTAALAGGTNVMTHPLWFQNLAGASFLSPTGQCKPFDAHADGYCRGEGIAAVFLKKLSTAIEDGDQILGTIASTAVYQNQNCTPIFVPNSPSLSELFKDVTREAHLVPKQITVVEAHGTGTPVGDPAEYESILGVLGGSNRSTPLHFGSVKGLIGHTECTSGVISLIKVLLMINEGYIPPQASFTTMNPSIKALPEHNMKIATKLTPWNEDFRAALINNYGASGSNASLIVTQAPSARDPATIQVLEGARYPFWFPGPDDRSLRSYASRFLRFIQSKTVSAKNFSPRNLSFNLSRQSNRTFGRAAIFNCASIGELEQKLTALGNGNSSVAPTVRPATRPVVLCFGGQISTFVGLDRQLYDNVVILRSYLDRCDAVCRALKVGSIYPAIFERNPITDPVKLQTSLFAIQYSCAKSWIDCGVQPVALVGHSFGELTAVCISGILGLEDALKMIIGRASLIRDSWGDEKGSMMAIEADLPVVEKLLGESEKLCKDKPATIACFNGPRSFTLAGSSLAIDAVLQTVSSNSSFSSLRTKKLNVTNAFHSTLVEPLVVDLEKTATGLKFGKPIIHLERATESHSDEELTPKYVASHMRDPVYFNHAVQRLAKQHPSCVWLEAGCNSTIVNMLGRALGAFADHHFQPVNLSSDHGLDSLSDTTVSLWRAGLNVSFWSHHSSQTYEYANLLLPPYQFEKARHWVELKPPPKLTVEPVVQPASPIEELPKGLLTFVGYQDKDQRTARFRINTMVPKYEELVSGHLIAQTAPICPATLEVDLAIEALYSLRPDLVKSTLQPQIHHVDNQAPICVNPERMVWLQLEAFDAERHSWNWKIESTGSQKASATTLHVTGKVFFRSVDDLQFQLDFARYERLVGYQRCLGILNSLDADDIIQGRNIYKTFAEIVDYGEMYRGLQKLVGQGNESAGRIVKRYSGETWLDTHLSDCFSQVGGIWVNCMTDRVPTDMYIANGFEQWLRSPKISCDYERPEIWDVYAYHHRSSEKAYITDIFIFDSTNGLLTEVILGINYAKVPKMSMSKLLSRLTADGVRQSHRAAPVSAPAKLTAPAAIPGPASAVKVKKASKPKKKQSSAPDISGKVRAMLAELAGLEPEEIKDDTELANIGIDSLMGMELAREIEVIFKCSLPTDELVEVTSFQGLLRCIQEALGPSEVVEDTDGEEGEDGESSENPSVFTPSDAATSVSSAKADVAEFLAEFLGIEESDISPTTLLRDLGVDSLLSTELISEIASKFDAHIDEEVVLEELSVREFDVKVNGKLEGTPSSSAASTVPAKIIEESVKVNGSHPTVNSTPHTSSNGELSLPVSTVLEAFGETKALTDQFISDYHCANYIDTILPKQDQLCVALVIEAFEQLGCSLRNAKSGQTLERIKYLPQHERLVEYLYMMLEKGARLVDMDDDCIIRTAVTVPSKSSSEICQELMRDYPGHNFANQLTQFCGTRLADVLTGKLDGIKLIFGSEEGRTLVSGLYGDSLLNKLAYKQMEDFLKRLISKLPMHEGPLKILEMGAGTGGTTKWIVPMLASLNVPIEYTFTDLAPSFVAAARKKFKQYPFMKFRVHDIEKAPADDLVGTQHIILASNAVHATHSLTVSTSHIHKALRQDGFLMMLEMTETVYWIDIIFGLLEGWWLFDDGRRHAISHQSRWERDLNTAGFGHVDWTDGHRSEVNIQRIFLALASGQRYERQPVTPSSAAKAPLTDFAARQVAVLKYVRNSTQGFVAPTTSSTSQPKPSSPPGRCVLVTGATGSLGSHLVSHFAQLNDVTSVVCINRVSREDPTRRQQQSMESKGISLNNTALSKLIILETDTSKPMLGLPAEQYQHLVNNVTHVLHNAWPMSGKRPVKGFELQFQVMKNLITLAWDISCRRGPDFKVRFQLISSISVVGYYPLRTGNRHVPEERVCIEDLLPNGYSDAKYVCELMLDETLHQYPDRFSPMAVRLGQVAGSKTSGYWNPMEHLSFLMKSSQTLKALPDFEGELSWTPVNDVAGTLADLLLADNTPYPIYHIDNPVRQPWREMIPILADGLDIPKGNVIPFPEWVQRVRRFPGSVELDNPAAKLIDFLDDNFLRMSCGGLLLDTSKSREHSPTLADVVPVSAEAVHKYIQAWKEMGFLH
>Fusfuj_FFUJ06742_BGC0000030_bikaverin
MASSADVYVFGDQSTPVLDKLQALVRVKDNALLTSFLGEAFLAVRREIVSLSSLERKSIPEAESLSLLLEGVRRSEPHAALDSAFVCIYEIGYYIDYLARSDKQHPPAAPSLLLGICTGSIAAAAVSCAKDVFEISRLGVEAATVAFRLGMHVRRRAENLGYSTPSSWSMILSSNQEELVSEALKEFSKEKNLTYSSRPYISATGPGFTTISGPPSILESVKSCDTFSGKRLYPAPIYGPYHNSSSYSESSLEHGLASILEDVGFLENEMLIPIISCASGSRLDQLSFGNLLKNVLSSALSQQIRMDLVTDALVETVSGTEATLIPVNAQTTVCSLADWLAKRGATTRIGPTLESLTKDRAEPNLAPGDENKIAIIGFSGRFPEADNLDEFWDLLIRGLDVHKPVPEERFARDHYDPTGQRKNTSQVQYGCWLKSAGYFDTQFFHMSPKEAMQTDPAQRLALLTAYEALEMAGVVPDRTPSTQRNRVGVYYGTTSNDWGEVNSSQDVDTYYIPGANRAFIPGRVNYFFKFTGPSIAVDTACSSSLAAINLAITSLKNRDCDTAIAGGTNVMTNPDNFAGLDRGHFLSRTGNCKAFDDGADGYCRADGIGTLILKRLPDAIADSDPIFGVILGAHTNHSAESVSITRPLADAQEYLFKKLLNETGIHPHDVSYVEMHGTGTQAGDAVEMRSVLNSFAFDHSRPRDKSLYLGSVKANVGHAESASGVLAIIKVLLMMQKNTIPPHCGIKTKINQGFPKDLDHRGVRIALKDSVDWSRPEGGKRRVLVNNFSAAGGNTSLLLEDGPAVHPARQHQDGDARTEHVVAVSARSTKALEENLKALEAYIANSWAPEGELLSQLSYTTTARRVHHSRRVAFVTNGLDDLRKSLLKAATDAGQVKGIPAVSPKVGFLFTGQGAQETAMAIGYYKSFSSFRSDIHQLDSIATLQGLPSVLPLIHGTTPVEDLSAVVVQLGTCIIQISLARFWISLGITPQYVIGHSLGEYAALQIAGVLSVNDAIFLCGHRAALLDKKCTAYTHGMVAVKAAADDLRQHISSDLKVEIACVNGAEDTVLSGPNADIESLCGKLTQAGYKLHKLEIPFAFHSSQVDPILDDLEELASQVGFHEPKLPIVSPLLRTLLTGDTLGPQYIRRHCRETVDFLGAIKMAESQGIMDRSGMCIEIGAHPILTRMVKSIIGQDFRCLASLRRKEDHFKTLADSLCALHLAGFSVNWDEYHRDFASSRNVLQLPKYSWQLANYWMQYKYSWCLTKGDAPVENGPVGAVVQARALRLSDSVHNVIEQVHGDKRSSITVESDMHDPSLLAIAQNHRVNGLTMAPSTLFADIAFTLAKHLIQNHGLDTHTNLPSINNMAVEKALIVGETGPQLFRASLDMDWTTMRGSVRIFSVGANGKQTTLHAVCDVAVENPSSHRESWQSNAYLIQRGIKQLVQGASDGSAHMMRRGLLYKIFSNSVQYGSAFQGIEQVWFDSEGLEGTGKVFMPSGKDTFALNPYCCDSLGHITGFIMNCSDSLDLDDHVYINHGWRTLRLVEPYQCDVQYQTYVKMQAVGSDDSTYSGDVHVLRDGKIIGICGGVTFKKVARKVLEMLLPKPSGAKAKHGVVKHVAPEPVKHVVLTPPSTTSHSVGTTSPPEPTESPVGSASGLIQKALEIIADEIGVDISQLTDTTLLADLGVDSLMSLTILGNFREELDLDIPAAQFYEFSTVQDLKSFLGANDQDFSSSNSEAESSASSAASTSPSDHGDDVVEEVKPVVAEIPRSTSTILQGTKHCSQTLFLFPDGAGSATSYVTLPSISSDMRVIGLNSPYLTKPHEFNCALQDITGSYLNEVRRRQPQGPYHLAGWSAGGVSAFDAARQLVSEGEVVESLILIDSPNPVGLGKLPKRMYDFLEKSGIFGAFEMGEEAQAPPDWLFQHFCVFIEALDRYVPEPFEHGMAPKTTIIWAADGVCKNPDDPRPEAQPDDPRGMNWLLNNREDFGPNGWDEFIGAGNISTMAIENANHFTMMREPIASALCAKIRETMGVN
>Aspnid_ANIA06448_BGC0000037_cichorine
MAPAPSALVFGSQTTLPSVEAASRLRAALLLDPRLYRMRTSIESLPEIWPALAISDPALERVAGPAEKSLRQLCRWLSHSEFPDATEISELPATFVTPFTVILHTVLYMHYTDENGSRGHADVLRAVRNNGGVQGFCTGFLTAVSVATSPDLEALSRQASVALRLAVAIGAYIDLDLLDSDVSSVAVRSRAGKKGLEETLAQFPGAYISVITDELNATVTAPRASLDALSQSLASNGLSAKRFDLRGRFHHPAHQKALEGLYNLVASNPVFQFSHSELLAPVYSNIDGQLLSSDSIIDTLLQSILVQRCDWYASISTALHKRSNGEKTSVVQFSLVECIPPSVLRQARLSVQRITDVPVQNSPATVPAPLNAVRARIQTSEPIAIIGMGCKFPGADTLDEYWQLLAQGTSMCRTMPEERFKTSSLRRSPGEKLKFWGNFVNDVDAFDHRFFKKSSREAASMDPQQRLVLQVAYQTLESAEYSGLSGIKASRDVGCYLGLCASDYTDNVASHPPNAFSSLGTLRAFLSGKISHFFGWTGPSITYDTACSSSAVAIQAACRALQTGECSMALAGGVSLYTSPNFYQNLSAASFLSPTGPTKPFDAKGDGYCRGEGVGLVFLKPLSSALADHDNIMGVIAAAAVNQNQNSTAITVPHSESQIELYRKVVSEAGLHPHDVSFVEAHGTGTPVGDPIEFTSIRTVFGGSNRANPLAIASVKGNIGHTEGAAACINNYGAAGSNAAMIVTEAPTGARSEKQGTLPKCPIYVSANTVSSLKEYCKELLRSLRGRSPDCLASLAFQLANSQNRGFPHALITSVTSKAELEDQLSAVVENRNNSLHTVAPTERPVVLAFGGQVARSVGLSRQVYDSSAVLRTHLSNCDDILTSAGLNSIFPAIFRKEPIADVVLLHSALFSAQYACAMTWIEAGVIPAALIGHSFGQLTALSVGRVLSLKDGLGLITERAKLMRDAWGPEHGSMVSVQADVQTVARLMKAAETKDPKDALEIACFNGPTSHVVVGSADAADRLEAALTQESIRYKRLAVSHGFHSKFTEPLLLGLEQCAERLTFRTPKYAIETCSSGSSWSEFNASMIVQHTRTPVYYTEALARIEAKLGACTWLEVGTGGSVAGMIRGALNVPSDHLIQAVNLAGETGTAALADATVNLWKSSHKLQFWAFHRSERECYQPLELPPYQFEKTRHWLDWKDTMTEQATVTQSTREETSVEEFLTFVKYKDSTKQQAEFRISTEHEKYSFFVKGHAVLAEPLCPAPLYIDLACKAGQMVYSDTSETLIIPSVEDLEIQAPLGVGDRVIILRLQQSPFLKTAWTFCFCSRPVMGNSAEEQLHASGTVVLRENDTKTAAEFSRFGRLVSSKRVQEMKSDPDCHILQGPVVYQLFSRVVSYADYYKGVQSVYASGAEVTGRIRLPPTVKDADTRRPLLVDNFIQTAGIHVNCLTDVGAKEVYVCTKVDRVQSAAAFTEDLANVDASWIVHSSYHPTSEKEVVNDIFVFNAATGELAMFILGAHFTRVQISSLGRVLSRANTADAAPIKVAVPVQSPALRAQPKRVLLPPLTKRSITRPTLEISEKLKKTLSRVVEVPVADIHDGGILADLGVDSLLGTEVLTEINQVFNVSIPADEFALLTDVASISKCLASYLGVHDSGSQPEDLADADSVESDSDMPTGAVTSGITTPDDAVSRLADLLAENLEYDGTIEASNNLADLGLDSILSIELANDIKKIFNCDVDMSQLNMESTFADLIALVPALNIEQSLSSVPASLTTQGSDFEMAQHAFEQIRFDYDIYTKETGFYDFWKRVYPAQSRLVLAYTVEAFAQLGCDLALMHPGDRLPKIGYLPAHEKLVQQLYNILRDGMLVATSDSGFVRSDKPVDPTSSTRLLEEINTIAPQHASEHSLLHITGSKLADCLTGTADPLNLLFRSKANRDLLAEVYLNGPMYAAISRLLCSFLGNAFSDRQSSGTFQILELGGGTGGTTGHVLDYLVRSGIPFTYTFSDVSGSFVAAARKKFAGRPYMEYQVIDIEKEPADSLTGKFHAVISTNCIHATTNLEISTGNIHRMLRPDGFVALVEFTRNMYWFDLVFGLLEGWWLFEDGRQHVIASESFWNTSMRKAGFQHVSWTDGDSFEARTLRIIAGFRAPAVNEIYTPRLDSRDTETAVESVMYKQADGIPLFADIYYPPSVSNEPRPIALMIHGGGHIMLSRKDIRPKQTAHLHTLGFLPVSIDYRLCPETTLTEGPMRDVSDAMAWARSTLCSLPLLCPGLTLDPSRVVVVGWSTGGHLAMTTAFTSIERGLSPPDAILAFYCPTDYEDRVWTQPNYPENTDVDGLSLMKYNLLEGVQDRPITAYNIPLTSRSNSKAGGTPAGGWMAPDDPRSRIVLHMNWKGQCLPVLLRGLPPSNSLSPGDAEKLISQPQPEIEEIQRVSPYAQIRRGVYRTPTFVIHGTDDDLIPYEQSVRTVQALKDMGVRAEVSVPQGKAHLFDMFKDADGSSWEVVKRGYDFLKEEVSGK
>Aspter_curS2_BGC0000045_dehydrocurvularin
MDSNRPAVLLFGDVTDPWVDGIDYVYSQAATTPWLRSFLRDLFTVLKVEMRTMDRTLQESFRDCGSFQELAERYRHTGDDFGMAHAMLTYVIRAVVLLETISAEPHLLDSNRPRPELIGVSGGLFSAAVVSVSTNFQSLYDTCLEAGRVWARLCNLTLVKSRAIEERPGTWGWAVLGIPAGKLSQTLEQFQNDMGVPSAKRARVGVTGDRWSTVIGPPSILELVLNECPTLKNLPKNELDIHALQHTLDISNADIDYIVGDSSLLDTPLPQGYRIYGLDDDRPEATYPSWSHLLRASASQTLARPLNIVQAVSKLNAALGTSTHVDFKIMGPSSHAAYIAKVLQTAGREVSLQDRITAKPPTPDSRDGIAIVGMAGKGPGSDDLEEFWDVLLKGLDLHQEVPPDRYDLDEYYSPKHPPAGPGKCTMTCRHGCFMNNPGHFDSKFFHISPREALLMDPAHRLFLMNAYEALEMAGYSDGQTKMTDPTKIATFFGQCNDDWHVVGHRTLGCDAYTLQAVQRAFGPGRLAFQFNWEGPTYALDSACAATSSCIHLACMSLIARDIDMAVAGAANVLSTPHSFTSLSRSGVLSDSGNCKTYRDDADGYCRADFSGAVVLKRLDDAIAHNDNILAVISSSARNHSGNSTSITTSDAAAQERLFHKVLRNARVTPEDISYVEMHGTGTQVGDKAEMGAVSSVFSKRRDGELLPVGAIKANLGHSEAAAGMSSLLKSILMFQKGTIPPQAGMPHTLNPNFPPLHEINIKIPEEPLEFKSVGGKPRRILLNNFDAAGGNACLLLEDYTHTKEREADVRSAHTIVTSARTQASHLLNKQRLLKWLRSNPNTRIEDLAYTTTARRMHHPIRFALTASTTQEAISKLESEIERNTNSPASRHVPVVFVFTGQGSHYAGMGAELYRTSSAFRERVDLCVDICAGNNFAPFVDIITDEGVDVSSKTAAQVQLAVLTLEMALTHFWRLAGIEPAMVMGHSLGEYAALHAAGVLSLADALYLVGHRALILQERCESGSCSMLSVSTSVANVREQLSQLQSSSCGVACINSPSSTVVSGIAEDLAEFQANITAQDAKVRTKTLSIPFAFHSFQMDPILQDYGTIAAGVTFSAPKIPVASTLLGSIVGEPGVFDHDYLVQQTRQPVNFVGGLNAVQSKLSDPLWLEIGPSPVCVSFVRDTLSPSLSKLTHTLQPNTHNWASISKSLAAAYINGVDIDWVALHAPYETNLQLLTLPSYAWDVKDYWITHTDRVTEAVPEQSPVTGSGPLVSTCAQYLVSKSSSPKVQVVFRASISDPGFMELIDGHKMQGIGLCSGSVFCEAAFAAAKYALEYSGRRNVTQPWLTLQKPELLLPLTKKLAGADGSLITTAVMDSPSAHRISVTFKLTSGSESHELGSCIVNFRDPAKTQADWDRVSYFIQARMDEVIKNAKEGPGHRMQPEVFYALFANAVEFSTDFQGVDEAYIAKDFQEAAALVTLPHDPAGTKFTFSPYWGEALVHLAGFMVNGNPSKSPQKTFIVMGFESVEQTVPLVPGKKYMAYTRISKWVKETAYCDAVVFDPETSNIILQCIDLRYQELPRVTWKHVLDGPHGGSSAHGHKAPVQETKKAVEVSRQAVAVAPVQPQPAEVGEDDDDDFDEGLVDAILDSISKATGSDPSEFTDDTIVADLGVDSIMAIEVVATVKEQSGLDLPATFVLEHPTIGDLRRAFGANKPKTSKPQPGSTTPSSSQSSIPSSPNPEPTSMSDTASSLGSSLVDIEKDQTFTPPPELEPKPNHHLGKMDETDTSPAPTVRITLLQGRPSPKRTPFYMMADGTGTIATYIHLPAFKSKMPVYGIDSPFLRCPSRLTKDVGIPGVAKLIVDALVTAQPTGPLMIGGFSAGSIVAYEVTRQLGALGRQVTGLVLIDMCCPRSSLLDEDAMNSEDDASFAIFENAVSKDGLWSLASTTQDHFRAYHVAMHAYHPPYMTAQERPSHTAVIWAEKGMVNRVVGNDRLMQMLADQGIPTTSYPGYMEDPRLGAFACLVPDRTAADLGPNGWEKYTAGEVLALSVAGDHLDLPMPGHVHLLQREMEKAFAYFEGEST
>Dotsep_pksA_BGC0000048_dothistromin
MTHSNATRVLVFGDQTYDFVPKLRELFHVKDNPILTAFLEQSHYVVRAQMIQTLPPAEHKAARTFDLADMLKKYVAGKLNPAFQTALSCITQLGVFMREFHDFTKPYPRHDSSYVLGICTGSLAAAAVSSSNSLSELLPIAVQTALIAFRLGLCVTDMRDRLESSEEDRTQPWSVVLFDTDEQTVTKAIKDFCTSNVLPKTKQPWITSASSKTITISGAPRVLKKLSQEPALKDKKTRQIPIYVPAHNSALFTPEDVKSILETTPVDTWSNYPTKLPFISSVSGKMAWADNYLAVIHLALNQCLLESIGWGKVETELPRLLKSRGAENVLITPITTSADRALSAALSPTISNIEVEKPTINESFAHRPGSGKSKLAIVSMSGRFPEAQSTDAFWDLLYKGLDVVKEVPKRRWDVETHVDPTGRARNKGATKWGCWLDFAGEFDPRFFSISPKEAPQMDPAQRMALMSTWEAMERGGIVPDTTPSTQRNRIGVFHGVTSNDWMETNTAQNIDTYFITGGNRGFIPGRINFCFEFSGPSFTNDTACSSSLAAIHLACNSLWRGDCDTAVAGGTNMIFTPDGHAGLDKGFFLSRTGNCKPFDDKADGYCRAEGVGTVMVKRLEDALADGDPILGTILDAKTNHSAMSDSMTRPFVPAQIDNMEACLSTAGVDPTSLDYIEMHGTGTQVGDAVEMESVLSVFAPNEQFRGKDQPLYVGSAKANIGHGEGVSGVTSLIKVLLMMQNNTIPPHCGIKPGSKINHNYPDLAARNVHIAFEPKPFLRREGKLRRVLINNFSAAGGNTALLIEDAPDRMPLSGQDPRTTQTVTISGHVGKSLSNNVANLLAHLKKNPTIDLSQLAYTVSARRWHHLHRVAVAGTTVADITAKLEKAIENKEGVNRPKAKPSVFFAFTGQGSQYLGMGKQLYDSYPMFRSELQGYDRLAQSQGFPSFAHIFTETKGDVEQNLPVVVQLAITCLQMALFNLVTSFGIKASAVVGHSLGEYAALYAAGVLSASDTIYLVGKRAELLQDHCQRGTHAMLACKASEWSLAEITAGKNVEVACVNGPEDTVLSGTVEEIGEVQKTLSAKSIKATLLKLPFAFHSAQVQPILEDFEELAAGATFEKPKLAVISPLLGSVVEDEGVVGPNYLARHCREAVGMVKALGVAKEKGIINEKTIVIEIGPKPLLCGMIKNILGQNIVALPTLKDKGPDVWQNLSNIFTTLYTGGLDINWTAFHAPFEPAKKVLQLPDYGWDLKDYFIQYEGDWVLHRHKIHCNCADAGKDVHNTSHYCPGKHTFAENVVVPGGAQKAVQEAPAAKTETKKMSKLDPTKEAYPGIPLTTTVHKVIEEKTEPLGAQFTVETDISRKDVNSIAQGHTVDSIPLCTPSFYADIALQVGKYAMDRIRAGHPGAGAIDGRVDVTDLVVDKALIPHGKAPQLLRTNVTMSWPPKMAATTRSAKVTFKTYTADGKLDTDHAYCTVRFTTDSQQKSLQKKVPEYKAAIAKLRARDAKGELTHYNTKSGYKLMSSMAHFHPDYKLLDNLVLNEAENEAVSVMNFSSCTDAGIYAAHPAYVDAITQVGGFAMNAKDDTDIDKEVYVNHGWESFQVYKKMEKSVEYVVYSKMTKDPKGDMVHGDTIVLDGDEVVAFFRGLSLRSVPRKALRAVLQSAMDKGIRQRGGKPGAAKGAVAAPAPAKKMVEPVKAASKKETPAAAAPPSPSKAAPPPAPKPAALKASVPKADPGKVDEALKIISEESGIALDELTDDSNFTDMGVDSLSSMVITSRLREDLELDLAPDFALFADCPTVASLRTFLAGAAGGPTDSPAAIATLEFGEPTPAKELEAGPALKSTPISPGVQALQPVPAPTPAPKPVITSPAAPVSSKVFDDALQIISEESGIALDELTDDSNFTDMGVDSLSSMVITSRLREDLELDLSPDWALFADCPTVASLRSFLGGSGPGSTAPADADTPVDTTAAEIEAPVPNEAASYMPNSSQADVDDAVAAVIGNDPPRRPEPPKQAAAPAVARTEALNAALDIIAEESGVAAEDFTDDTIFSDIGIDSLCSMVISSRFREELELDLDSQFSLFVDLPTVAQLREFLTGSSADSDSSSVASNPADPAATPPRSESSDTEPDDEAPSKPKSGPGSTDSCRSTNSVILQGKPKTAAKTLFLLPDGGGSASSYSVIPKLQSDVAVVGINCPYARDPENMTCTWQAMMQSFINEIKRRQPKGPYHLGGWSSGGAFAYVTAEKMIKQGDEVGSLFIFDAPVPQVMEKLPREFYEAVNFTESTAVGTAEPPPYLIPHFMAVVDVMLDYKCKPLQTKKMPNVGLIWADSTVMKEDEAPKMKGMHFMIQKRTNFGPDGWDEVCPGAKFEIVKAVDTNHFTLMTKARVNYVSDLIDKVMG
>Aspnid_AN7909_BGC0000057_9775A_F9775B_orsellinic_acid
MAPNHVLFFPQERVTFDAVHDLNVRSKSRRRLQSLLAAASNVVQHWTASLDGLERADIGSFEDLVELAERQTTQTRGSIVADLVLLTTVQIGQLLVLAEDDPAILSGHAGARAIPMGFGAGLVAAGVAAAATSADGIVNLGLEAVSVAFRLGVELQRRGKDIEDSNGPWAQVISSATTIADLEQALDRINASLRPINQAYIGEVMTESTVVFGPPSTLDALAKRPELAHATITSPASALAQVPLHGAHLPPISATMIAASSSQQATELWKLAVEEVANKPIDVHQAVTALIHDLHRANITDIVLTAIGASTETSGIQSLLEKNGLAVELGQLSPTPRPYGNDLDSIPADAIAVVGMSGRFPNSDTLDEFWRLLETATTTHQVIPESRFNVDDFYDPTRAKHNALLARYGCFLKNPGDFDHRLFNISPREAMQMDPVQRMLLMTTYEALEMAGYSPPTPAAPGDSEQAPPRIATYFGQTIDDWKSINDQQGIDTHYLPGVNRGFAPGRLSHFFQWAGGFYSIDTGCSSSATALCLARDALTAGKYDAAVVGGGTLLTAPEWFAGLSQGGFLSPTGACKTYSDSADGYCRGEGVGVVILKRLADAVRSKDNVIAVIAGASRNCNAGAGSITYPGEKAQGALYRRVMRQAAVRPEQVDVVEMHGTGTQAGDRVETHAVQSVFAPSNGNQREKPLIVGALKANIGHSEAAAGIISLMKAILILQHDKIPAQPNQPIKMNPYLEPLIGKQIQLANGQSWTRNGAEPRYIFVNNFDAAGGNVSMLLQDPPAFALPAPASGPGLRTHHVVVTSGRTATAHEANRKRLHAYLSAHPDTNLADLAYTTTARRIHNVHREAYVASSTSDLVRQLEKPLADKVESAPPPAVVFTFTGQGAQSLGMGGALYSTSPTFRRLLDSLQSICEVQGLPTKFLNAIRGSGAEGATVTEVDMQVATVALEIALARYWRSLGIRPTVLIGHSLGEYAALCVAGVLSASDALALAFRRATLIFTRCPPSEAAMLAVGLPMRTVQYRIRDSAATTGCEVCCVNGPSSTVVGGPVAAIQALDEYLKSDGKVSTTRLRVQHAFHTRQMDVLLDELEASAAQVPFHAPTLPVASTVLGRIVRPGEQGVFDANYLRRHTREPVAFLDAVRACETEGLIPDRSFAVEIGPHPICISLMATCLQSAKINAWPSLRRGGDDWQSVSSTLAAAHSAQLPVAWSEFHKDHLDTVRLISDLPTYAFDLKTFWHSYKTPAAAVSAASATPSTTGLSRLASTTLHAVEKLQREEGKILGTFTVDLSDPKLAKAICGHVVDESAICPASIFIDMAYTAAVFLEQENGAGAALNTYELSSLEMHSPLVLREDIEVLPQVWVEAVLDIKSNAVSVHFKGQTSKGAVGYGSATMRLGQPDSAVRRDWSRIQSLVRARVQTLNRSVRPREVHAMDTALFYKVFSEIVDYSAPYHAVQEAVIAADFHDAAVTLQLTPTADLGTFTSSPFAVDALVHVAGFLLNADVRRPKNEVHIANHIGSLRIVGDLSSPGPYHVYATIREQDQKAGTSLCDVYTTDSQDRLVAVCSDICFKKLERDFFALLTGATRGRSTKPVAAAPAKSMAKRARQLAPSPSPSSSSGSNTPMSRSPTPSSVSDMVDLGTELLQAVAEQTGVSVAEMKSSPGTTFTEFGVDSQMAISILANFQRTTAVELPAAFFTNFPTPADAEAELGGSALDDLEEDITKPTPSPEQTQARKQGPAPSQHLLSLVAQALGLEASDLTPSTTFDSVGMDSMLSIKITAAFHAKTGIELPAAFFSANPTVGAAQEALDDDAEEESAPAQTSTNPAKETTIDSSRQHKLDAAVSRASYIHLKALPKGRRIYALESPFLEQPELFDLSIEEMATIFLRTIRRIQPHGPYLIGGWSAGSMYAYEVAHRLTREGETIQALIILDMRAPSLIPTSIVTTDFVDKLGTFEGINRARDLPEDLSVKERAHLMATCRALSRYDAPAFPSDRQPKQVAVVWALLGLDNRPDAPIASMGRPGLDIGKSMYEMNLDEFERYFNSWFYGRRQQFGTNGWEDLLGDHIAVYTVNGDHFSMMCPPYASEVGDIVIETVTRAVE
>Penaet_GsfA_BGC0000070_griseofulvin
MTSAKVLYFSGEIPQGDPEGDQRTLFRKLHLLSKERDHVVLASLLECVTLTLKDECSKLSPQYRDLLPPFESVLDLTDHVVQLRKTPLGGAIERVLVLVFQLGSLVAYHEAHPLEYNFTPASTVIIGRGSGLLSAAAIGLSPSIVMVPSIAKEIARISFRFGLVVDKVCRSLEVSSDEINSDGAWVYCVHGIGEKEARDAVNQFNEIKAYPSTNGASVFNVDDAGNSVSIGGPPKTLEALFSESNIFKKTKNVAMRKIQGMWHTDRVYGPEHVEQIVPKIESARELHVPLISPVSGDPFRETEAGPLLEQIMEEILMERVRWDMIIETVSKQLKQLMPKSVQLVSIQPSHYNQNMLERWKSELPDAAVSGLTMMPAILELALEQSPPKDTRSSKIAVVGMSCRFPGSDTTEEFWERLMLGEDMHRHIPPDRFDVETHVDPTGKRHNTSKTSYGCFVDNPGLFDAMFFGMSPREAEQTDPMQRLALVTAYEALEKAGYVDGRGVIHRKRVGTFYGQASDDYREVNSGQEVGTYFIPGGCRAFGPGRINYFLNFWGPSFSVDTACSSSLAAIQAACSSLWSGDIDMAITGGMNILSNSDVYAGLSQGHFLSPTGGCKTWDEGADGYCRSDGVGSVVLKRLEDAEADNDNILAVVLSAATSHSAEAVSITHPHDAAQALLYNQIVRRAGIDPLEVGYVEMHGTGTQAGDPTEMRSVTSVFAPPHIQGSRPIPLHVGSVKANMGHGEAAAGIMAFVKTMLVFQNGIIPPHIGVKTGLNPALPDLDKAGVVIPFRAANWRPTGTKKRLAMVNNFGAAGGNTAMIIEEAKARPRLCEDIREAHAITISAKTAVSLSLNIKRLVEYIESAQDLSLADVAYTVSARRRHYEYRKSVVVRSLAEAIKHLQPHIETAKSQTPTLVKRPPVAFAFAGQGTFYVGIAAQIYRDSPFFRAQIDQFDNLARRQNFPSFLPAINKTCAHEDLPASSIHLAIVCVEVALARMCMTFGIKPCAVIGHSLGEYAALAVAEVLSDSDTVFLVGTRATILESNCSPYTHGMISVRASVDDISREADGLPFEVSCINGPNETVIGGTVENLEAVADRLSKVGYRKTRLDVPHAYHTAQMDNVVNELIRQSQGIAYNTPKIPIMSPRDSSVIETGANIDSSYLPTSLKKAVDFAGALNAAWEAGVVSKSTVWLELSHHPVCSGFINRTLPNTSLTCSTLHRDSDNWTSLLKTLSSLYEVGLNIDWNEYHRPFEHALRLVSAPTYAWNNKDYWIQYRGDWNLTKGQVLPEAELPAVSGFRTSSIHRLYSENYDSSTAHLLGECNMTDLSLKGVIEGHAMNGYGVASSFLHAEMAFTLARRIQEKASLSTFTGMGINVTNFEYHDPVVKDASSLDPYPIVVDAEANLEMGEVQIKWFNPAIEKWYCHAIAYYEDPSTWLSNWSRTTRLVTSRIDALVAMSNKGMANKLTTSLAYTLFGKLVDYSSMYHTMQWVILNEDEAVAEVVFPADTQGDWAVPPHFIDGVVSLSGFILNGGTHFDNVNNFFITPSWKSMRFAKPLAPGGRYLTYVRMIPEGVDDKGRLGSYVGDVYILQDGEIVGVVEAILFRQWPRIMLNRFFQPVGMAPPAPRVEKKRDAGRGTLPSSSSLQEKTTATAVTAKITARFPGSVITPSRSAPISKSGSSPKIVPQLDYSLLTPRTSPNSDERIEKTDSDSGFEEADGANDVTSRAVEILAEELAVDKGLLTDECEIADIGVDSLMSLVISQKLREDLGIEVRDAFYLEVTTIGDLKKLLS
>Hypsub_hpm3_BGC0000076_hypothemycin
MVTVPQTILYFGDQTDSWVDSLDQLYRQAATIPWLQTFLDDLVKVFKEESRGMDHALQDSVGEYSTLLDLADRYRHGTDEIGMVRAVLLHAARGGMLLQWVKKESQLVDLNGSKPEALGISGGLTNLAALAISTDFESLYDAVIEAARIFVRLCRFTSVRSRAMEDRPGVWGWAVLGITPEELSKVLEQFQSSMGIPAIKRAKVGVTGDRWSTVIGPPSVLDLFIHQCPAVRNLPKNELSIHALQHTVTVTEADLDFIVGSAELLSHPIVPDFKVWGMDDPVASYQNWGEMLRAIVTQVLSKPLDITKVIAQLNTHLGPRHVDVRVIGPSSHTPYLASSLKAAGSKAIFQTDKTLEQLQPKKLPPGRIAIVGMAGRGPGCENVDEFWDVIMAKQDRCEEIPKDRFDINEFYCTEHGEGCTTTTKYGCFMNKPGNFDSRFFHVSPREALLMDPGHRQFMMSTYEALETAGYSDGQTRDVDPNRIAAFYGQSNDDWHMVSHYTLGCDAYTLQGAQRAFGAGRIAFHFKWEGPTYSLDSACASTSSAIHLACVSLLSKDVDMAVVGAANVVGYPHSWTSLSKSGVLSDTGNCKTYCDDADGYCRADFVGSVVLKRLEDAVEQNDNILAVVAGSGRNHSGNSSSITTSDAGAQERLFHKIMHSARVSPDEISYVEMHGTGTQIGDPAEMSAVTNVFRKRKANNPLTVGGIKANVGHAEASAGMASLLKCIQMFQKDIMPPQARMPHTLNPKYPSLSELNIHIPSEPKEFKAIGERPRRILLNNFDAAGGNASLILEDFPSTVKENADPRPSHVIVSSAKTQSSYHANKRNLLKWLRKNKDAKLEDVAYTTTARRMHHPLRFSCSASTTEELISKLEADTADATASRGSPVVFVFTGQGSHYAGMGAELYKTCPAFREEVNLCASISEEHGFPPYVDIITNKDVDITTKDTMQTQLAVVTLEIALAAFWKASGIQPSAVMGHSLGEYVALQVAGVLSLADLLYLVGNRARLLLERCEADTCAMLAVSSSAASIRELIDQRPQSSFEIACKNSPNATVISGSTDEISELQSSFTASRARALSVPYGFHSFQMDPMLEDYIVLAGGVTYSPPKIPVASTLLASIVESSGVFNASYLGQQTRQAVDFVGALGALKEKFADPLWLEIGPSQICSSFVRATLSPSPGKILSTLEANTNPWASISKCLAGAYKDGVAVDWLAVHAPFKGGLKLVKLPAYAWDLKDFWIVYSEANKAARALAPAPSFETQRISTCAQQIVEESSSPSLHVSARAAISDPGFMALVDGHRMRDVSICPGSVFCEAGLAVSKYALKYSGRKDTVETRLTINNLSLKRPLTKSLVGTDGELLTTVVADKASSDTLQVSWKASSSHASYDLGSCEITICDAQTLQTSWNRSSYFVKARMNELIKNVKSGNGHRMLPSILYTLFASTVDYDPTFKSVKEAFISNEFDEAAAEVVLQKNPAGTQFFASPYWGESVVHLAGFLVNSNPARKTASQTTFMMQSLESVEQTADLEAGRTYYTYARVLHEEEDTVSCDLFVFDSEKMVMQCSGLSFHEVSNNVLDRLLGKASPPVKQVSHQKAPVLVPAESKPALKAAVEAAPKAPEPVKTEVKKISSSESELFHTILESIAKETGTQVSDFTDDMELAELGVDSIMGIEIAAGVSSRTGLDVLLPSFVVDYPTIGDLRNEFARSSTSTPPSKTFSEFSIVDATPESTRSSSRAPSEKKEPAPASEKSEELVIVPSAVVEDSSPLPSARITLIQGRSSSGKQPFYLIADGAGSIATYIHLAPFKDKRPVYGIDSPFLRCPSRLTTQVGIEGVAKIIFEALIKCQPEGPFDLGGFSGGAMLSYEVSRQLAAAGRVVSSLLLIDMCSPRPLGVEDTIEVGWKVYETIASQDKLWNASSNTQQHLKAVFACVAAYHPPPMTPAQRPKRTAIIWAKKGMVDRCSRDEKVMKFLADKGIPTESYPGFMEDPKLGAVAWGLPHKSAADLGPNGWDKFLGETLCLSIDSDHLDMPMPGHVHLLQAAMEESFKYFSEAN
>Hypsub_hpm3_BGC0000077_hypothemycin
MVTVPQTILYFGDQTDSWVDSLDQLYRQAATIPWLQTFLDDLVKVFKEESRGMDRALQDSVGEYSTLLDLADRYRHGTDEIGMVRAVLLHAARGGMLLQWVKKESQLVDLNGSKPEALGISGGLTNLAALAISTDFESLYDAVIEAARIFVRLCRFTSVRSRAMEDRPGVWGWAVLGITPEELSKVLEQFQSSMGIPAIKRAKVGVTGDRWSTVIGPPSVLDLFIHQCPAVRNLPKNELSIHALQHTVTVTEADLDFIVGSAELLSHPIVPDFKVWGMDDPVASYQNWGEMLRAIVTQVLSKPLDITKVIAQLNTHLGPRHVDVRVIGPSSHTPYLASSLKAAGSKAIFQTDKTLEQLQPKKLPPGRIAIVGMAGRGPGCENVDEFWDVIMAKQDRCEEIPKDRFDINEFYCTEHGEGCTTTTKYGCFMNKPGNFDSRFFHVSPREALLMDPGHRQFMMSTYEALETAGYSDGQTRDVDPNRIAAFYGQSNDDWHMVSHYTLGCDAYTLQGAQRAFGAGRIAFHFKWEGPTYSLDSACASTSSAIHLACVSLLSKDVDMAVVGAANVVGYPHSWTSLSKSGVLSDTGNCKTYCDDADGYCRADFVGSVVLKRLEDAVEQNDNILAVVAGSGRNHSGNSSSITTSDAGAQERLFHKIMHSARVSPDEISYVEMHGTGTQIGDPAEMSAVTNVFRKRKANNPLTVGGIKANVGHAEASAGMASLLKCIQMFQKDIMPPQARMPHTLNPKYPSLSELNIHIPSEPKEFKAIGERPRRILLNNFDAAGGNASLILEDFPSTVKENADPRPSHVIVSSAKTQSSYHANKRNLLKWLRKNKDAKLEDVAYTTTARRMHHPLRFSCSASTTEELISKLEADTADATASRGSPVVFVFTGQGSHYAGMGAELYKTCPAFREEVNLCASISEEHGFPPYVDIITNKDVDITTKDTMQTQLAVVTLEIALAAFWKASGIQPSAVMGHSLGEYVALQVAGVLSLADLLYLVGNRARLLLERCEADTCAMLAVSSSAASIRELIDQRPQSSFEIACKNSPNATVISGSTDEISELQSSFTASRARALSVPYGFHSFQMDPMLEDYIVLAGGVTYSPPKIPVASTLLASIVESSGVFNASYLGQQTRQAVDFVGALGALKEKFADPLWLEIGPSQICNSFVRATLSPSPGKILSTLEANTNPWASIAKCLAGAYKDGVAVDWLAVHAPFKGGLKLVKLPAYAWDLKDFWIVYSEANKAARALAPAPSFETQRISTCAQQIVEESSSPSLHVSARAAISDPGFMALVDGHRMRDVSICPGSVFCEAGLAVSKYALKYSGRKDTVETRLTINNLSLKRPLTKSLVGTDGELLTTVVADKASSDTLQVSWKASSSHASYDLGSCEITICDAQTLQTSWNRSSYFVKARMNELIKNVKSGNGHRMLPSILYTLFASTVDYDPTFKSVKEAFISNEFDEAAAEVVLQKNPAGTQFFASPYWGESVVHLAGFLVNSNPARKTASQTTFMMQSLESVEQTADLEAGRTYYTYARVLHEEEDTVSCDLFVFDSEKMVMQCSGLSFHEVSNNVLDRLLGKASPPVKQVSHQKAPVLVPAESKPALKAAVEAAPKAPEPVKTEVKKISSSESELFHTILESIAKETGTQVSDFTDDMELAELGVDSIMGIEIAAGVSSRTGLDVLLPSFVVDYPTIGDLRNEFARSSTSTPPSKTFSEFSIVDATPESTRSSSRAPSEKKEPAPASEKSEELVIVPSAVVEDSSPLPSARITLIQGRSSSGKQPFYLIADGAGSIATYIHLAPFKDKRPVYGIDSPFLRCPSRLTTQVGIEGVAKIIFEALIKCQPEGPFDLGGFSGGAMLSYEVSRQLAAAGRVVSSLLLIDMCSPRPLGVEDTIEVGWKVYETIASQDKLWNASSNTQQHLKAVFACVAAYHPPPITPAQRPKRTAIIWAKKGMVDRCSRDEKVMKFLADKGIPTESYPGFMEDPKLGAVAWGLPHKSAADLGPNGWDKFLGETLCLSIDSDHLDMPMPGHVHLLQAAMEESFKYFSEAN
>Talmar_ADH01663_BGC0000099_monascorubrin
MVSRIVNPSQGNTVLLFGPQALSFDQEAFLKLRATILGSPAYQWVLNVVDELPIVWTSLLKHNPRLEAIDGAKELHSLVDWIKFGDIRGDCFPLPNILLSPLVVITQLTQYANYIQEHPDVRKSDKTQTLGFCTGILSALAVSSSADETGFAKYGSVAVRLAMVIGAVVDAQDAPTERGPSKSLATAWNSANGEDELKRILAEFSDAYISVSYDQRRATVTTSTKTIAALQKELRGAGIIANEVGLVGRFHSDSHRKDLDSVIDFTNTQLDFQFPELSELHLPTSFTTQIEDLANSKLHHAALRQILVDKSEWHQLFESVQEKSLSDKASLLLSFGPERPVPPSIMRVLSSQVIHIADVNGKTIQQPNTNPHLIGDNDIAVVGMSLKVAGADDVEEFWDLLLRGESQHQEVPKERITFETIFRDVDPKRKWFGNFIRDHDAFDHKFFKKSPREIGSTDPQQRHMLQCAYQAVEQSGYFRSKNVNKKVGCYVGVCAADYENNIACHAPNAFSATGNLKSFIAGKISHYFGWTGPGLTIDTACSSSAVAVHQACRAILSGECSAALAGGTNIMTNPLWFQNLAGASFLSQTGQCKPFDAKADGYCRGEGIAAVFLKKLSSAIEDGDQILATIAGSAVYQNQNCTPIFVPNAPSLSDLFRNVVAQARLEPKQITVVEAHGTGTAVGDPAEYESIHNVLGGINRTTALQLSSVKGLIGHTECTSGLISLVKTVLMIQEARIPAQASFSSINPHIHHSPDHNMEIPTKVLTWNENFRAALINNYGASGSNASMVVVQAPFTDKLAPAMEGSKSPFWFTGPDDRSLRAYASRFVRFLQSKSVSSKSLTLGNVSFNVSRQSNRIHDKGLIFNAASLQELEQKLSTFASGESELASQSKLATKPVILCFGGQVSTFVGLDQQLYDNVTILRQHLNECDAIVVKLGHSSIFPGVFQKTSVEDPVHLQTMLFAVQYSSAKAWIESGVEPAAVVGHSFGELTALCVSGALSLEDTVKMIIGRAKIIRENWGSEKGAMMAVEGDLEQVQNLLSESVVTGEVAATIACYNGPRSFTLAGSMKAIEGVVKTASTGTFASMRTKVLNVTNAFHSTLVEPLMEDLDKVGGELTFCQPTIRLERATETVLSGDLTSKFVAEHMRHPVYFNHAVQRLAQEFPSSIWIEAGSNSTITNMASRALGSSGGHHFQAINITNTSSGLSNLSDATVTLWKNGLDISFWAHSSKQTYSYAPLLLPPYQFEKSRHWIEMKQPPKASGEPTVIEVVKTTVEELPKTLLTFVGHQDTQKRQPRFRINTMIPKYEELVTGHVIANTAAICPATVEVDLAIEGLRTLYPGVTDTMQPQIHSVDNQAPICVDPSRSVWLEYEALDDAAHTWNFKIYSTGNGKAATTTHVTGKLIFRGLDDPQAQADFSRYERFVSHERCVALLKTDDADDVIQGRNIYKTFGEIVDYGEQYRGLQKLVGKGTESAGRVVMKPSTETWLDAHLSDAFSQVGGIWVNCMTDREPADMYIANGFEQWIRSPKVKSTVERPASWDVFALHQKHGDKAYVTDIFIFNGLTGDLTEVILGINYAKVAKMSMSKLLSRLTPNGSGVGSAAPSAAAKVQAGTAVTAFTPATSSNVGSLPAVTKPRKTPKAPKAPKKKVSSGQPEITGQVRAMLAELSGLEPEEIKEDVELANIGIDSLMGMELAREIENIFKCSLPEDQLVEVTTFQALLQCIRANLPASAGAAEEIEDDDDEEEEDEDDDESLEDARVFTPSDAATSVSSAGKADVIEFLVEFLGIEESSVTRSTLLRDLGVDSLLSTELRADISSKFGVDVPEEVMLEDLSVEEFDVQINGSSSSKAEPPKPAPSVSVPGVSSSSSNAPRATGGNLDLPASVILEAFHETKVLTDKFIEDYRCAGYIDNVLPKQDELCIALAVEAFEQLGVSLKGAKPGQKLEPIKYLPQHNRLAEYLYMMLEKGARLIDIDANGVITRTAVATPTKSSNDICQQLVRDYPDHNFANRLTQFCGLRLADVLTGKMDGIKLIFGSAEGRELVSGLYGDSLLNKLAYEQMKDFLRRLISKLPVNEGPLKILEMGAGTGGTTKWIVPLLAELNFPIEYTYTDLAPSFVAAARQKFKAYPFMKFRVHDIEKQPADDLLGTQHLILASNAVHATHNLTVSTQNIRKALRPDGFLMMLEMTETVYWIDVIFGLLEGWWLFEDGRRHAIAHQSRWEKDLKSVGFGHVDYTDGHRPEVNIQRIFIALASGQRYDRIPIPPKAVTNEAPKTDILARKAAVSKYLQKAVSGFTAVSISSPAHPVLSNQGVLVTGATGSVGSHLVAHLANLPSVKTVFCINRVSRSDASKRQQEALLSKGISLTPAAMSKLVVIETDTHKPLLGLQRGEYDRLVRDVSHIVHNAWPMSGKRALMGFEQQFVVMRNLINLANEASANGPRRITFQLISSISTVGYYPIWSGERNVPEIRVEMNSVLDNGYSDAKLVCERMLDETLHKHPDRFRPMAVRLGQVAGSSSGGYWNPMEHFSFLIKSSQTLRAFPALEGELSWTPVDAVAATLGDLISGDHRPYPVYHIDNPVRQQWRDTIPVLAEALGIPSSNVIPFKDWVGMVRRFPGSEVDNPAVRLIDFLDDNFLRMSCGGLLLDTTKSREHSPTLAAVGPVSADVTRQYVKAWRDMGFLY
>Penbre_mpaC_BGC0000104_mycophenolic_acid
MNFHKGQPKEDLRVLFGPQCPDITDSITHIRDAISKDPTGLGFLTNILDELPSLWPTIAGAWPALKNVEGESQLLALGRLFEHESEDRVEASNLMMTPITVMRHIVDFWNLQDVATHPAFPSSSLSETEMPRIVDTQGFCVGLLAAIAVACSRNTQEFQYVASNAIRLSLCVGALVDLDEILCGSTTSLAVSAERVKQEIHDHGLRTKQLSLRGRFHHEAHREGIQHIMKLCTNDSRFKLPRSDALLTPLRSSQGGEIFQQEALLHTVALDSILCAKANWYDVVSALINSTEMTVDQSHLLSIGPEEFVPRSARSRSVARRELQSYAMQGFSNESPQPSTASLSNSVQTFDSRPQAAEASPIAITGMACRYPNADTLAQLWDLLELGRCTVKSPPESRFHMSDLQREPKGPFWGHFLERPDVFDHRFFNISAREAESMDPQQRVALQVAYEAMESAGYLGWQPNGLSRDIGCYVGVGSEDYTENVASRNANAFSITGTLQSFIAGRISHHFGWSGPSISLDTACSSAAVAIHLACKALQTNDCKIALAGGVNVLTNPRVYQNLSAASFLSPSGACKPFDASADGYCRGEGAGLFVLRPLQDAIDNGDPILGVIAGSAVNQGSNNSPITVPDAEAQRSLYNKAMSLAGVSPDEVTYVEAHGTGTQVGDPIELDSLRRTFGGPQRRNSLHIGSIKGNIGHTETSSGAAGLLKTILMLQQQRIPRQANFNQLNPKVKSLTPDRLVIASESTEWASTERVAMVSNYGASGSNAALIVKEHAPIRSEQNGTAPEYIQNVPILVSARSEESLRAYCGALRATLLSHPPSETLVQKLAYNLAMKQNRDLPLNLTFSTSSDATSLSARLEAISTGASADLIQKRPSNEPPVVLCFGGQNGLTATISKEVFDASALLRTHLEDCEEVGRTLGLPSLFPTIFSSAPITNIIHLHFILFSIQYASAKAWLDSGLRVSRIVGHSFGQLTALSVAGSLSVRDGIHLVTERARLIESSWGPESGIMLAVEGTDIEVQQLLDQTGHIADVACYNGPRQQVLAGTAESIAAIENAAARTPSASKLRLTRLQNSHAFHSRLVDSIVPAIMEVAGSLVYQTPIIPIEACSASGDWSTITAAEIVEHSRMPVYFRRAVERVAEKLQAPAVWLEAGSASPIIPMVRRVLESSSVANTYHKIDLGGSSGAQNLANVTSALWAQGVHVQFWPFDRAQHGSFKWMNLPPYQFAQNSHWVDFDPAAFSSAGPSSGKQSAGQEAGLLCQLSESPDERLYHVNIQDALYRACTQGHAVLNQTLCPASMYMEMVLRAAASIFPTGNASEPAMSHIEDLTISSPLVLDPQGDVFLRLTSDGAGPTRPWLFSIFSSESNDHTSVHAEGTVCLHQERSRALARFQSMDRLLDSARSKTIEADPASNGLKGSTVYAALESVTNYGDYFRGVKKVFANGREASGLVSMMPSASETNCDPILLDNFLQVAGIHVNCLSDRRSSEVFVCNAIGETFVINSLLKQKNGASPSTWKVYTSYVRPSKTEIACDIYVMDCQTDTLSAAMMGVRFTSVSIRSLTRALAKLNNNVLETAEAQSVVEPAIPAEKSVVTATPSAPAADGGGAKDLATVQEMLCELFGVSVAEVSPSVSLVDIGVDSLMSTEVLSEIKKRFQVDMSYTTLVDIPNIQGLVEHIFPGHSHAAPSQPVVETAPVQSVAPQAVSHVPTPANNGPPLVSVARQCFDTTHAAVSHTSDAHWTGFFHTTYPKQMTLLTAYILEAFRALGSPLEASEPNEVLIPISVLPRHEQLRKHLYKILESVGLVRQMPTGELVRTTTPIPLSQSHDLHTQIRAEYPPYALEHDLLQITAPRLADCLTGKADGVSLIFQDANTRRLVGDVYAQSPVFKSGNLYLARYLLDVVQSFGSSRTIKILEIGAGTGGTTKNLLEKLSTIPGLSTRLEYTFTDISPSLVAAGRKTFANYNFMRYETLNVENDPPSALSGQYDIVLSTNCVHATRNLRESCTNIRKLLRPDGILCLVELTRDIFWLDLVFGLLEGWWRFEDGREHALATEMMWDQTLRQSGFEWVDWTNNETVESNALRVIVASPTGNSSTATMSPSKLTKMETVVWGERDNLQLRADIYYPETVDTTRKQRPIALMIHGGGHVMLSRKDIRPAQTQTLLDAGFLPVSIDYRLCPEVSLAEGPMADARDALSWVRRVLPNIPLLRADIRPDGNQVVAIGWSTGGHLAMTLPFTAPAAGISAPNAVLAFYCPTNYEDPFWSNPNFPFGQTVASNEMEYDVWEGLQSMPIAGYNPALKERPLGGWMSTRDPRSRIALHMNWTGQTLPVLLKACTIKGNTEKCSPDDLSRPTEEEIQAVSPNYQIRVGRYNTPTFLIHGTSDDLVPCAQTESTHGALTASGVEAELRVVQEAAHLFDLYPASHAGQEAKAAVAEGYEFLRRHVQL
>Aspnid_ANIA08209_BGC0000107_naphthopyrone
MEDPYRVYLFGDQTGDFEVGLRRLLQAKNHSLLSSFLQRSYHAVRQEISHLPPSERSTFPRFTSIGDLLARHCESPGNPAIESVLTCIYQLGCFINYYGDLGHTFPSHSQSQLVGLCTGLLSCAAVSCASNIGELLKPAVEVVVVALRLGLCVYRVRKLFGQDQAAPLSWSALVSGLSESEGTSLIDKFTRRNVIPPSSRPYISAVCANTLTISGPPVVLNQFLDTFISGKNKAVMVPIHGPFHASHLYEKRDVEWILKSCNVETIRNHKPRIPVLSSNTGELIVVENMEGFLKIALEEILLRQMSWDKVTDSCISILKSVGDNKPKKLLPISSTATQSLFNSLKKSNLVNIEVDGGISDFAAETQLVNQTGRAELSKIAIIGMSGRFPEADSPQDFWNLLYKGLDVHRKVPEDRWDADAHVDLTGTATNTSKVPYGCWIREPGLFDPRFFNMSPREALQADPAQRLALLTAYEALEGAGFVPDSTPSTQRDRVGIFYGMTSDDYREVNSGQDIDTYFIPGGNRAFTPGRINYYFKFSGPSVSVDTACSSSLAAIHLACNSIWRNDCDTAITGGVNILTNPDNHAGLDRGHFLSRTGNCNTFDDGADGYCRADGVGTVVLKRLEDALADNDPILGVINGAYTNHSAEAVSITRPHVGAQAFIFKKLLNEANVDPKNISYIEMHGTGTQAGDAVEMQSVLDVFAPDHRRGPGQSLHLGSAKSNIGHGESASGVTSLVKVLLMMKENMIPPHCGIKTKINHNFPTDLAQRNVHIALQPTAWNRPSFGKRQIFLNNFSAAGGNTALLLEDGPVSDPEGEDKRRTHVITLSARSQTALQNNIDALCQYISEQEKTFGVKDSNALPSLAYTTTARRIHHPFRVTAIGSSFQEMRDSLIASSRKEFVAVPAKTPGIGFLFTGQGAQYAAMGKQLYEDCSHFRSAIEHLDCISQGQDLPSILPLVDGSLPLSELSPVVVQLGTTCVQMALSSFWASLGITPSFVLGHSLGDFAAMNAAGVLSTSDTIYACGRRAQLLTERCQPGTHAMLAIKAPLVEVKQLLNEKVHDMACINSPSETVISGPKSSIDELSRACSEKGLKSTILTVPYAFHSAQVEPILEDLEKALQGITFNKPSVPFVSALLGEVITEAGSNILNAEYLVRHCRETVNFLSAFEAVRNAKLGGDQTLWLEVGPHTVCSGMVKATLGPQTTTMASLRRDEDTWKVLSNSLSSLYLAGVDINWKQYHQDFSSSHRVLPLPTYKWDLKNYWIPYRNNFCLTKGSSMSAASASLQPTFLTTSAQRVVESRDDGLTATVVVHNDIADPDLNRVIQGHKVNGAALCPSSLYADSAQTLAEYLIEKYKPELKGSGLDVCNVTVPKPLIAKTGKEQFRISATANWVDKHVSVQVFSVTAEGKKLIDHAHCEVKLFDCMAADLEWKRGSYLVKRSIELLENSAVKGDAHRLRRGMVYKLFSALVDYDENYQSIREVILDSEHHEATALVKFQAPQANFHRNPYWIDSFGHLSGFIMNASDGTDSKSQVFVNHGWDSMRCLKKFSADVTYRTYVRMQPWRDSIWAGNVYIFEGDDIIAVFGGVKFQALSRKILDIALPPAGLSKAQTSPIQSSAPQKPIETAKPTSRPAPPVTMKSFVKKSAGPSVVVRALNILASEVGLSESDMSDDLVFADYGVDSLLSLTVTGKYREELNLDMDSSVFIEHPTVGDFKRFVTQLSPSVASDSSSTDRESEYSFNGDSCSGLSSPASPGTVSPPNEKVIQIHENGTMKEIRAIIADEIGVSADEIKSDENLNELGMDSLLSLTVLGKIRESLDMDLPGEFFIENQTLDQIETALDLKPKAVPTAVPQSQPITLPQSQSTKQLSTRPTSSSDNHPPATSILLQGNPRTASKTLFLFPDGSGSATSYATIPGVSPNVAVYGLNCPYMKAPEKLTCSLDSLTTPYLAEIRRRQPTGPYNLGGWSAGGICAYDAARKLVLQQGEIVETLLLLDTPFPIGLEKLPPRLYSFFNSIGLFGEGKAAPPAWLLPHFLAFIDSLDAYKAVPLPFNEQEWKGKLPKTYLVWAKDGVCPKPGDPWPEPAEDGSKDPREMVWLLSNRTDLGPNGWDTLVGKENIGGITVIHDANHFTMTKGEKAKELATFMKNALGVCERRLV
>Pesfic_ptaA_BGC0000121_RES_1214_2
MSDNSGSGTSPWGSLNTPVGPPKVTLAYFSNEFPPDDLNFIVRKLFDRTSKGPFCSIDGVLLCAIQFANLIGHYETTDHLFPFGSSIASVAGLGIGLVAAAAVSVTPSLADLPVAGAEAVRIAFRLGVLVDGVSQNLQPRDRSTTGTPDSWAYVIPDVSPEVVQKELDEIHSREKTPIPSKIFVSALSRTSVTISGPPARLRSLFRLSDFFRDRKFVALPVYGGLCHAGHIYEQRHVQEVVEKSVLDETHVRYSPSVRLFSTSTGKPFLSTSVTNLFEQVVGEILTQKIQWDKVVKGVLERIQELSATEVEVLVFRDSLPVHELVKALKSADSGLQTTTEDLLQWLHQSRERLQGPRGSLQSKIAIVGMSCRMPSGATDTEKFWELLEKGLDVHRKIPADRFDVETHHDPTGKRVNTSITPYGCFIDEPGLFDAGFFNMSPREAQQTDPMQRLALVTAYEALERAGYVANRTSATNLHRIGTFYGQASDDYREVNTAQEISTYFIPGGCRAFGPGRINYFFKFSGPSYSIDTACSSSLATIQAACTSLWNGDTDTVVAGGMNVLTNSDAFAGLGNGHFLSKTPNACKTWDCEADGYCRADGIGSIVMKRLEDAEADNDNILGVILGAGTNHSADAISITHPHAPSQAFLYRQILRDAALDPFDVSFVEMHGTGTQAGDSEEMQSVTEVFAPIANKRRTSKQPLHIGAVKSNVGHGEAVAGVTALIKVLLMFQKEAIPPHAGIKNSINPGFPKDLDKRNINIPYQKTAWPRSTDRKRIAVVNNFSAAGGNTTIAIEEGPLRQTIGHDPRTTHLIPISAKSKVSLKGNIQRLIDYLEVSPDVSLADLSYSLTARRYHHSHRVAITTSDVAHLKKQLRSQLDSADSHKPIVAAAGPPPVAFAFTGQGASYGTMDLELYHESKYFRDQILQLDSFAQGQGFPSFVPAIDGSFPKEHTHRPVVTQLALLCTEIALAKYWASLGVKPDVVIGHSLGEYAALHVAGVLSASDAIFLVGQRALMLEKKCQAGSHKMLAVRASLAQVQEAAGELPYEVACINGQKDTVLSAAKDDIDKLASVLESAGYKCFSLDVAFAFHSAQTDPILDDFESVSRTGVLFQAPNLPVISPLLGKVVFNDKTINANYVRRATRESVDFLSALEAAQKISIIDESTTWIEIGPHPVCMGFIRSAVPSIKVASPSIRRGENNWQTLVQTLGALHLAGIPVDWNEYHRPFEQALRLLDLPTYSWNDKTYWIQYNGDWALTKGNTFYDAEKAAKAPRVGGDLPPSPISTSTVHRVIGETFDGTAGTVDIQSDLMQQDFHDAAYGHKMNNCGVVTSSIHADIVYTIGRYLHTKLKPGVKDIHMNISNLEVVKGLVAQKNRDVPQLIQVSISTEDISSGTAQVTWFNVLPDGGLDEPFATATLFYGKANDWLQSWIPTTHLVLGRVHELERLAEQGVANRFSRNMAYGLFARNLVDYADKYRGMQSVVLHGLEAFADVELTKEKGGTWTVPPFFIDSVAHLAGFIMNVSDAVDTANNFCVTPGWESMRFARPLLAGARYRSYVKMIPTEEDAGVFLGDVYIFQDNKIIGQVRGIKFRRYPRLLLDRFFSAPDAAKHGGKHAPAVKAAIPPALEKKSAVVVAQVPVVDKPPPTKENAVAAPAAKSPEPVAAAAVNEDSITVKAMALVAAEAALDVSELEDDVQFANIGVDSLMSLVIAEKFRETLGVTISGSLFLEYPAVGDLRAWLLEYYG
>Pocchl_Rdc1_BGC0000134_radicicol
MKSHTSAAKVVFLVGDQVDSWHNGLQHVIKAAGATPWLQSYLDDLSNAIKAEIAEAALDNALHASLGTFSSLLELGERYRHRSDDLGMAQCLLLHAVRSSLFLQMAKQSAHILSPESQTEWLGISGGLISLSPRFVAEDFETLREASIEIGRLFVRLCKLVSVRSRAIEDNTGVWGWAILGVSKDEIRKGLDKFQQNMRIPAIKRAQVGVTGPGWSTIIGPPSVLDLCIKQCPAIATATKNPLNIHALQHTLAITQTDLNYIVGNSQLMSRALHHIRPRLWGMDDPEATYQNWGDMLRAICSQVLSLSLDIPEAVANLGASLRGCDSVQIIQMDNTSHGPFVSTALKAPGRKATLLETHSYLQTQFQGTEPPQKTGRIAIVGMSGRGPRSDNIDEFWDVIMQKQDTCTEVPKDRFDIDEFYCEEHGKGNKICTMTTKYGCFMDKPGHFDARFFHISPRESMLMDPGHRHFLMSSYEALEMAGYSDGPTKLTDPNRIAAFYGQVTDDWHDQSHPTLGCDAYTLQGVQRAFSSGRLAWQFKWEGPTYSLDSACASTTAAIHLACMSLLSNDIDMAVAGASNILNYPHSFACLSKSGVLSDTGNCKPYRDDADGYCRADFVGSVVLKRLEDAVADNDNILAVIASSGRNHSGNSTSITSSDPGAQERLFRKVLRNANVSPDDISYVEMHGTGTPVGDPAEMSAVGNVFKHRRRADGPLPVGAVKANFGHSEGAAGMASLLKCIMMFKTDTIPPQAGMPHALNPNFPPLSELNVEIPAEPKEFKKTRSGEPRRILLNNFDAAGGNACLLLEDWDGSHSPVAQLEDTTDTRSSHVVTLSSRTQAAHKANKQNFLNWLRENTTARLADIAYTTAARRMHHPIRSAYTASTTEELMARVEASIQVSESSSLTSQQTPIIFVFSGQGSHYAGMGSDLYQTSPSFRETVDLCGHIGKIHGFPPFIDLIADKAIDMSTKSTVQTQLAVLTLEIGLAAFWKAAGVQPSAVMGHSLGEYAALHVSGVLSLADVLYLVGQRASLLLERCEENGFAMLAVAMSAKETQELLDSNKEFPSCSIACFNGPNATVISGEAHDISQLQGRVSKASKVLPVPYGFHSFQMDSIISEYSTLADGVTFSEPKIPVASTLVGSMIETKDIINSVYLAQQTRQPVDFIGGLNAIQQMFNDPIWLEIGPNQVCTQFVRASSSSSSPNTKTLSTLEGQSRDWVAINKCMAMLYTQGIAIDWLALHKPFMNSLRMVTLPAYAWDTKDYWITYAEAKAVQGTTSSAPRDIKQPIISTFAQHVAKESSSNAGKLEITFRASVADQNLQAVMEGHRMEQLPICPGSGFCEAAFSAAAYVLESIGRKEDATVTKMRLQHPVMHRPLTKNLVGPDGELFTTITMESKDSNNIHVSWKASASGPKSSMFEMGTCTLVVQKNVKALQATWDRTAYLVRDRMDSIIKSAEDGQGHWLKHDIFYSLFATTVQYDPLYKCTKMAYISNDFSEAVAEVVLQDNPADAKFMASPYWGEGIVHIAGFVVNANPLRSPGTCFINSGFESFEQTVEFRAGKSYLAYARAHQVEEGRKICQVFVFDSEGKIVAQCYNLSFVRISNALLQHNLSEGASKPVGRGMAKQEKQEVPATTEVVRQPEKEESRHSVDTPSFSDVLINTIVSETGLDPSELTDDTVVAELGVDSIMSIEIANKVSNATGEQLTPMFLHEYPTIGDIKRAFDILTPVSSESDAELTEEYDLLEDTVTEEAVVHVPSPSSTSLEAVVTGSITTKQRDAPQQPRSIGDGPEPAVRFTLLHGRASKRVQDQQASPSPFYLIADGTGSIATYLHLPPHINTKMTIYGVDSPYLHCPSRLTPDVGIPGIAKLIVDELVKRQPQGVPFWLGGFSGGAMIAYEIARQLSALGHVIDSLLLIDMCPPRQIQAQRYDDELGLAMFDAISGNDDSGVWESSDKTHQHLKALFASVSAYNPPPLAKGESPPAKRVALIWAQKGMIDRCANSPRFRQILADRGLVTESYPGFMEDPKLGPVAWSLIHKTESDLGPNGWDKFVGRDELLCMAVEADHLELPTPEFVHLLGEKMDMAFEHFGR
>Aspnid_stcA_BGC0000152_sterigmatocystin
MASHAEPTRLFLFGDQTYDFVADLRDLLNIRNNPILVAFLEQSHHVIRAQMIRELPPKEHKQARTASLAELLQKYVDRKLPSAFQTALSCVTQIGLFMRQFDDPRVLYPHANDSYVLGVCTGSLAAAAISCSTSLSELLPIAVQTVLVAFRLGLWAEKVRDNLEISETNQTQPWSAVCHVPPEEVAIAIDRFSHKKVRSPVYRAQRPWITATSAKTTTVSASPDILSQLASQAPFTNSKLWREIPIYVPAHNNHLFSSRDVDDILATTNENPWSTFGAQIPFLSSVTGKLAWVRNYRDLLHLALSQCLIEPIRWDVVEAEVPRLLKDRDGLDTLTIVAFTTVLSKSLSNALVTEGIKPAEPPTSINKTPERYSHRPGSDRGKLAIVSMSGRFPEAPSTDSFWDLLYKGLDVCKEVPLRRWDVKTHVDPSGKARNKGATRWGCWLDFAGEFDPRFFSISPKEAPQMDPAQRMALMSTYEAMERGGIVPDTTPSTQRNRIGVFHGVTSNDWMETNTAQNIDTYFITGGNRGFIPGRINFCFEFSGPSYSNDTACSSSLAAIHLACNSLWRGDCDTAVAGGTNMIFTPDGHTGLDKGFFLSRTGNCKAFDDAADGYCRAEGVGTVFIKRLEDALAENDPILATILDIKTNHSAMSDSMTRPFKPAQIDNMSALLSTAGISPLDLSYIEMHGTGTQVGDAVEMESVLSLFAPDETFRPRDKPLYVGSAKANIGHGEGVSGVTSLIKVLLMMKNDTIPPHCGIKPGSRINRNYPDLPARNVHIAFEPKPWPRTDTPRRVLINNFSAAGGNTAVLVEDAPVPELGEIAGSFGEAAGNQSSELSYTTTARRWHHPHRVSITGANTMEILRNVESAIARGHGVNRPATKPKIVIACSGQGSQYTGMGWQLYNSYPTFRSDLERFDQLARSYGFPSFLEVYTSKPVGDSMEDLLPVIVQLALVSLEMALGNLLGSFGLKPSAVIGHSLGEYAALYISGVLSAADTLYLVGMRAKLLQERCQRGTHAMLAVRASPVTLCEVLAESNCEVACHNGPNDTVLSGPLKEVMNLQNSLSATGIKGTLLKLPFAFHSAQVQPILEEFKNVARGVTFHKPQIPVLSPLLVKVIDEKGTVDPVYLARHCREPVKMVSVLEHARDQHIITDRTIVIDVGPKALMAGMIKTTLDKDTSSALPTLGPSLDVWKSLTNILGTLYSRGLDINWVAYHEPFGSAKKVIELPSYGWDLKDYFIPYKGEWCLHRHEIRCSCATPGKETATSDYQLPSDEQVAAKRPSKQDESKEAYPEIVATTTVHRVVEEKTEPLGATLVVETDISRPDVNQIAQGHLVDGIPLCTPSVYADIALHVGRYSMNRLRASHPGAMDGVVDVADMVIDKALIPHGKSPQLLRTTLTMTWPPKAAATTRSAKIKFATYFADGKLDTEHATCTVRFTSEAQLKSLQKKVPEYQERIKKLGEGLRQGQFIRYTTKSGYKLMSSMASFHRDYKLLNHLILNEADNEAVSTMDFSAAKSEGTFAAHPAYVDAITQVGGFAMNANDNTDIQQEVFVNHGWTSFQVYQPLVKGKTYEVYVRMTEDEKGDLVHGDTIVLYGDAVVAFFKGLSVSLSHLSETQLTSWYVRRVPRRGLRMVLQQASDKAARLHGNQQAVKTQAPQRAALKQKPQSSPTQPHASKVAYSRSATSPTAGKPVVAARDLSREGDDKFKAVLSVISEESGVALGELTADTNFADIGIDSLSSMVIGSRLREDLGLELGAEFSLFIDCPTVRSLKTLLSGSAVSVNNDKDELEPGQEAETAAPEQLDLRIGDAAPSKVRDANIEPLDLGDELFRNVLRIVSEESGVALDELSAETVFADIGIDSLSSMVITSRFREDLGMSLDSSFNLFEEVPTVARLQEFFGTTSGSTTGSSGSGSSEDETDSIPSTPEAYTTADTRVPECRPTTSVVLQGLPQMAKQILFMLPDGGGSASSYLTIPRLHADVAIVGLNCPYARDPENMNCTHQSMIQSFCNEIKRRQPEGPYHLGGWSSGGAFAYVTAEALINAGNEVHSLIIIDAPVPQVMEKLPTSFYEYCNNLGLFSNQPGGTTDGTAQPPPYLIPHFQATVDVMLDYRVAPLKTNRMPKVGIIWASETVMDEDNAPKMKGMHFMVQKRWDFGPDGWDVVCPGAVFDILRAEGANHLR
>Talsti_TSTA117750_BGC0000154_stipitatic_acid
MDPLASNFRGETVLLFGSQSLSFDANTFNAIRSSLEKEEYLRWIRHTVADLPSALNTALQHVPHLKGSEEWAFSAVQELNDWLDSGHQPNSLDPSALPNTILTPLVVILHLSQYMKYLISANDYQDDTLLSKRQQETCETLGLCTGLLSSLAVSSSRTRLQLERYGSVAIRLAMLIGLIVDARDRSTSHGPSQSTAALWHSEEQKEKLLEILAANPEAYISVYYDQNRATITIPTAQTATIRKDLASAGLTTTEIGLRGRFHWSGHEAEVDQLIKLCDIDKRFQFTQKTALVLPNRSFDSEPHVHQGPLHAMALWSILVNPPEWQKTVSAVYASTLVSTTAKVVSFGQERCVPPTILQNLDSRVFYMGDLEKTSSPRPRGDDIAIVGASIKVAGADDLEEFWEILSKGISQHKEVPPERFTFDTVYRDRDPKTKWYGNFLNDPDKFDHKFFKKSPREAESMDPQQRLLLQIAYQALEKGGYFHNAGPDQRIGCYMGVCAVDYENNLACYAPNAFTATSHLRGFIAGKVSHYFGWTGPALTIDTACSSSAVAVHLACQAILKGECTAALAGGTQILTSPLWFQNLAGASFLSKTGQCKPFDSKADGYCRGEAVGAVFLKKMSAALADGDQILGVISGTAVQQNENCTPIVVPNKPSLSDMFQSVIEKARLQPDHITVVEAHGTGTAVGDPVEYASVRDTLGGSKRTKKLFLGSAKGLVGHCESASGIISLVKVLLMIQKGMIPPQASFNTLNPATKATPADGIEISRQLTEWNAPFRAALINNYGASGSNASMVITQAPRATTTIPGGNEMERVPFWFSALNEKSLQAYAAEFLKYLKANHGQLSLPDLGFNVSRQSNRSLPRRLLFTCQSTNELQQRLEEYVKGDSKTSSSECPATRPLVLCFGGQVSTFIGLSRQVYEDVALLRGHLNSCNRRCLALGLRGIFPAIFQKGPIEDIVTLQLSLFAMQYSCAKSWIDAGAQPVAVLGHSFGELTALCVSGVLSLDDALRMIAARAQIIRDSWGSDGGSMMALEADLDVVQKLLATSNANLPENEVAVIACYNGPRSFTIAGPRRAIDALDTSRQASPEFASIKAKRLDVTNAFHSTLVEPLRNKLTEATKELNFRERGTIHLERSTETRSEKLIDNPGSYVADHMRNPVFFHHALQRLDNQFPNAIYLEAGSSSTITNMASRALGGSGGRHFQAMSITTDKGLDNLIDATMSLWNAGLNVRFWKQAFVETENYKPLLLPPYQFEKSRHWLELKEPPKPEIITMSAGGQRTDKAPDTILSFVGYQDSNKSHARFRLNTENREYQELMKAHLIVYTAPICPATVQMDIAIEGLKTLVPGIGSEVQPQIHNVDNQTPICADKSQSIWLDMKLADEPSKISWRFRFFGTSLDNDKMPSNKQADAGVTFTLGTLVVVPMEDEQTKLDLTRYDLLTGHKRCVELLHSTEAEEILQGRTIYKTFADIVDYGEQYRGLQRLIGHGNNSVGRVVRAYNPKTWFDAHLSDAYAQVVGIWLNCMTEHDAEELYVARGFEKWIRSPDIQPTSRPDSYDVLAYHKGPSRNSCLSDIFVFHPKTGQLIEAILGFQFVRIPRKGLAKLLTRLTRDETALATNAQSRAIPPPSTNTTQSSSQQTPIPKAAAPKKEKKRPGNPKLDVLPKLITILADLVGLEPEEITINSELADIGVDSLMAMEVVTEIERVFSCSVPLDDVADVTTMSQLVRVVESIVGMEGSETSNLSSDDDDENGTPSTPETDLSDASVDAVVDNAELIAYFAESLGMDASEISANVQLKELGVDSLLSMELGGELVEKFGLNLNESTVLEDMTINDLRQTAPGAAAPKVAESTITSAPQVTTSKAVPLTNGTSFNIPVETILSAFKETKAAGDSFITATGCRGYVEQVLPEQTLLCALHTLEAFEKMGSSIRTLKAGDTMTLFTPRPEYVSLIERLTEMLETQIGLIKVIGGPGLTIERTQTPYPTASSTVLMQEMRQKYPQYQNVNELIFYVGSNLDRALRGETDGIKLIFGCAQGRELVSGLYGDWIMNICYYRQMEDFLIRLIAKLPSNEPLRILEMGAGTGGTSKWLLPLLARLGCPVEYTFTDLAPSLVAGARKTFKQYASFMKFRAHDIEQEPAEDLLGTQHMVVASNAVHATVSLVESAKKLRKVLRPNGILMMLEMIEPLYWIDMIFGLFEGWWLFADGRKHALTPPARWKTDLQAAGFGRVDWSDGNLPENSINKVIIAVACEPEKPEELDRKSVVDEFVHKYTQGVDLLSPAIRVNRKSLGHAVLVTGGTGSVGAHVVAHLAQQPFVTKVICLNRRGKLDARQRQLESLAQKGLQLSDESLAKIQVYETDLSKPQLGLSPEMYLSLLESTTDIIHNAWPMSIKRQVQGFEAQFRIMRNLIEFARDISLGGGDPLGFQFISSIATVGHYPLWKQEIRVPEDRLPLDAVLPIGYGDAKYICELMLDKTLHTYPHRFRVSTVRLGQVGGSKISGYWNPVEHLSFLFKSAQTIQQLPDLHGPLSWTPVDDVAKSLVDLLFTEKPYPVYHIENPITQPWQEMIPILADALGIPRGNRLSLKDWVARVREFPEDPTDKDKNPATALVDFFEQDFERMSVGGLLLDTTKSREHSPSLRAVGPITPDLVRKFISYWRSISFVA
>Aspnig_adaA_BGC0000156_TAN_1612
MSAPTKLVFFGNEFPNDDLKALFRGLHRHGKDRRFRQLATFLEESTRVLQNEVAQLPEPLKKLVPHFENLMPLTEVDFRQGPLGAAMESALLTILELGMFIGHYEAEERVWDLSADRATLAGLSIGLLAAAGVALSTHLAEVVQNGAECVRVSFRLGVYVHDISRKLEAPQADGSLLSWAHVVTGETASDLQEELSRYNTETGTPELLKVFISAADKTSVSVSGPPSRIRAAFRASQRLRYSKSLALPVYDGLCHAAHLYDEETIHRVLHPDGSVIPTSRPVQLALLSSRSGQPFEATTAAELFRAISTELLTGTIFLDNITAGILDRTERCADATQCQIETYRTSLVFKGLLKALEACFPDRTISTTDLIPWVFQDYGARQPKSCADSKLAIVGMACRMPGGANDLDLFWELLAQGRDTHTTVPADRFDLETHYDPTGETENATRTPFGNFIDQPGLFDAGFFNMSPREAEQTDPMHRLALVTAYEALEMAGIVSGRTPSSNPKRIATFYGQASDDWRELNASQNIGTYAVPGGERAFANGRINYFFKFGGPSFNLDTACSSGLAAVQAACSALWAGEADTVLAGGLNIITDPDNYAGLGNGHFLSRTGQCKVWDQSADGYCRADGVGSVVIKRLEDAEADNDNILAVVLSAATNHSAEAISITHPHAGAQKENYTQVLHQAAVNPLDISYVELHGTGTQAGDAQEAESVLDIFAPRNHRRRADQPLHLGAVKSNIGHGEAAAGIASLLKVLLMYQKNEIPAHIGIPTVINPAIPTDLEQRKVYLPRTKTAWPRAAGQIRRAIVNSFGAHGGNTTLVLEDAPEKQVTVAREERSTHPVVISAKSKKSLAANVETLLAYLDENPETDLGDLSYTTCARRMHHSWRLATAVSDIPALQKFLRNAVSNDAVSQTRPIPTEAPPVVFTFTGQGAYYAGLAQGLFQALPFFRAEVRQLDHLSQRLGFPSIVPVILGEVEEGTATALVTQLSIVIVEIALARLWLLLLGIPAPHAVIGHSLGEYAALAVAGVLSTADALYLVGHRAQLIEEHCTPGSHAMLSVRATIADIERLVGTGSDAPTYELSCQNTHQDTVIGGSIQDLNAIREKLEHEGIKCVNVDVPFAFHTAQMDAVRERLAKAVAAVPFKTPSVPVLSPLLGSVVFDGKSINPEYIVRATREPVQFATAIDAAQELGIVNSQTLWVDIGPHPICASFVRSLVPGARIVSSCRRNEDNFATMAKSLCTLHLAGRTPSWAEYFRPDEQAYSLLRLPKYRWNEVNYWIQYLGTWTLDKAHLKNGGSQKRAITDVPSISSLRTSLIHQVTEETVDKTTATLKAISDIQHPDFLEAVHGHTMNNCGVATSSIWTDMAMTVGEHLYRRLVPGTDHVLMDLCDFEVQHAQVANTNSNTPQPLALEAHLDLPTRHMSLAWYDVNATTNQRADAPFATGSIKYPADPTGAAWSIEWSRITHLIQGRIEALQHLAAENKASTLSKPLAYALFKNVVDYAPRYRGMDRVVIHDHEAFSDITLTTDRHGTWHTPPHWIDSVSHLAGLVMNGSDASNTRDFFYVTPGCSSCRMAEPLIAGGKYRNYVRMFPMPDEAHMYAGDLYILREDKIIGVVEQLKFRRVPRLLMDRFFSPNKNAAAHAAPAPAPAAVPAVKKQPPTETIQPQAPKTEQKQDQLQLPNLASAAPSTASSSSSPSSSGVATPTTEQEAPGADASAVTGVAGKCLELIANETGLGVAELTADATFVQLGVDSLMSLVLSEKLRSEMGLEIKSSLFLECPTVGDLTGWLEQYC
>Aspter_ATEG00145_BGC0000161_isoterrein
MAGSLKLYVFGDEAGDFAGPLQKLCEQRKEVLFLHFLDELNKVLRDEVRRQPRDVRVQIPEFTDVLDLVRHYRDSGSRNQILETTLTLAFRIGVKVHGAAQRLSKHGDAAVAQSWTTLIIGAQKEASIAALAEFNESKGIPHANQAYISANSKDVVSISGPPETVTSLLQHSEYLQKFRTISLDIFAPFHAPHLYNDDDVAEVLQPFSGKNEKRKLFIPVISGLGTLYSPDMDVETLMADVVRDILIRPLLFENVMKTVTETTTASSHQNCQIFSVGPSQAINSLASTLRADTSLNVTTEGPIHTGSPDYEPLNGAQKIAIVGMAGRFPNSDDLESFWSTLQQGLDLHRRVPPDRFDIDAHYDPTGKKLNSTHTPYGCFIEKPGLFDPRFFNMSQREAYQTDPMGRLALVTAYEALEMSGFVPNRTPSSMLDRIGTFYGQTSDDWRTLNAAEKIDMYYIPGTIRAFATGRINYHFKFKGPSYNVDTACSSSFAAIQLACTSLLAKECDTALAGGLNVMTTPDLFAGLSRAHFLSKTGSCKTFDDGADGFCRGDGVGTVVLKRLEDAEADNDPILAVVLGTATNHSSEAVSITRPHGPAQEALYRKILKHTGVDPVDVSYVEMHGTGTQAGDGTEMKSITNVFAPRDKGRRQPDQLIHLGALKANIGHGEASAGVASLIKTVIMMQKNAIPPHVGIKTTMNKTFPHDLNERGVRIAFKETPWVRPDGGKRRAYLNNFGASGGNTGLLLEDRPAPVSTRASDPRTSFVVSLSAKSAYSLDQNINRLATYLEGNPDTSLPALSYTTTARRVHYPHRVSYAVRSIPETIKSLRSAQSKAIKPDPASSGKIAFLFTGQGSHYTALGKQLFEDCQTFRNDLVEFNRIGQKQGFPTFLPLIDGSEDVASLSPVALQLGQSCIQIALARLWKSWGITPSSVLGHSLGEYAALNVAGVLSASDTIYLVGRRAQLLEELCTPGSHKMLAIAASVSSVKEILGDKDIEVACINGPNETVISGLAEQMESYSKTLKATDVKCSLLSTAYAFHSAQIQVIVEQYRKVASSVHFGPPNVPVISPLLGDVVTDGNVFGPDYLCRQAREAVNFMGALKAAESKGVVDNNVIWLEIGPAPVCSAFVKSSLGSKALTLPSLRKQEDVWKTLSGTLSNLYSKGLTIEWEEVHREYEASHTVLALPSYCFEEKNYWLDYHNNWCLTKGQKLVESAAPKRRGRHLLTPSVQKVIKEDFGQTKITVVAESDLSDPDLNHAVTGHLVNGSALCPAGVYAESALTLAGYIYHRVKKTEDIGMDVRALEIVKPLIAKGRDQKEKQVFRITATADQPLKLVKISYNSVSADGSLGVLHATCHVEYGDIKTWRAEWSRLAYLVRSRIDVMNDGVKGRQYQKLDRKAAYEGFSGFVEYDKQYHGMKEVIMDQKNLEATSILEFQPSNDYGEFEIDPRFIDNISHLSGFILNGSGATDTRKQVFVSHGWDHLQIAEPLSSSKSYSNYVKMHEIEKATMAGDVYIFDGEEMVALVGGVKFKAIPRAVINQLLPPVKGSKALEKSAPRQNPKATATKTTQKPQAPVPVPQKQNKAIIDDFLALLCEELGVELSELQDDTAFADIGLDSLMSLSITGRMREELDLEAIPSSVFTDYPTVGQVKELILKLAGSSSDENTTDTPDEEEDPATADADNTEMIRENPLESVSPNVSSSEAMDGFLAIVCEEVGVDLEELLEVQNFAGAGVDSLMSLTITGRAREDLDMDIPSSFFVDYPTVDQARLAIASLMGGGDQTGATTPYSGSDDAKSSTSSLTAGSVLTPDDDMDAQDISQLTRPATSIVLQGSLKTASKTLFLLPDGSGSATSYAALPRVSPDTCVVALNCPFMKTPSEYTTGIEGVAALYLSEIRRRQPEGPYVLGGWSAGGILAYAVACQLIEMGEEIEDLFLIDSPCPINLQPLPSELLHFIDSLGLLGAQGSAPKWLIPHFEASIKNLTAFVPHAMDPDEAPRTHIIWARDGLVSESDEKQFPRSDAEAKSVKFLLDGRQNLGTYGWEKLIGSENISVDFIEGNHFTMMREPKVNQLPSILDRLIGA
>Penaet_VrtA_BGC0000168_viridicatumtoxin
MLHPTEVEKFPPTLLYFGNEFPNDDVNELFRRLQQHSKDRRFRLLNAYLEESILVLQDEVAKLPHHIKSRVPYFDNIVTLSEHGYLRDLGLGAAMESAFLLILQLGLFIGNHEAVDRELNLPKNVTTVAGLSVGLFSAAAIALSASLAEVVRNGAECLRVSFRLGVYAGDFSSSLEAPQPEGMLASWAHVVTGMTEESVQSELTRVNEDLGNPETSKVFISAADKSSVSVSGPPSRIKAAFLQSSDLRYSKSLPLPVYDGLCHATHIYSQDDVNTVLEISESLIPATRPFQLSVISSRTGVPFTATTASDLLSEIATELVMGTIYLDNIIEGIVRHIGAFPGAQSCRIDSFRTSIIFKGILEAIATDHPDLTIEKNDLVDWVHQDFGTRRRNDPANSKLAIVGMACRMPGGANNVEEFWQLLEQGRDACTTVPPDRFDLETHYDPTGKTENAAQTPYGNFIDRPGYFDAAFFAMSPKEAEQTDPMQRLAIVTAYEAMEMAGLVIGRTQSTRRDRIGSYYGQASDDWRELNASQNIGTYAVPGGVRGFTVGRINYFFKLSGPCLCIDTACSSSMAAVHAACTALWAGDVDVALAGGVNIITDPDNYAGLGNAHFLSPTGQCKVWDKGADGYCRAEGIGSVVIKRLEDAEADNDNILAVVLSAATNHCADAISITHPHAGHQKDNCRRVLRKAGVSPMQVSYVEMHGTGTQAGDAIESESVLDVFAPLKPLRRPDQRLHLGAVKSNIGHGEAAAGISSLIKMLLMFQKNAIPPHIGIRTEMNPQLPKDLGRRNAGLVFETTPWLRPEGKKRISVVNSFGAHGGNTTLLLEDAPERHRQRISPESTDGRSVYAISVSAKSKKSLQGNLSSLLGYLEQHPDTDLADLSYTTCARRTHHNLRVATVVSSVSALQKFLRSAIDSNIATTVQSVPSNIPSVVFTFTGQGASDRGVRQELFDDFPAFRTQVLQLDQLVQRLGFPSVVPALRGSTDEEVLSPVVSQLSIVVLEIALSRFWRLLGIRPSAVIGHSLGEYAALEVAGVLSAADVLYLVGRRAQITEQRCTPYGHSMLSVLATPDEIDRVVRRVPETSNVEYEVSCQNTHEDTVLGGAKADIEAIRKVLETTSYKCVPLAIPFAYHTSQMDVVVDELEEIAKNIPFKAPSIPVLSTMLGTVVFDGKTINPTYLRRQTRGTVKFVAAVETARDLGLIDEKTVWVDLGPHPVCVGFIRKLSPESRIAASCRRNEENLSTITKSLVTLHLAGATPLWNEFFRPNEQVYRLLNLPKYSWNETNYWIPYLGTWALDKALLKYGITPVGAKAPATLPAAGLRTSTIHQTTLETIDSMTATLHVLSDMQAPEFRAAVYGHTMNNCGVATSSIWTDMALAVGEYLYRKLVPQAKEVHMNVCDLEVLHAQVISKVKGCSQPLALEAHLDLDMQYMSLKWYNTNAATGERAPEWFASAAVRFENPDAWTAEWNRTGHLVLGRIETLRRLAADGVANRISKRLAYTLFKNVVDYSDWYRGIDDVIMNDYEAVANVTLIPDRHGTWHTPPHWIDSVCHLAGLIMNGSDASNTQDFFYVTPGSDSFRLLKPLAPGAKYISYVRMFPLSAEAGNMYAGDVYILKDDVIVGVLCQIRFRRVPRLLMDRFFSPPTADNAGVHGTPGSQRSQAPPAATHAATKSPQKTLQVPSGHVPNKASIVDTNHVQASHPSAVPVRHDQSNGVSGVSDSDSSTSITSSNSTADTSTTPTESEDADSGLVGQCIKIISRETNLDMSELTPDATFAQLGVDSLMSLVLSEKFRNELGIDVKSSLFLECPTIGEVKEWIDQNC
>Aspnid_ANIA06000_BGC0000684_asperthecin
MKDNTHSTTLIFFGNEFPNDDLKGLFRCLLRLSKDRRFRQLAAFLEESTLVLKKEVAALPQPLRDLVPHFHTVLPLAELGDFRQGPLGAAMESALLTVLELGMFIGHYEAEGRDWNLLEHNTTLAGLSIGLLAAAGVALSTNLAEVAQNGAECVRVSFRLGVYVSEISRKLEAPQADGTLLSWAHVVTGETKSAIQDELSKYNSESGTPELLKVFISAADKTSVSVSGPPSRMKACFSSSHLLRYSKSFALPVYDGLCHASHLYNEDSINTVINSAESVIPVSRPVQLSLHSSNTGQPFPAATAHELFQAIGKELLTGTIYLDNIIDGIIKRIEGFNPSDLQVETFRTSIVFKSVRAALEGEFPDLEIKITDLIPWAFRDYGPRLPRSFAHSKLAVVGMACRMPGGGNDTELFWEILEQGRDVHTTVPADRFDLSTHYDPSGKTDNAATTPYGNFVDKPGLFDAGFFNMSPKEAEQTDPMQRLALVTAYEALEMAGVVPGRTASSNPKRIGTYYGQASDDWRELNASQNIGTYAVTGGVRAFGNGRINYYFKFPGPSFNVDTACSSGLAAVQVACSALWAGEADTVLAGGLNIITDPDNYAGLGCGHFLSKTGQCKVWDETADGYCRADGIGSVVIKRLEDAEADNDNIIAVVLSAATNHSAEAISITHPHAGNQKDNYRQVIDMAAVNPLDVSYIELHGTGTQAGDAVESESVLDVFAPRSPPRRPDQLLQLGAVKSNIGHGEAAAGIASFLKVLLMYQKNMIPAHIGIHTVINPTIPKDLEQRRVRLTQTNTPWPRLPGKKRIAMVNSFGAHGGNTTVLLEDAPERNKDVARENRSTHTVVISAKSKKSLQANIANLALHLEENPDIDLGDLSYTTCARRIHYTLRVGFAVSSIAGLKEALRKAGEKEALAEVRPTPGDVPPVVFAFTGQGAFYQGIARELFESFSYFRDEVLQLDHIVQRLGFQSIVPVIDGSIGENPSATVSQLSIVVIEIALAHLWTLLLGMQPSAVIGHSLGEYAALVVAGVLSTADGIFLAGRRAQLIEKCCTAGSHAMLSVRASVSEISKLLGNAKYEISCQNTLNDTVIGGTKANLDAARQVLESSSIKCVPVDVPFAFHTEQVDPVLDQLTRVAETVHFKAPSIPIISPLLRSVVFDGKTINSSYLIRATREPVHFAGAIEAAQDLGMVNDKTVWVDVGPHPICASFVRSLIPKARVASSCRRNEDNYATMAKNLVALHLAGCTPVWDEYFRANEKAYNLLTLPKYAWNDVNYWIQYIGTWTLDKAHLKYTGTNGPPQVKPSSSALRTSLIHEIIEETIGEETATLKTVSDLQHPEFLEAVHGHRMNNCGVATSSIWTDMSLTVGEYLYNKLAPGSKVHMNVGELEVLHATVANPAKNCTQNLYLDAHLDLRTQKMSLAWFNVDPATGSKAAESYATGSVRFEADAEKWKSEWERLTHLVLGRIETLESMAKDGQASQLSKALSYALFKNVVDYADHYRGMERVVMHDYEAFCDIKLTPERRGMFHTPPHWIDSVSHLAGLIMNGSDASNTRDYFFVTPGYESFRLLAKLDPDVKYQSYVRMFPLPEANMYGGDLYILQDNQIIGMVGHFKFRRVPRLLMDRFFSAEAASKQSVAASASSAPKTATKHAPLPASKPAQAPAEPTPSSLPTVQAQNTSPPQQVTPSKPAMNGVKTPEEEKPGKADAEGPNGTTSQPEATGVVGQCLQLIANETGQSVNELTPDATFVQLGVDSLMSLVLSEKFRAELGLEVKSSLFLECPTVGDMMDWLEQYC
>Fusgra_PKS13_BGC0001057_zearalenone
MAPNKKTILLFGDQTDSWVDGIDRLYQDAASIPWLQSFLDDLTHTFKTHTVGMDAVLRNSLGDFANLQELAEKYRYTTDDVGMAQAFLIYAVRAGILLKWAKYEPSLLSTDENQPEWVGISGGLISLSVLAVAETFEKLYEACLEVAGLLARLCRFTSVKSRSMEDRSGAWGWTVLGIGANELRNALDQYQQSMGIPPIKRAQVAVTGHRWNTIVGPPSILQLIVKECPAIRSLPKNELNIHALQHTVVTSRADLDYIVGDSTLLSQPLSLTFTLWGMDDPRAHYTTWGDMLRAICSQALSRPLDITHVVDQLSSKLRSFPQLDVKSIGPCSHLSYLTNVLKSAGRTVSVADDHPPSTPPKQLPGRIAIVGMAGRGPGSDNVEEFWNVIMSKLDLCEEIPEDRFNLSEFYRSKHDSGCTTTTKFGCFMDKPGHFDNRFFHISPREALLMDPGHRQFLMTTYEALEMAGYSDGATRAVDPARIATFFGQCNDDWHDVSHHTLGCDAYTLQGVQRAFGAGRIAFQFKWEGPTYSLDSACASTASSIHLACTSLLAKETDMAVAGAANVVGYPHSWTSLSKSGVLSDTGNCKTFRDDADGYCRADFVGTVVLKRLEDAIAHNDNILAVVAASGRNHSGNSSSITTSDAKAQEKLYRKMMHNARVSPNDISYVEMHGTGTKVGDPAEMGALASLFSHRRTPKPVVVGGVKANVGHSESAAGVASLLKCIMMFQKNILPPQAGMPHALNPNFPPLSEINIEIPSEPSTFESPVSQPRRILLNNFDAAGGNACILLEDFGNNMVKKSDPRVHHTVVTSSRTQASYHGNKAKLLQWLRQNPGARIEDVAYTTTARRTHHPIRFAVTASSTQELISKLEADTADSPAAKESPVVFVFTGQGSHYAGMGSELYETSPVFRETVNLCATICEEQNFPPFLDLITQSDSEMSDKTTLEVQLAVLTLEIGLAALWRSIGIQPSVVIGHSLGEYAALHVSGVLSLADVLYLVGQRALLILQRCEVNTSAMLSVAMPVTDTHAFLEAQADPSCEIACVNSTNASVISGSIENITELQAGLKARSKMLSVPYGFHSSQMDPILADYAALAGGVTFSEPKIPVASTLLASLVDTSGTFHAGYMARQCRQPVNFVGALEAIQSNYSDPIWLEIGPSQVCSSFVRATLSPPPSKILSTLDKGTNAWLSLGKCMSSLYKHGATIDWLALHQPYVDNLSLLNLPTYAWDLKEFWIRYTETKDQLPTSTTNGHETFKANISTCAQQVVEHISPPNMKVTFRASLSDPGFKALIDGHRLRDRSVCPGSVFSEAGLAAVTYVLQLHHSKSLKLPALVLRNLSLKRPLTYDLVGPDGELITVVAPEGSSNDTFKVAWKASKGNVSYSLGDCMVAACDGQLIQARWDKVSYFIRSRVDEIVASSKSGISHRLQPQILYGLFANTVKYDAAFKCIQEAYISSDFQEAAAVIVLNSDPVGTKFVASPYWGESLVHLAGFVVNSNPSRQSHDTTFMMDGFESFEQTVIPEPGKPYHTYVRVTGNESASVVCDVYIFDDDKLIMHCAGLHFHEVENAVLDQLLGGTNTSNTTRDQPAPIMSRKEVPKPVDTTEKVEAVSNDSQSDAHVLDSILKIISKETGSDLADFQDDTLIADLGVDSIMAIEIASQVTEETGMDLLPSFIIDYPAIGDLRRVFAPKSTHISLDNDLSRPSLVDDTSQALQSSGSESFDQPPTSVTSTSDSGSIVKIDLGPDVDSPAPKIKITLLQGRPGNGRTPFYLIADGTGTIATYIHLPQFKSQIPIYGIDSPFLRCPTRFTTDVGITGAARFITEALMKAQPEGTFVLGGFSGGAMLAYEVCRQLAAANRKVDSLMLIDMCSPRSKTVEDKNDIGWAIFESISRQNGLWRSTDMTRQHLQAIFAAVATYHPQPLKASERPKRTAIIWAEKGMIDRCAGDSELMQKLAKRGIPTEPYPKFMEDSELGPVAWGLPHKTKNDLGPNGWERYVGDALCLSMPADHLEMPMPGHVHLLHEKMTRAFEFFNEAG
>Aspfum_AFUA4G00210_BGC0001118_endocrocin
MQGPSQLALFYFANGLPPDDIQDLFQRLRSQSKTESGWTLRAFVVQATNALREEIRQLPHHLRNPLTPLDNALDLAVVPDWRRGPLAGALEGVLLCLIEIGSLIAYYERTPDPFKFSARTACFTGIGTGLLAAAAAAASPTLADLPRLGAAAVRIALRMGVLVAETSQSVEAREPDAPADNWAAVVMDLDEDTVREELNLFNASTNNLGPSRLFISAGGTDNVTISGPPSKLRQVFRVSEKLRSARYAQLPVYGGLCHAPHLYNCHHWTWIMEPINGAAFNQNMVDTAPLFSAGDDVPFEASTPRQLFESVVCDLLMGMIRWNRAVDGVVELLGQTLPSECQVYAFRPCAVVTGMVASGQVKLPHCQFQTHDLLGWTCHDDTDNGPTCREDSSIAIVGMACRFPGGANDLNQFWDLLEQGADVHRRVPADRYDVESHTDTSGKSRNTSLTPFGCFIDQPGLFDAGFFDMSPREAMQTDPMHRLALMTAYEALEQAGFVPNRTESTHLKRIGTFYGQSCDDYREANAGQEVDTYYIPGGCRAFAPGRINYFFKFSGPSFDCDTACSSSLATIQMACTSLQHGDTNMAVAGGLNILTNSDGFAGLSRGHFLSKTGGCKTFDCNADGYCRADGIGSIVLKRLDDAQRDNDHIFGIILAAATNHSARAISITHPHAPSQAELYRDILTRAGVSPLDVDFIEMHGTGTQAGDSTEMESITSVFSPGVPKRSRPLYIGSVKANVGHGEAAAGVMSLIKVLLVLQRQAIPKHVGIKTALNPRFPNLDRLNVRIPHDQVPWPRSPTRKRYALVNNFSAAGGNTSLLIEEPPVRPEPKADPRAAFTVAVSAKSKASLKNNLRSFLAYLESQPSISLAHLSYTTTARRMHHNHRIAVHGSTLSSIMQELEPYLPAVDTHRPVPNTPPSIAFVFSGQGSFYTGIARQLYEHHPGFRLQITRLHNICLSHGFPSFRRAITGDLSNDGSEAEPIITHLTIVCVSIALCRLWETLGVKPCVVAGASLGEFAALYAAGVLSASDAIYLVGRRAQLLQELCTPNTHAMLAVRATVEQIRNVLAGQPYEVACINGSSDITLSCSVADIINLQLAIEQHGYKCTRLDVPFAFHSAQMDPLLGPFEHIARGVTFKAPNIPVMSPSLGDCVFDGKTINASYMCNVTRNPVKFVDALETARGMDLVDAKTVWVEIGPHASYSRFVGSAMPPGTATIASLNRNEDNWSTFARSMAQLHNLGVDLNWHEWHAPFESELRLLTDLPAYQWNMKNYWIQYNGDWMLRKDGKSSAAAASHPHQAIPPALRTSLVHRLVCESVQETRVEVIVESDILHPDFFEAMNGHRMNGCAVATTAIHADIAFTLAKYLYSSIMPNSTDAPAINVKNMQVQHGLVARKDRSRPQLIRIRGIADVTRGLVSLSWHLVDEQGRRVEESFATAVAEFGNHEAWLEEWSPMTHLVVSRIDVLQRLADDGTANRLSRDMVYMLFNNLVDYAEKYRGMQMVVLHGLEAMANVTLAAPEQSGGKWTVAPHYIDSVVHLAGFILNGGNGLDPRRNFYVTPGWKSMRFARPLVPGVRYQSYVKMMPIREQSGFYAGDVYILHEGQIVGLVGGITFRTFPRSLINTFFSPPDTMTHGGSQAGSVHQPACSERTLPVGPARQDSAARETLCQGHGLSRTVMDSSDSSPATTLTPPTLPSVAASTESPIVHRAMALIAAETAIELTELSDETAFSSIGVDSLLSLVLAEKFTAEFHLDFRSSLFLDCPTIGDLKAWLIDYC
>Aspnig_ASPNIDRAFT56946_BGC0001143_azanigeroneABCDEF
MVTTTRATNPTNTLLLFGPQALSFSTATFADIHARVVQTSENAWIKQTITSLPGLWDALVKEFPQYGALEGKQLLRDLDRWFETGTMEHAEPHLPNILLSPMVVITQLTEYVDYLKTMPHAADQQTETVGFCTGLLTALAASLAPDIKGIRQYGAIAIKLAMIIGGVVDVQDITSPNGPSKSLAVAWDSAETQDRLNQIIDQSPEAYISVEYDHNRATITTAARSISSLQQRLRNAGLIASQIGLRGRFHCACYEKDIEALSKFCDSVPSLCLPDAAVLALPTRSNDAGSFILSGKLHHCALRSILLDTSHWYQTLEVVRQSFLKSPSSMVVSFGPERCIPPSILKGLSSIVTTAAEYQPSYLHRDPELCNPNEIAVIGMSCKVAGADDVDEFWDLLCKAESQHQEVPKERFGFESAFREVDPTRKWYGNFINEHDCFDHKFFKKSAREIAATDPQQRQMLQVAYQAVEQSGYFTTPKSDKDRKIGCYIGVCAADYEYNVACHPPNAFMATGNLKSFVAGKISHWFGWTGPGLCIDTACSSSLVAVHQACQAILTGDCTAALAGGANIITHPLWYQNLAAASFLSPTGQCKPFDASADGYCRGEGFAAVFLKKMSAAIADGDMIIGSIKATAVNQNQNCTPVFVPNAPTLSDLFRDVLDRSQLTANQITVVEAHGTGTQVGDPAEYESIRNVLGGPSRSTPLLFGSVKGLVGHTECTSGAVSLVKTLLMQQHEAIPPQPSFDRLNPEIPVSESDNMQIATRFSPWTAEYRAALINNYGACGSNASMVVAQAPRTEQKRSATRRTSVVLDYPFRLCGSDDRALRAYSERLVRFIASGIKDGISVADLAFNVCRQSNPTLDRSLAFACRTTQEVEEKLRAFVAGNQGLISASRSKTPREVILCFGGQISNYVGLDREVYDNVALLRKHLAICDAACRDLGVDSIFPGIFQKSPISDPVKLQTILFSTQYSSAKAWMDSGVRPVAAVGHSFGELTALCVTGILSLADAMKMIVGRATVIRDFWGEDKGSMIAVEADENRVQRLLAEAAKQCELIHVRAPTIACVNGPTSYTLAGPVKSIDIVTEVISRLSDSGPSIRSKRLKVTNAFHSTLVEPLMEELEKVGQQLTFNAPTIQLERAIEHHSDATLTSDYVPDHMRNPVYFNQAVQRLAQQYPDSVWLEAGSNSTITSMASRALGSPKSLHFQAVNITSDDSWSMLITSTLSLWKQGISTNFWAYHAKQTYEYNPVLLPPYQFEPSRHWMELKVPSFMSNGNVQCGPRDEEEPPKTLWSLIEASDKVARFQINTAAPKYVELVSGHVIANTAPICPATVEVDIVVEALRSLRPDFMDSNLQPQVLAVTNQSPICIDPNRSVWLECQAMDSNLVWEWRIVSDSLQEPGTSSSAHVLGKLAFLSGQDEVKQQESEFMRLERLIGHQRCVDLLNTTEADDIIQGRNIYTTFAGVVDYGEQYRGLKKIVGKGLESAGRVQKKPSEESWLDAHLGDCFSQVGGIWVNCMTDHNPDEMFIATGFEKWVRSPALRHGQPRPEIWDVLACHHRSSEQTYLTDIFIFDAEQGALTEVILGINYHKVAKASMSKILSRLSGTEAAPSSSTRAHPTSSSSPRLPGPFVPEDKSQNETQTAGTNAVAKKKSEKSAQQNVLDKTRALLAEISGLEPSEIEAETGLADIGIDSLMGMELARDLEALFKCPLLGDELANVTTFQGLVEYVQSAVGVPANGDEPDNTNADEVFEEDNLAASPSSSSSSTNLTEDSSLDPTETTTNISSYPELSPAWVLEAFEESKQLTDHFIEQYRCANYVDTILPKQTQLCVALTVEAFEKLGCPIRSAVAGQKLERILHIPKHAQLAQYLYRLLSADARLINLTEDGRITRTHMALPKPSDQILQDLLRLYPDHEWANRLAAFTGARLAEVLKGETDGLGLIFGTDEGRELVAGLYGDSLLNKLSYRQMEDIITRLASRIPRDSGPLKILEMGAGTGGTTRGMAPLLARLGIPVEYTFTDLSGSFVAAARKKYQKEYPFMKFQVHDIEKPPSDQLRHSQHIVIASNAIHATHSLTDSSRHVREFLKTDGFLMIVEMTQPVHWVDIIFGLFDGWWLFADGRDHAIASAGWWEKVFQSVGYGQVDWTDGHRPEVQIQRVIIALASGPRYGRQPLPPAPPPNLVPGSHASRQAAVNEYLDKYTKGFTLPAQTSNTDISNSTSYWEKQCVLITGATGSLGVHLVAAVAALDDVQTVICLNRRSPMDPDLRQQQAFERRGILLEAASMSKIRVLQTDSSKPQLGLTDEVYSSLVTSTTHIIHNAWPMTGKRPLSGLEQQFLVMRNLLDLAAQCSSTRPANAPRIVFQFISSIATVGYYPLWSGQTLVPEARMGIESVLANGYGEAKYVCEQMLDRTLHQYPDRFRAMAVRLGQIAGSRTSGYWNPMEHLSFLFKSAQTLQVFPDFTGDLCWTPVNDVAATLSDLLLRSTHSNSTTDQPIYHIDNPVRQSWSEMVPVLIDALGIPAQNVIPFADWVCRVRAFPGQVEWDNPSALLIDFLDDHFLRMSCGGLLLDTKRACEHSPTLAAVGPVTAELARKYIQSWKEMGFLNP
>Triton_TESG06702_BGC0001144_neosartoricinB
MDNSMMDSTLRRILFFSNEFPSDDLKDLFRRLDQHSKDRRFRLLSIFLEESTAILKDEVSKLPRPLKELVPPFNSVLSLVDVDFRQGPLGAAMESSMLTILELGLFIGHYESEDTEWDLVPGQSVLAGLSIGILAAAAVALSSSLADVAKTGAEAVRVSFRLGVYVADISTKLEAPQSDGTLSSWAHVVTEMTEASVQDELKQFNTGTHSPELTKVFVSAADKTSVSVSGPPSRIKAAFQHSPVLRYSKSLPLPVYDGLCHASHLYTRSDIDSIINSSESVILPDRSVRLALLSSQTGKPFVAKTASDLFLEIGTELLTGTIYLDNVTAGIVQHLQPQSKETSSCQIDSFRTSLVLRGIHSAVEAELSRDRQLTRRDLVSWISRDFGPRRPRSQASSKLAIVGMACRLPGGANDLDLFWKLLEEGRDTLTTVPPDRFDLNTHYDPTGKTENATQTPYGNFIDRPGFFDAGFFNMSPREAEQTDPMQRLALVTAYEALEMAGVVPGRTPSTHPSRIGTFYGQASDDWRELNASQNISTYAVPGGERSFGNGRINYFFKFSGPSFNLDTACSSGLAAVQAACSALWAGEVDTAIAGGLNVITDPDNYCGLGNAHFLSKTGQCKVWDKDADGYCRADGIGSVVIKRLEDAEADNDNILAVVLGASTNHSAEAISITHPHAGAQKANYRQVLNQAGVNPIDVSYIELHGTGTQAGDAVESESVSDIFAPVTPRRRPDQRLYLGAVKSNIGHGEAAAGIASLLKALLVYQKNLIPKHIGIKSEINPTIPKDLERRNVGLAMQNTPWPRPAGKKRLAVVNSFGAHGGNTTLLLEDAPERVKIQGTEDRITHSILLSAKSKTSLQANMESLLSYLDQHPETSLADLAYTTSSRRMHHNMRFGTLVSSISGLQKMLRSQLDNPNFASEIRPVPNEAPSVILAFTGQGAYYHGMGSELFAEFPYFRAQVQQLDRLAQRLGFPSVVPVIENRIEDAPSSPILTQLSVVILEIALARFWSLLGVSISAVIGHSLGEYAALAVAGVISAADAIYLVGRRAQLVEERCAQASHSMLSVRASEDAIQEMLAVELETASITYEVSCCNTNQDTVIGGPKGEINDIRRALEAKSIKCTILDVPYAFHTAQMNPILDDLETLAKAVPFKAPSIPVISPLLATVIYDVKSLDANYLRRATRETVDFAAAIEAAQDMGLVDSKTIWIDVGPHPICAGLVRSMIPSASAIPSCRRNEDSIATISKGLVTLYLAGLTPSWVEFFKPREREYSLLYLPKYRWNETDYWIPYIGTWTLDKAHLKHGTKPKTPFSGSMSRPSALRTSLVHQITAETVEATTATLHTISDMQHPDFLEAIHGHTMNKCGVATSSIWSDMAFTVGEYLYRRLVPNTKDVHMNLTDVEVLHAQVASKTKGSVQPLVLRAHLDLSTNSMSLAWFNADGETGECAAESFATATIRFEDPEAWRKDWARLAHLVRGRIEVLEQRATEGKASRLSKPLAYALFKNVVDYADRYRGMDSVVLDELEAMAEVTLVPERYGTWHTPPHWIDSVSHLAGLVMNGSDASNTRDYFFVTPGCDSFRLLKKLEPGARYRSYVRMSPLPEDPNMHSGDVYILQGEEIVGMVGMIRFRRVPRLLMDRFFSPPTTTSVAVPVPPLTGATMKCKDITQTAPALPTPAPPIVVSSPVVSSTMACNIPEPAPLLATSSKSSTPKESPIVTPAESERAEPVDNSMTSQCLRLMARETGLEVEALTADASFVQLGVDSLMSLVLSEKFRAELGVEIKSSLFLECPTIGEMTAWIEEYC
>Chaglo_CHGG08793_BGC0001219_shanorellin
MDTNGDSGGFTEGTLLLFGPQMTRLTGSHLTDLRTTILGNPELDFLVKAVRALPSQWTTTVQTACPGLGAGDLGASQTQQLQQLAHFFETGELPASEPPNNVVLAPLTVVSQVAEYLRLGRRGPVQGFCIGFLAATAVASSRNREELAELVGVAIKLAACVGAVIDCEEHEQLRQPGSLGLNAAHSVRWTSSAEKVHLEKTLASFPEVYMSCVTDIDRVTITAPESRLAELCRRLADGGMVAQPVGLYGRYHEASQNREVLVRELKALCQQNVAFQLPTAENLVLPLRSTAAAAGQIINQGALSDIAIDSILTEKCDWFETVRAAVAAFGDRSPINITPIGGPGAVPRSLTPGKAGEKSALSRDSVLVNGTSRSGEPIPRPVSEMPVRGDAIAVIGMACRYPQAPSLDEFWSLIISGRNAVGPVPQNRFRAEELWREPKGPFWGNFVQDPDAFDHRFFQVSAREAASMDPQQRLILQVAYEAIESAGYASGQGPQRVGCYMGVGSVDYEANVASDNATAFSATGTLRAFISGKVSHYFGWTGPSVTFDTACSSSAVAIHHACKALQTKECPVAIAGGVNLITSPSLYQNLAAASFLSPTGASRAFDAQGDGYCRGEGAGVLVLKPLAQALADGDAILGTILGTAVNQGSNCTPITVPDSAAQSELYAQALAGGGVAPTEVTYVEAHGTGTPVGDPIECASIRSAFGGAHRQQELTIGSVKDVIGHTEAASGVAGCIKTLLMMQHGVIPKQPNFTRLNTKIPPLEARQACHRNAAAPLGDCQPSKAHGRSSTTTRRRQQRGHPPPGTPSRAISGTAPPKQRPPDTIEPPRPPAPPPKPKPSLQDITFHLARRLNPSFPHLATWTTTSLPALGQDLAALASGTRPITTTTPSSSSPSRPTDPLPIILTFGGQSGLTAHLSPALVSHSPSLHTHLSHCDTALRTLGLLPLFPRIFDAAPYEPDNLVGLHAALFSVHHAYHSRLADPSGWPPRRGRVHCMAAADHPCRDVLSRVPKRLGRRPGETIVDAANLVTAHTRDTVHFADAVERIVRRHPGGCVWLEAGSASPVVAMARRALPTATTAASHVFLPLDLGRGSSSPWSGLARAVTSLWAARSTATFWPFHGPQYPWVDLPPYQFAKSKHWIDFEAPGRRDSVEKLAPEVGPAELVRLVQHHKAGGEALFAVDASHDDFILCVSGHAVLGQSLCPASMYFELVIRAMKAFQSSPATGVTQVPRLENLRIMSPLALKPDGRLYLSLIPAAGKGDGSSTWNFSLFSSPLTGPTLPSPSSPRTTHALGTAAFIEADSTAVASRFRFLGRLMGSSRYEQIALSPGANRLSGDIIYRVFGRIVNYAPHYQGVRNVVAGNGEVVGDVVMPNSPKPEARQSPLGVSNPLAIDNFLQVAGIHVNCMTGDGREDDVFVCTGIGEVLWSDTFMRGPTGGDDGKPSSAGSWRVYSNVDAKRKNTVVNDILVLDPVSGDVVLAILNAEFTRVSMSSLYRALSKLNGASGSLPTPPPEREPVDQVKVTTYPQDLPNGTSPQATPSQGSVTGHTSGPRLIDALRNLLSEVLGTELAEIQPASELADLGVDSLMITELAGEIKKHFSVDISLSDLQEMTDVQSLSHRLEPLVSGYESTSAPTPAGSDTPPPVINGVVRNEEPSSSSEGAREEVGVADAASEWLASNRNTYDTVVQESGLQHFREDVYPHQAQLVVAYVVEAFARLGCHLRTLQPGDSLPNIKHLPRHEKVMAQIYRILEDAGLLDVDGAGTRRRTSRPTPQATASDLHDRILQQFPQHFSEHSLLHTTGSRLADCLSGDADPISLLFGNAEARRLLGDVYTNAPMFKAGTLFLARFLAQTLTQHLADHSGRGEIRILELGAGTGGTTSHLLEHLAASGLGHKLRYTFTDLSSSLVAAAKKKFAQYPFMEYAVLDIEQNPPAHLLGRFDMVISTNCIHATRDLTRSCTHIRRTLREGGLLCLVELTQNLFWFDLVFGLLEGWWLFNDGRSHALASETLWQKDLLASGFDWVDWSDGASAEASILRLIVASTSPRPHPLPSPPPQIPEGPGVADIDTAATTPLETQETVIFKHAGPLALQADIYYPPTPDPPGSKPRPVETTLLEGPMTDVRDALAWARRTLPHAEASPRRRRPDVRVDGTRVVAVGWSTGGMLALSLGWTAAGVGVQAPEAVLGFYCPSDYEDGWWGRVNLPFGEEEEDGEEGEFDVWEGVEEAPIVEYNPPVAAQAAGGWMARRDARSRIALHMNWRAQTVPVLVHGLRKGEGKGTPVLPWPEPEQVVAISPLAQVQLGNYRTPTFLVHPVDDDLIPWQQAQRTVEELRARGVSAEVRIVDKAVHLFDLYRRYDRHAGAIAAISDGYEFLARSVR
>Fuafuj_fsr1_BGC0001242_oxyjavanicin
MASHMKLYLFGDQTFDVQPHLQHLLQKRDNLFLHEFLNQSYNALRAELFKIPYSIRKDLPRFTCQEDLLLWDQSGPRCVALDMAMTTLYQLGTFISQAGISSYDAQNSRVVGLCTGAFAAAAVSCSSFTADLIPMAVSSVVAAFRTGLLVTDTARRVDPSQDLNRSWALLVPGQKAAKAFQEFWDANDGGVLTSMPYISAYAPNGITVSGPPQRLGDLAHWLASKSITSKAIPIYSAYHAPHLYSQKDARRIVDGLMLNKAVSPSEQIPLLSSTGSKPEERSFATLLEDAIAQALLHPLRWGSIFDDVQAALETTGSQQFSVQSIGSNAEHLIYTALKKTSLRYLVPETTVPSQPTSVPSVPDAGTSKPKLAIVAMSGRFPGAKDNEAYWDLLYKGLDVHKPVPSLRWDQQTHVDPTGAGKNTSATPFGCWLDDPSEFDARFFNISPREAPQIDPAQRLALMTAYEAIEQAGIVPDATPSTRPDRVGIFYGVTSNDWMETNSAQNIDTYYIPGGNRAFIPGRINYFFKFSGPSYAVDTACSSSLAGIHLACNALWQGDVDTAIAGGTNVLTNPDYHAGLDRGHFLSRTGNCKTFDDGADGYCRGEGVATIIIKRLDDAIAENDPILGVVLGAHTNHSAESESITRPHVGAQRVIFNKILNEAAVDPYSVSYVEMHGTGTQAGDATEMSSVLETFAPPVAEGKVARPESQKLYIGSAKANIGHGEAASGVCSVIKVLQMLKKDTIVPHCGIKNKINHRFPTDLEQRNVRIAMGPTQWKKGTEINPRRVFVNNFSAAGGNSALLIQDAPPRKQLIASNDSRIQFPIAITAKSGVSLQGNMRSMLKFLSTNSHVSLAELSYTTTARRIHHQHRVLIPGATSEEICSKIETALQNNTGVTRPKAAPKVVFTFTGQGAQYPGMGKQLFEENEFVRNELLSLDRIAQNLGFPSMLPFIQSDEPDVSKFAPSLVQLASVCLQITLSKLWASWGITPTAVVGHSLGEYAALNVAGVLSDTDTLFLVGGRAQLLEQKCTRGTHAMLVVKGSQEEITEALKGQEYETACINSPIETVLAGPNEQIAKVKEQLAAASFKTTLLKVPYAFHSSQLEPMVSDIEKLAGKVTFSDPKIPILCPLEGTVIENANPFNASYLARHSRQPVNMLTALTTAYRDGYLSDRSMVLEVGPHPAVSGMVKPTLGQQITCVASLQRRRAPWDMLSAALKSLYDAGASINWVDYQSNFPGAHTVVDLPAYSWDLKEYWIQYVNDWSLRKGDPPLVINNVSKLESTTIHSVVEESGDSEKTGIVVEADIARKDLSPLVQGHEVDGIPLCTPSVYADIALTLGKYLLERYQPQQKDDMVVVSDMTVSKALILRGDGSRHPIQAHAEADWSSQSVSIKFMSFDNKGNLQEHSACVVLFKDRSHQDALQSEALTTKQKMQNLRNQITTGESARFNRPMAYRMIRPLARFHDDYRAIDEVVLNSETLEASSKISFGTVKRDGDFHTHPAVIDALTQSCGFAMNCNDHTDIDVDVYMNHGWGSLELFEPLDFEKEYTTYTQMHAGEDKLWYGDVTIFDQDRVVAFFGQIAIQGVPRRVLKVILSIESGKKGQPQRQTQDKPRNTPSQTKDSTPKPAQNKPAAKVEPPKFSTAIRIISEESGIDVSDFTDGTTFADVGIDSLLGLTISARFQEELDIDLDFNALFFEHPTVKDLRAFLGADEDVSESSSSAASDSGRDTTTTGSATPELQEEFAESAEVEFERALEIISEESGVARSDLDDETNFADCGVDSLLSLVIASRFQDTFGLNIAHEQLFMECQTVGDLKTMLAREMGLATPASKPAAIPAPVVSEAVAQETVVTHSDTSNLAEREQAITELVNKYTAGFKAPTSNPNGPPLGKNESVVLVTGASGGLGSHLVYALAQLEEVHTVVCLNRPNREDPTTRQYKAMRDKGIRFPEHLKSKVRIFQTDTSKPKLGVADSEYASLIRSVTHIIHNAWPMSAKRPLSGFESQFQVFRNLLDLGRECASNRPADFKFSFQMISSIGVVGQWGLAAGQTGKIVVPEERTTIDSLLGNGYAEAKWGCERMLDETLHKFTDRFRPMVVRLGQIAGSKTSGYWNPMEHFGFLIKSSQTLNALPDVDGNLNWTPVNDIADTLTDLILSDRTPYPIYHIDNPIGQQWRDVNNILSDTLRIPNKVPFKEWLDMVRKAPQQDNPAALLADFLEDTYLRMACGGLVLDVKHSLEHSKSLSAVGPVSETVVRKYIHIWKEIGFLKTTAEDKAGFEAERLRLWGPRV
>Lasthe_lasS2_BGC0001245_lasiodiplodin
MASSPQTILYFGDQTDSWADGIDQLYRQASTTPWLKTFLDELCQAVKEESAGMDRVLRDSLGVYSSFLDLADRYRHTTDEVGMAHAVLLHVVRASMLLQWAEREPQLVSTTGPQPVPLGVCGGLIHLGALAIATDFASLYAATLEIARLFVRLCRLTSVRSRAIEDRPGTWGWAVLGMAPNELRKVLDQFQQSMGIPPIKRAKVGVTGDRWSTVIGPPTVLELVMHKCPALRNLPKNELNFRSAQHVLTVSQTDLEYIVGTSAMLESPVLPDFKMWGMDEPEDTYANWGELLRAMAFQVLSKPLDITKVVGQLISWLGPRHLDVKVVGPSSHTPYLASALKSAGSTASLYNDNSLEQTKLPGPDRIAIVGVAGRGPDCDSIEEFWDVIMSKQDKCEEIPKDRFDIEEFYCSEHGDKCTTATRFGCFMDKPGNFDPRFFRVSPREALLMDPSHRQFLMSVYEALEVAGYSDGQTAAIDSRRVAAFYGQSNHDWHMVSHDALGCDAFTLQGGQLAFGAGRAAFHFKWEGPTYSLDSACASSTSAMHLACMSLLSKDVDMAVVGSANILSFPHSFTCLSKSGVLSNTGNCKTYRDDGDGYCRADFVGTVVLKRLEDAVAQNDNILAVVAGSGRNHSGNSSSITTSDAGAQERLFRKVMQRARVSPEDISYVEMHGTGTQIGDPAEMGAVASLFKQRQGREPLTVGSVKANVGHSEAAAGMASLLKCIMMFQKDTMPPQAGMPHTLNPNFPSLSELKIDIPSESKEFKPVNQKPRRILLNNFDAAGGNACMLLEDYVAEAKHGIDPRSSHVIVTSARTPAAHLANKRNLLEWLQANETVKIQDVAYTTTARRMHHPIRSAYTASTTKELIGKLEADTSNAQPSRPSPIVFVFTGQGSHYAGMGSELYATCPPFRETVDLCASICEQHNFPAFLDIITSKDIDMSTKDTMQTQLAVVTLEVGLAAFWQSCGVQPSMAMGHSLGEYAALHTAGVLSLADTLYLVGHRARLLLERCEAGVCTMLAVAAPAAAIRELLAARPHSSCTIACTNSPTATVVSGSVDDVAELRTAITSPSTTLAVPYGFHSFQVDPMLDDYVALAGGVTYSAPRIPVASTLLASVVDAAGVFNGLYLGQQTRQPVDFVGALNAAKENLADPVWLEIGPSPVCSSFVRKTLAPSPGKIMSSLEKDTDGWVSVSKCLAGAYTNGIAVDWLALHAPFEDALKLVTLPSYAWDLKDFWITYTEANKREPAAAALALAPAAEPEISTCAQYPVHKSLSPKLEVTLWASVGSPGFKALFDGHRIRGVSVAPGSVFCEAGVAAVKYALQYGQRPGAANTGLAIRDVSLKRPLTRGLVGADGELRTTAVAAENASDNSVRVSWQASSQKSSYDLGGCVVAVVDADKLQAGWDRISYFAKARMDELITTVKNGHGHRMLPGIFYALFSNTVEYDPAFKCVKEVFVSGNFEEAAAEVVLRDHPQGTRFVGSPYWGESLVHLAGFVVNANPDRPAANTTFMMDSFDSFEQTVDLEPGKPYFTYARVSNRDESSASCDVYVFDEEKLVIQCSGLRFHEVSNDVLDRLLGSSKTSSRVQGKIAADGTSATHQHAPLEPKASSKIHFDAPKEKMAETSASTGEENVGSNTEIFQIILESISKGTGTEIADLTDDTVLVELGVDSIMGIEIASRINSSAGLDILPSFLVQYPTIGDLRNEFAQPSGRPSTPAPQPNHDSDFSMVENTPASTTGSSTPPTNHTPASHHTTKPHHPAPASESSDDLVLISPPPEPASSPSPSPSPPPPPTARVTLLQGRPSPSTQPFYLIADGTGSIATYIHLPPFSSRTGPIYGIDSPYLRCPERLDPTAVGIPGLAAPIAAALLAFQPSGPLAIGGFSGGAMVAYEVCRQVAAAGRRVEKLLLIDMCCPRPPAAAGGQEVEEAGWKVYESIAARSSGMWSASAATQAHLRGVFACVAAYHPAPLAAHERPARTAVVWARKGLVRRCEADGEVMGLLARVGVPTVAFEGFMEDGRMGAIAWGLPDKTERDLGPNGWERFVGGEEKPLCLAVDADHLEMPMPGHVHLMHGAMEEAFAYLSG
>Sarzea_resS2_BGC0001246_trans-resorcylide
MTSSSKSQTPTTTVLLFGDQTDSWEDGLDQLYSKAASTPWLQSFLDTLSDLIPQEAKAIRIDGALKHSLGHFSSLAELSERYRRGSGEDDNLGVVRCLLLHAVRAGTLLQLVDQEPELLSSVAAAPSEWIGISGGLVSLSALAMATDLSSLAEACLEIARLLVRLCKLTSERSRAVEDQPGVWGWAILGIPAPELRVTLNQFQDSQGTPPMKRAKVGVAGPGWNTVIGPPSVLKLFIKQCPAIQGLAKNPLEIKALQHTLNTSDADINFIVGDNAAFLDKPLTRRPGDAHGNTLRIWGMDEPAAVYPSRRHLLRAVCVQLLSRPLDIPVVIDQLRTKLDGDGCTSVRIIQMGASSHASYLAKALRTGSNSRSISVQDQTAILQAHAQAETDGQVPQTSQTGRIAIVGMAGRGPGSDNVDEFWKLIMDKQDLCSEVPTDRFNVDEYYCTEHGADKTRKCTMTTRYGCFMEKPGNFDARFFHISPREAMLMDPGHRLFLMSTYEALEMAGYSDGPTRSTDPNRIAAFFGQCTDDWHDAAHQTLGCDAYTLQGVQRAFGPGRLAWHFKWEGPTYSFDSACASSTVSIHLACMSLLARDVDMAVAGAANILSYPHSFTCLSKSGVLSDTGNCKPFRDDADGYCRGDFVGAVVLKRLEDAIAHNDNILAVVAGSGRNHSGNSTSITTSDAGAQQRLFRKVMRRAQVAPEDISYVEMHGTGTQVGDPAEMAAVTETFAARRRRQVKGQDEEALQPLRVGSVKGNFGHSEAAAGMAELLKCLMMFQTDTIPPQPGMPHALNPRFPSLEEAGIEIPAEPVPWPKPSSSLRKPRRILLNNFDAAGGNACMILEEFISPLGSQRKLMGTDIPSQDPRPSHVVVVSGRTPAAFQANKRKLVEWLQASADKETTRIEDIAYTTTARRMHHQFRFACTASTVEELAGKITASMESPPPAPGPPSPIVMVFTGQGSHYAGMGKELYYSSPYFRETVDLCVDLSRQHGFPPFLDIILDANKAGAKDVVDVSAKSAVQTQLAVLTLEISLASLWKSSGVLPSLVVGHSLGEYAALCVSGVLSVADVLYLVGQRALLIMERCEAGSCAMLSVPMSVRDTRAFLDARPQYSSTCGVACINGPATTVLSGGIDDIARLQDELSAQSTHARALAVPYGFHSAQMDHLLEDYATLAGGVTFSSPRIPVASTLLSTVIDTAGTFNASYLARQTREPVAFVGALQAIKKKLQDPILWLEVGPSAVCGSFVRSTLYPRSSSSAETAIVSSLQAPQRGVQAWESVATCLVAAYTHGVDVDWLAHHGPYADSLKLLRLPTYAWDLKDYWVSYTDIQENASLSHAPKTVHQQQPISTCAQFVVSESSSPGDIRVTLQASLSDPGLSALIDGHRMQNEPICPGSVFCEAAIAAASYMLEANGRKGDTATGKLALRNPVMSRALTKHLVGADGYLSTTVSMKSASSQEIQVSWKAASAESPGARGQQYSLGTCSLAVCESVESLQAAWDRTSYFIKTRMDDIIRSAKAGLGHRFRPDIFYALFGVKVQYDASYKGIKEAFVSDDYLESAAQVVLPSDPVGTRFAASPYWGEISANLAGFTVNTNPQLSQGNEAGTSFINSGFTSFEQTVAFVAGTSYFTYVRVSEVDRDTRSCDIFIFDDTDRLVAQCIALGFRRVRNDFLRQMLSGKSKPSLKTQADATLSATHRQSGAVAVPPEARPVEAPHEPQIKSSATVISADAKGNTPGAFDVLLESIAKETGMDVSELTDDVKPAELGVDSIMAIEVTSTVTTATGLELTPTFLIEHTTIGDLRRSLDALDPSRSSSRPSPSSSDLTSAPPVASSSSSSSKSNDGNDDGGQSTSPGSISTPSSPASTSLNDFVVVEDQTHSSVSATVEAKATTAQPMSGAREKHGKSPSAAVGGSQSPQPSVRLTLLKSQASASTQPPFYFIADGTGSIGSYIHIPAHIRSDMRLYGIDSPYLRCPERLTVDVGIPGAARPIVEAMVKKQQPGVPFWVGGFSGGAMIAYEVARQLAAAGHVVEGLLLIDMCSPRTESIPVKGDLGLAMFDAISRRDDSGVWSLTTSTQRHLQALFASVAAYHPTPLLHGEVPPAKRTALIWAQKGMIDRSEGDPRLMKLLEEQGIPTEAYPGFMEDPKLGAVGWSLAHKTEADLGPNGWDRYVGKDRLLCSYIEGDHLDLPTPKFAHLLGQAMEDGFAFFRQG
>Nodsp_pks1_BGC0001257_1368-tetrahydroxynaphthalene
MMADQMAFLLFGDQSLDTHGFLADFYRRGNPSVLSKEFLRLTGDALRDEIDRLPREERRKIPIFRTLQQLNERYHAQQIKFPGIDSALLCIAQLAHYIDRSEKEYEDVTDHRNTKLSGLCTGLFAATAIASSYSLSTLLPIAIQVVLMAFRTGSHVASLAERLSPSTEKSESWTYVLPAAQEAQAKSILAEFHESEGISLAAQAYVSAVSANNIAISGPPATLQALFSKDLFESRPTAIPVYGPYHAPHLHGLVDIRKMLRLDDEAVTIALAGSKPRSVVMSCVSGEPFRETDTKSLLTAVVHEILNESLIFHKTLSGNANEARGFKGSRILVIPYGPTQAASTLANVLRSQTKAEVILRPAPQVSRETTASSIGNHGSSGNCKLAIVGMAGRFPDSASHEALWELLEKGIDAHRVIPADRFPVDTHYDPTGKAINTSHTPYGNWIENPGHFDPRFFNMSPREAFQTDPMQRLALTTAYEALEMSGYVPNRTPSTRLDRIGTFYGQTSDDWREINAAQEVDTYYITGGVRAFGPGRINYHFGFSGPSLNIDTACSSSAAALQVACTSLRAKECDTAIVGGLSCMTNSDIFSGLSRGQFLSKEHNCNTFDNDADGYCRADGCASVIVKRLDDALADKDNILAVILGTQTNHSADAISITHPHGPTQSILSSSILDEAGVDPLDVDYVEMHGTGTQAGDGTEMVSVTDVFAPANRHRPADRPLYLGAVKANVGHGEAASGVTALIKVLMMLKKNAIPPHIGIKKEINKTFPKDLGERGVNIAFHKTPFTRKDGKPRKVFVNNFSAAGGNTGLLLEEGPRYKTAVVDPRSQHVITITAKSKAAMIRNAENLVKWMEENPSTSVSHVAYTTTARKIQHYWRMNVVASSLVEAQEAIKERLKSNFVPVSPEQPKVAFLFTGQGSHYAGLGRDLYAHYSIFRQAINEYNQLALIHGFPSFLPLIDGSEPEVTKLSPVVVQLGLASFEMALARLWISWGIQPSAVLGHSLGEYAALHVAGVLSASDTIYLVGARAKLLVEKCTAGTHAMLAVQGSVETVTEALGERAATTNIACINGPRETVLSGTSTEVAEIAEQLGNAGFKCTQLKVPFAFHSAQVEPILDDFEKLARSVRFYEPKIPVISPLHGKLLEGEPINPAYLRNHARDAVNFLGGLVSAQSSGVIDEKTAWLEVGPHPVCANMVKAAFGATTIAVPTLRRNEATYKTLSATLCTLHSAGLNIDWNEFHRDFDASVRLLDLPAYSFDLKNYWLQYTGEWCLTKNRAALPAPTKAIEPAKPKLSTTTVQKITKEEVKGEIAILETESDLAEENLRKICLGHRCNGTTLTPSTLYADMAETICEYGYKLLRPETEDIGMNVAHMEVTKTLIFDAKAASQMLRMEVKVNAAENYADVTWTSGEGARKTEHAVCKVLFGDKQQWLDEFERVNYLIKGRIDALKAAEERGEASKIGRGLAYKLFTALVDYSHQYKGMESVILSSETCEATAKVVFQTSPEDGTFRTPPYWIDSVCHISGFIVNGTDAVDSREQVYISHGWGSMRFAERLSRTKTYQTYIRMQPVKGTKMMAGDAYVFDGDKLIGIGGEIRFQAIPRKVLNVVLPPPGGAAAAARSAPAAKPAAATKAPVKEKKQVTSSNLPAVNKKLSQTSVVSQVMDIISKETGVSHDELADNIAFADLGVDSLMGLTISGRLREDLELNVDSHAFNDHATIGAFKKFLAQFETAPTTVVESSGSSGSSDSDDDIDSDSEVTTPGESDKGSVKGDAPAEAGSNSELQQIVRETICAEMGVEVEEIIAAPDLAALGMDSLMSLSILGILREKTGLNIPSDLLGHNPSLKDIERTLGIEDKPKRAAPAPKPAAPKVSKKTESKAATKTETTVTKISSAVDAYPHRKATSVLLQGNHRTATRHLFMIPDGSGSATSYTEISDLGSDVAVWGMFSPFMRTPEEYKCGVYGMATKFIEEMKRRQPEGPYAVSGWSAGGVIAYEIVNQLTKAGDEVSHLLIIDAPCPITIEPLPAGLHAWFAEIGLLGEGDGEAKKIPSWLLPHFAASVTALSNYTADPIPKDKCPKVTTIWCEDGVCKLPTDPRPDPYPTGHALFLLDNRTDFGPNRWDEYLDIEKMTFHHMPGNHFSMMHGDLAKQLGGFLKEGIHA
>Glaloz_pks1_BGC0001258_1368-tetrahydroxynaphthalene
MSGTSNQKVFFLFGDQSLDTYGFLANFLHRSSHSLLSKTFIEQASDALCREVNALSNLERNKIPRFSSLEDLNERYHISGIKHSGIESALLCATQIAHYLDRAEKVPEDSASPNNTTLVGLSTGLFAAAAISCSASLSALIQVGVQATVLAFRTGSYVAALADQLGGANDNANPWAYSISADEAQAASKLDEFHAEKAISHASRAYISATTPDSVAISGPPSTLEALWASDAFSVTPTPLPLYGPYQASHLHPELQIEKVLGLKNSRISDVLESSRPNSRILSSATGQSFEEQSALQLFSAVAENVLTKSSHLQNVLDGCKSESTGRTLVIPVGPTSFATTVVDSLRSASGSDVVLRRAPFGNNEPAPFAGSGSSSTGKLAIVGMAGRFPDAASHELLWELLEKGLAVHREVPPDRFPVKTHVDPSGKTVNTSHTPFGCWIENPGLFDPRFFNMSPREAFQTDPMQRMALSTAFEALEMSGYTPNRTPSTRLDRVGTFYGQTSDDWREINAAQEVDTYFITGGVRAFGPGRINYHFGFSGPSFNVDTACSSSAAALQLAYTSLCAKDCDTAIVGGLSCMTNSDIFAGLSRGQFLSKTGPCATFDNDADGYCRADGVGTIIVKRLEDAISDKDNVLAVILGSATNHSADAVSITHPHGGTQEILYRSILRKAGVDPLDIDYVEMHGTGTQAGDGTEMKSVTNVFAPADRKRTAEQPLYLGAVKANVGHGEAASGITALIKVLMMLQKNAIPPHVGIKNTINVGFPKDLAERNVNIAFHKTPLRARAGMPRRVFLNNFSAAGGNTGILLEDGPTYKNATVDPRSMHVVSVTAKSKSAMFRNASRLVDYLEANPKTTISDLAYTTTARRIQHNWRMTFSASDIQQAKSIIKSKMNDTFVPVHSVPPKVAYTFTGQGSHYAGLGKDLYNNSSVFRENILEFDRIARIQGFPSFLPLIDGSVTDVSTLSPVVVQIGMVCFEVAMARLWASWGVNPSVLVGHSLGEYSALCVSGVLSASDTIYLVGARAQLLVEKCTANTHAMLAVQGSVDALNEALPEMAGSLSVACINGPRETVLGGEAGAMADLAEKLTQSGFKCTKLQVPFAFHTAQVDAILDDFEKLAASVRFGSANIPLISPLLGRPLSEGESIDPTYLRNHAREAVNFLAGLTSSQELGIIDEKTVWIEVGPHSVCSGMVKSTFGATTITAPSLRRNEEAYKTISASLCALQNAGMNIDWNEYHRDFSDSVRLLSLPTYSYDDKNYWIQYEGDWSLNKGRKAAGALPAPEIVKSSLSTTSVHEVVKETISDHVATVVTETDIARPDLRPLVTGHVVNGSYLCPSSLYGDMAMTVCEYGYKLIDPDVKDLVMDITHMEVPKSLIADPAGKSQILTLTATIDINRRSASLVFSSGSDKSKVEHAHCRVLFGTREAYLSEFQRQSYLIQSRVDWLKKAESEGEAHKIGRGLAYKLFAALVDYDKRYRGMEEVILHSENMEATSRVVFQTTPEDGTFNCSPYWIDSVAHISGFIVNGSDAIDSKENVYISHGWESFRIAEPLSATKTYRSYVRMQPVEKKVLQGDVYIFDGDRIIGMVGGLKFQCIQRRVLNMLMPPVGAAAASKPAARAAPPQVTTKKPVKTAQVTKDSISKVNQRLTSVTSAVMNILATEIGVGLDELVDNLAWNDLGCDSLMSLTVSGKLREDLEIDVPSSAFTDNATIGEFKAFLSKYERKESVVTTTSDSSSSHDTATPELEDSEDTEVTTPSDTSEEEKEPSNDSELGNIIRTTIAGEMGVDIDEIIDLSDLTEIGMDSLMSLSILGILRERTGMNLPADLLANNPSIKAIEKSLNIGGTKAAKPAKAPAKKPSAPAKSISATTERLATSVLLQGNSKKATKHLWMVPDGSGSATSYTEISEIGPNVAVWGLNSPYMKVPEEYKCGVIGMASSFISEIKRRQPVGPYLLAGWSAGGVIAFEAVNQLIKNGDEVEQLIIIDAPCPDIIEPLPASLHRWFGEIGLLGDGDLSKLPKWLLPHFAASVTALSNYSAELIDPKKSPFVTAIWCEDGVCHLPTDPRPDPFPYGHAQFLLDNRTDFGPNLWDKYLNGERFVTKHMPGNHFSMMKGDLVSSYPSHNSLQ
>Bipory_PKS1_BGC0001265_melanin
MDVLIFGDQTADQYPLLRKACTWKNNATLTTFLDRISVVIREEVQKLPRTQRDQIPNFLSTWDQTEAYYAKGLKIPEIESCMVTIAQLAHYIGYFAENPTELPNPSNTRVVGLCTGLLAGSVVASARSLSELLPLATEAVRVAFRAGTCVGAAKEALEQSSASKDSWSTIVTNISEDAAKDAIAAFHEEQKIPTLAQAYISAVSTMALTISGPPATTKRLLENEAFKSSARVPIPVYAPYHASHLYAQADIDRILDKDAIRHLQQFRPVALVHSAATGKCQTATNTLELVRTALQEMLIEPVRWDSLLSEVVSQVTSASNAQSSVSAFGVTSITNSLASALRNGGQSAITVRDQSAWVPTEHDSRGRTQNDKIAIVGMSGRFPGAANPEALWDLLERGLDVHREVPADRFDAKAHCDPSGKGKNKSHTPYGCFIDEPGLFDPRFFNMSPREAAQTDPMGRLALTTAYEALEMSGYVPNRTPSTKLERIGTFYGQTSDDWREINAAENIDTYFITGGVRAFAPGRINYYFRFSGPSYSVDTACSSSLAAIQLACTSLWAGDCDTACAGGLNVLTNPDIFSGLSKGQFLSKTGSCKTYDNDADGYCRGDGCGSVVLKRYEDAIADKDNILGCILGAATNHSAEAVSITHPHAGAQEYLYNKVLSNAGVDAHEISYVEMHGTGTQAGDGIEMTSVTNAFAPRHRQRTPEQTLHLGAIKANIGHGEAASGINSLVKVLMMMKKNAIPANVGIKGVMNKTFPKDLAQRNVHIETTQVAWPRKGAEKRKIFLNNFSAAGGNTAVILEDGPLPEEPKGVDPRTMHMVTVSARSITSLKKNINNLIDFIDENPSVTLPSLAYTTTARRIQHNYRVAFSVSEMSKVKDGLRAQLKDTYSPLPMVPTKTAFTFTGQGSQYTGLGQKLYEDLETFKTDIDQLDKLARLHSLPSILPLLTGADVATLSPVVVQLGMACIQVALARMWGAWGVRPIAVIGHSLGEYAALHVAGVISASDMVLLVGRRAQILEEECTANTHGMLAVKGSVEAIKAALGDKMTEIACMNGPEETVLCGTVDVVNSTNELLASKGFKSTKLNVPFAFHSAQVEPILEKFKAAAASVTFNKPVVPVMSPLNGDIIVEAGIIGPDYLARHARETVNFWTALTNGQEQKLFDAKTAWLEVGAHPVCSGMVKSSLGGSPVAAGSLRRNEDPWKTLSNTLTTLYLAGVYIDFNEYHRLFNHAHQMYTLPTYAFDSKKYWLDYHNNWTLTKGEVLQAAPAVSAIEAAPVEEAPSKPSTTSCHKIVREDLHANSGTVVVQSDLSDPKLKATITGHQVNGTPLTPSSLYADQAMTVADYLYQQLRPGTETPGLNVCSMEVTKTLIPQYPPPVTGQHLQIEGNADLEASQVKITFRTVSADGSKILAEHAVGIVKYEDVNAWKEEWGRIQYMVQSQIDMLQQKLATGAAHKVLRGMAYKLFKALVTYADNYRGMEEVILDGKQTEATASVQFQTTPADGEFLCSPYWIDSLAHLSGFIVNASDHLDSENSVYISHGWGSIKIAGKLSPEKKYRSYVRMQPAPGNISVGDVYIMDGAEIIGMVMGLKFQNIPRRALNIMMPPAGKAASAPAAKAVAKPAPKALPAATPVKTQAAVPKAVKAPKPAKVVKVAAPAGVTSKVMNIVAQEIDVDMSELVDEAAFENLGVDSLLSLTISARFREELDMDIPSTLFTDCSTVGELKKHFSQFDGATLVEDDSSVTSDEPSGAPTPFEAPAGQSDSTPASSAGSDDGHDDIKPSAATEGGASLARKLVAEEMGVDVSEITDDLDLTDIGMDSLMSLTILGSMREATGRDLPADFLTVNVTIKDIETALGMRPQPKAAKPAAKASKAPQLSEVNKKLASLPDVSNLPPASSVLLQGNPKTATKKFFLVPDGSGSATSYISIPNISPSMAVYGLNCPFMKCPEKWTCGVEGVSRLYLNEIKRRQPAGPYLIGGWSAGGVMAYEVAQQLVNAGEKVESLVLIDAPCPVALDPLPARLHIFFDQIGLLGTGKPGGTPSWLLPHFASAIQNLKDYDPTPMDPKIAPPVLAIWCTDGVCPNPEDPRPPPGEGEDPAPMKWLLNNRTDFSDNGWAQLLPKENFQYAVMGGNHFTMMKGDHGVTLGKLIQQGLKL
>Clagry_PKS16_BGC0001266_grayanic_grayanic_acid
MTLPNNVVLFGDQTVDPCPIIKQLYRQSRDSLTLQTLFRQSYDAVRREIATSEASDRALFPSFDSFQDLAEKQNERHNEAVSTVLLCIAQLGLLMIHVDQDDSTFDARPSRTYLVGLCTGMLPAAALAASSSTSQLLRLAPEIVLVALRLGLEANRRSAQIEASTESWASVVPGMAPQEQQEALAQFNDEFMIPTSKQAYISAESDSSATLSGPPSTLLSLFSSSDIFKKARRIKLPITAAFHAPHLRVPDVEKILGSLSHSDEYPLRNDVVIVSTRSGKPITAQSLGDALQHIIMDILREPMRWSRVVEEMINGLKDQGAILTSAGPVRAADSLRQRMASAGIEVSRSTEMQPRQEQRTKPRSSDIAIIGYAARLPESETLEEVWKILEDGRDVHKKIPSDRFDVDTHCDPSGKIKNTSYTPYGCFLDRPGFFDARLFNMSPREASQTDPAQRLLLLTTYEALEMAGYTPDGTPSTAGDRIGTFFGQTLDDYREANASQNIEMYYVSGGIRAFGPGRLNYHFKWEGPSYCVDAACSSSTLSIQMAMSSLRAHECDTAVAGGTNVLTGVDMFSGLSRGSFLSPTGSCKTFDNDADGYCRGDGVGSVILKRLDDAIADGDNIQAVIKSAATNHSAHAVSITHPHAGAQQNLMRQVLREGDVEPADIDYVEMHGTGTQAGDATEFASVTNVITGRTRDNPLHVGAVKANFGHAEAAAGTNSLVKVLMMMRKNAIPPHIGIKGRINEKFPPLDKINVRINRTMTPFVARAGGDGKRRVLLNNFNATGGNTSLLIEDAPKTDIQGHDLRSAHVVAISAKTPYSFRQNTQRLLEYLQLNPETQLQDLSYTTTARRMHHVIRKAYAVQSIEQLVQSLKKDISSSSEPGATTEHSSAVFLFTGQGSQYLGMGRQLYQTNKAFRKSISESDSICIRQGLPSFEWIVSAEPSEERITSPSESQLALVAIALALASLWQSWGITPKAVMGHSLGEYAALCVAGVLSISDTLYLVGKRAQMMEKKCIANTHSMLAIQSDSESIQQIISGGQMPSCEIACLNGPSNTVVSGSLTDIHSLEEKLNAMGTKTTLLKLPFAFHSVQMDPILEDIRALAQNVQFRKPIVPIASTLLGTLVKDHGIITADYLTRQARQAVRFQEALQACRAENIATDDTLWVEVGAHPLCHGMVRSTLGLSPTKALPSLKRDEDCWSTISRSIANAYNSGVKVSWIDYHRDFQGALRLLELPSYAFDLKNYWIQHEGDWSLRKGETTRTTAPPPQASFSTTCLQVIENETFTQDSASVTFSSQLSEPKLNTAVRGHLVSGTGLCPSSVYADVAFTAAWYIASRMTPSDPVPAMDLSSMEVFRPLIVDSNETSQLLRVSATRNPNEQIVNIKISSQDDKGRQEHAHCTVMYGDGHQWMEEWQRNAYLIQSRIDKLTQPSSPGIHRMLKEMIYKQFQTVVTYSPEYHNIDEIFMDCDLNETAANIKLQSTAGHGEFIYSPYWIDTVAHLAGFILNANVKTPADTVFISHGWQSFQIAAPLSAEKTYRGYVRMQPSSGRGVMAGDVYIFDGDEIVVVCKGIKFQQMKRTTLQSLLGVSPAATPTSKSIAAKSTRPQLVTVRKAAVTQSPVAGFSKVLDTIASEVGVDVSELSDDVKISDVGVDSLLTISILGRLRPETGLDLSSSLFIEHPTIAELRAFFLDKMDMPQATANDDDSDDSSDDEGPGFSRSQSNSTISTPEEPDVVNVLMSIIAREVGIQESEIQLSTPFAEIGVDSLLTISILDALKTEIGMNLSANFFHDHPTFADVQKALGAAPTPQKPLDLPLARLEQSPRPSSQALRAKSVLLQGRPEKGKPALFLLPDGAGSLFSYISLPSLPSGLPIYGLDSPFHNNPSEFTISFSDVATIYIAAIRAIQPKGPYMLGGWSLGGIHAYETARQLIEQGETISNLIMIDSPCPGTLPPLPAPTLSLLEKAGIFDGLSTSGAPITERTRLHFLGCVRALENYTVTPLPPGKSPGKVTVIWAQDGVLEGREEQGKEYMAATSSGDLNKDMDKAKEWLTGKRTSFGPSGWDKLTGTEVHCHVVGGNHFSIMFPPKVC
>Parnod_AKN45693_BGC0001284_alternariol
MTRAKVIYFSGEIPQGDPEGDQRNLFRKLHLLSKERDYPILASFLETVTWAMKEEHRRLVRAQRDLLPTFESILDLTDHVVELRKTSLGGAIERVLVLAFQLGSFIAYHEAHPLEYNFQASDTFLIARGPGMLSAAAVALCPSLPMISSISADITRVAFRFGLVVDQVCRSLEVSPDEINSAGAWIYCVYGVDPQKAHEAVTRFNAEKAYAETSMASVFNDDGKSVSIGGPPSTLKTLFTECDFFKRTKNVPMKKVQGMWHTGKVYGTEHVHQIIPKIHQKHQLYLPLFSPVKGQPLEAASATDLLEQIMEEMLTQRIRWDRTIQNVTERLKQASPESTQLIAIQPSQYVESLIGQWRADMPTTTHTTEDMMSAVMDLPLGNSRAKDAKSSKIAVVGMACRFPGGADNAEKFWELLAQGRDVHSPIPSDRFNIETHVDPAGKVPNTSKTPYGCFVDNPGLFDAMFFGMSPREAEQTDPMQRLALVTAYEALEHSGYVHGRGIHARRVGTFYGQASDDYREVNSGQDVGTYFIPGGCRAFGPGRINYFFKFWGPSFSVDTACSSSLAAIQAACTSLWSGDVDMAITGGMNIITNSDVYAGLSNGHFLSPTGGCKTWDEGADGYCRADGVGSVVLKRLEDAEADNDNILGVVLAAATDHSAEAVSITHPHDVAQAHLYNQVARRAGIDPLAVGYVEMHGTGTQAGDSNEMKSVTNVFAPSTGHIRDRDSPLHIGTVKSNMGHGEAAAGIMAFVKTMLVFQKGIIPPHIGIKTRFNPALPEDLAKRNVVIPVTAAIWVRNSDRKRLAMVNNFGAAGGNTSIIIEEAAPRPRTSEDVRKAQVITVSAKTANSLQENLKALVDYIEARSELSVADLAYTLSARRNHYNYRVSVLATSTAEAASLLRPHIKTSLSQTPHSGKQVPIAFAFTGQGTFYIGIGAQLYRDSHEFRKHIDQLDSLVRRQNFASFLPVVSGNVQPEDVSIVTMNLAIVCVEIALARLWESFGIKPSMVIGHSLGEYAALAVAGVLSDSAAIFLVGTRARLLTSKCTSRTHGMLSVRASAADIKHAGGDIPFEVSCINGPNETVLGGTLSNMEALSATLAAAGYRTFKLDLPHAYHTYQMDTIVDELVKQTETVVCKKTTIPIISPRFSRVMTSEDSIDVSYLIGATRETVDFAGALDDAWQSGLVNESTIWLEMGHHPTCSGFISRTLSSTRMALPSLQRDTDNWLTLAKTLCSLYSAGIPIDWNEYHRPFEQALRLIDAPTYAWTNKNYWIQYRGDWNLTKGRAMPKLDPTTTVVPVSKRFQTSSIHRLISEQYTDGKAILSAESSITDPSLQGVVDGHAMNGYGVASSFLHAEMAFTLAKRVSDKSFASAVSFGINVADFEYHEPVVKLINTSEPQPILVSAEADLEKMEVHVKWFNPAKEIWYCHATVFYEDPSSWLSTWSRSTKLITSRIDALNDMAVTGKASKLTTDLAYSLFGKLVGYSKLYQTMQSVILNEDEAMAEVQFPEDTGGSWTVPPHFIDGLISLSGFILNGGTHFDNTNNFFITPSWKSMRFARPLTPGGRYTAYVRMVPSDNHSFVGDVYVLQGSEIVGVVEAILFLQWPRVMLNRFFRPADVTAKPAAKVPGKSEPSTRPHFKPHHVSRHKPTLTPRSPDEGSENSDSSGVIISRPGGYSSSDQDMEELPSPPAGMNDDMEKALALVAEELAVDIGLLTDDALIADLGLDSLMSLVMSQRLREELGLEIRDAFFLEITTIQDLKALLR
>Aspfla_AFLA108550_BGC0001304_aflavarin
MRIFHFSNKFPPDDLADLFRRLRLHSKCPNHVILARVLEEVTDVVREEIAELPAELRSLLPPFQSILDLAESFNWHQGPLSGTFECVFLVLMPVCLFVGRPDEFVFRRDTSLFTGLGLGFLAATAIVASPSLCSVPVTVAEVVRMAMRTGLLIYQRSQDLEPQSLDGALESWTSIVKGMGEVAVREGIDEYNSSTDTPQPSSIYISVVEPDGSVFINGPPSRLRKFFSTSGKVQSAAHAPLPVYGGPCHAPHLYDHSHSSWAVKKCRAKVLSRDLSHAAYLLSMADGNPLKADTVLELFESATYILLTSIIRWGDVVNAITASSPLLEKDMKLQVEILRPSPVVDGLVSAIQKSHPGCSAYVVDLGEWIFDDTHISPHGAHEKIAVIGMSCRLPGGADDLELLWELLREGRDVHRKVPADRYDVDSHTDITGKQRNTSHTPFGCFVDQPGLFDAGFFDMSPREAGQTDPTHRLALLTAYEALEQSGYVPDRTRSTRRERVGTIYGQCSDDYRECNAGQDIDMYFIPGNYRAFAPGRISYFFKFSGPSFNIDTACSASLAAVQIACSVLSRGEADMVVAGGLNILTGSDSFAGLSKGFFLSKTGNCQVFDDAADGYCRGDGIGSIILKRLSDAQQDNDNILGLILGSATNHSSNAISITHPHAPTQANLYRSTLMQAGVRPQDVDLVEMHGTGTQAGDAAEIESVTKVFSPAVPRRSQPLRISSVKANVGHGEAAAGITALIKALLIFKHNEIPPQVCLRTTLNSKFPDLRQLNVHIPKKIIPWPRLPGRKRYIMVNNFSAAGGNTSLLLEEPPARPDPKGCPQTRFVVTVSAKSTVSLIRNLEGLLGFLKMDPFVDLASLAYTTTARRMHHKYRIVVHGASIQEIVKSLEQHISIAETQCAIQKAPTIGFVFSGQGSFSQGVGRQLFQEYPPYRNEIQRLDEICTSHGFDSILPAITSRSSDILEISPFMAQLVTVCVQIALCRLWRSLGVIPNVVVGASLGEYAALYAAGTLSASDVIYLVGQRARLMQELCTINSHSMLAVKATIGEIRHTVRNNAYEFACINGPRDVTLAASVEDINDIQQTLVSQGYRVAKLNVPFAFHSSQIEPILEPYNKIAHSVIFRNLKTALISPLLSDVVFDNKSFPPSYLRDSTRGTVQFSDAMTKAQEIGLVDSKTVWVEIGVHQTYTGAMRANIPNLEVVAPSLRSDESNWHTLAASMSALHSAGVHLDWNTWYKPFESQLRLLNLPPYQWNLKNHWIQHNGDWLLLKDKRSRTGYERSPAPAPPPLRTALVHHILEESFGKDGGTVVIQSNVTDDEFHAVASGHQMSGRPLVSVFAYTDIALIMARYMYSRLKSGTELSAMDFGKVRVFQGLIPRKDRSKPQYVRMRMQADPMCSSMPLSLHRVLDDEMNEEELAIGVVTCGDSHSWRDEWAAYSYLLTSRIEALHQLADQGLASRVSKDLVYTLFKNVVDYAEHYRGIQSAVMYGLEAVADVILSPSQDSRWTAPPHHIDPITHVGGLILNAGPAMDHTNTIYIMEGWESMRFSDSLMAGELYRSYVKMNPANDNSGFFSGDVYILHGNRVIGRVREMTLRPLPRILMSRFFDPPDSQYGQMAQQEPSTALPSTPQHTSSAKTTESTPSQQDESDNTSLATPENENKAPISGSWPNANSQLVRDAIALIASETGVEPDALTDETEFSAVGVDSLLSLVLVEKFALELNIDLQGSFFLETPNVCDLKAYLEGNQMTLR
>Monrub_citS_BGC0001338_citrinin
MIDSTSHSNLRSKAFIFGPQDLSFDVRSFNKLHSQLQNHQWVLDALASLPKLWDNFAASDQKVQQSNTGKLLENLNAWISSGVAPEEAFPLPNVLLSPLVVIGQLVEYMTFLKAAFPDLGKKHDLPISIKEDTETFGLCTGTLCAFAVACSSNIADIQHYGAVAARLAMLVGAIVDTEEVLSDPEGKSVSFSASWNSAEFSDSFTHVLETFPDAYVSVIVDQRRATLTASKKTAPAIIERLKQEGAHVTSIALSGRFHWKKHQDAVSSLIQFCGLDPDLQLADATKMLLPSRSSSDGQYITTGKLHELALRAILLEQSEWYKTCRISYLSKFIMDDAAVICFGPERCMPPTLARKLGPRLTYVSEIDISSSRVPGQLLGGTQKLNLTDLPDERIAVIGMACRLPGAEDHEGFWEILKTGQSQHREVPEDRFGMATAWREADKRKWYGNFIDNYDTFDHKFFKKSPREMASTDPQHRLMLQVAYQAVEQSGYFRNNGTNRRIGCFMGVGNVDYEDNIACYPANAYSATGNLKSFLAGKISHHFGWTGPSLTLDTACSSSSVAIHQACRSILSGECNGALAGGVNVITSPNWYHNLAGASFLSPTGQCKPFDAKGDGYCRGEGVGAVFLKRLSSAIADGDQVFGVIASTKVYQNQNCTAITVPNAISLSELFTDVVRQARLEPKDITLVEAHGTGTAVGDPAEYDGIRAVFGGPIRSDVLSLGSVKGLVGHTECASGVVSLIKTLLMIQQGFIPPQASFSSINPSLNAKAEEKIEISTRLKPWDAPFRAALINNYGASGSNASMVVTQPPNLTETPSTPLPGKSYPFWISAFDQQSLQSYVRRLRQFLEKHAADKNLSVANLSFQVACQSNWSLPQALVFSASTKEELNRALASFEKGSTDFPSVQLPDPKPVILCFGGQVSTYVGLDQEVYNSTAILRHYLDQCDAMCLSLGLQSIYPAIFQRSPIEDIVQLQTALFAMQYSCAKAWIDSGLKVASVVGHSFGELIALCVSNAVSLKDAVKMISGRARLIKERWGADKGSMIAVEADLSDVEALLAKVKSQMGSETGLAIACYNASKSFTLAGPTKDVDHAENLLKNDPDFSGIRYKRLNVTNAFHSVLVDALIDDLESLGQGIRFKEPTIKLERATEQESTSTLNANYVATHMRKPVFFAQAVKRLSDKFPVAIWLEAGSNSTITAMASRALGTSNSSFQAVNITSEGAFRFLCDTTVKLWKEGQKVSFWAHHRLQTPMYTPVLLPPYQFEKSRHWMDLKVPPKPEASVQVAEQTAIIEAPKGLTTFVGYQDASQRSVRFRVNVTTEKFNRLLSGHIMANAAAVCPGMFQVEIALDALTSLRPEFQARSFIPELHDLRHYQPLVRDESRAVWIEAHCPNAEGLVWNWKLTASDDKGSGSVTHTSGTITFQAADSVQVKSEFEKLRRLIGRKRCLQLLDSNVADDILQGRNIYRAFTEVIDYKEIYRHVTKIAGRDNESAGRVIKTYDGETWLDTVLTDCFCQVAGIFVNLMTTKIDLSERGIFICDGIDRWLRAPNAGSNNTPSQVYEVFALHHCESDSKYLSDVFAFDAREGSLVEVALGISYQKVSISGIRRVLSKGMPAGLQPQVPTSPAAVAAIKTVSPPPVADSPLVDGSSTAVSGTPPTKKAPKAPSVDITGKMREIICNLSGLEPDEVKDDSDLVELGIDSLMSMELAREVDLAFKTTIDVTQLIDVTDFRSLVECMQRILGIDNQEDNTYLAEGLNGHEGVVTNGNAYHVNGTNGVVNGNGVLFPELGGSILPKSAILDAFRIAKEATDDFILNGQLGTYYNEVMPRSTELCVAHIVNAFEQLGCPIRSAAAYQRLERVPYLPKHERFMNLIYGLLEEARLIDINGSEITRTSVPVSTKSVETMLEELLHDEPLHAAEHKLTSLTGSKFADCITGKEDGLQLIFGSPEGREIVTDVYAKSPINAVWIQQAEFFLEQLVKRLPNTGEPLRILEMGAGTGGTTVKMLPLLERLGVPVEYTMTDLSSSLIAAARKRFKKYPFMKFKVVNIESPPDPQLVHSQHIILATNCVHATRNLEISTRNIHRILRPDGFLLLLEMTEQVPWVDFIFGLLEGWWLFEDGRRHALQPATHWKKILTSVGYGHVDWTEGTRPEANIQRLIIALASEPRYDHTPQSLQPPVQVPLTDIAGRQEIIDTYIREYTEDFRALPIPGIQQAVMPAPTGHCVLVTGATGSLGSHVVGYLSRLPNVHTVVCLNRRSTVPATIRQEEALKVRGISLDDNSRSKLVVLEVETAKPLLGLPVETYQKLVNTATHIVHSAWPMSLTRPIRGYESQFKVMQNLINLAREVAAWRPVPFKFSFQFISSIGVVGYYPLRYGEIIAPEETMTADSVLPVGYAEAKLVCERMLDETLHQYPDRFRPMAVRIAQIAGSTSNGHWNPVEHFAFLIKSSQTLKALPDFDGSLSWCPVDDVSATLGELLISNTTPYSIYHIENPSRQQWRKMVKTLAQSLDIPRDGIIPFDQWIERVRNSSASINDNPARQLLEFFDQHFIRMSCGNLILDTTKTREHSATLRERGPVGPGLVEKYISAWKTMGFLD
>Penroq_CDM36726_BGC0001360_mycophenolic_acid 
MSLNTEHSKGDLRLLFGPQCSEIEDSIAHIRDAVYKDSAGLGFLSDILDELPSLWPVITSAWPALRKVQGEKQLAALGRRFENGSPDSEAEPSSLIMTPVTVMKHLVDFWNLQNVATHPAFPSSPLSRTTAPRIIDSQGFCVGILAAIAVACSQDTREFQSLASNAIRLAVCIGALVDFDEIVSGKAKSIAVRWETPADHDYLEQTLTKSPNVYISCYTDVNSVTITIPGDTAQRVKFKQELSGRGLHTKPIPLQGRFHHQQTHREGIQHIMNLCVKDPRFQLPHSNALILPLRSSHNGQVLINAAMLHTVALESILSVKADWWGTVSALLNSADMEVDESRLLSIGQEEFVPRSARGRLVARSNLDVYGAGVFANGNTSARSAVSLQNGTNTLNGSPQAAEMPPIAITGMACRYSNADTTSELWDLLELGVCTVEKAPGNRFRMPDLQREPKGPFWGHFLDRPDAFDHRFFNISAREAESMDPQQRVLLQVAYEAMESAGYCGWQHTELSDEIGCYVGVGSEDYTENVASRNANAFSATGTLQSFIAGRISHHFGWSGPSITLDTACSSAAVAIHMACKALQTKECSIAVAGGVNILTNPRVYQNLAAASFLSSTGACKSFDVSADGYCRGEGAGLVVLRPLQDAIDNGDPILGVIAGSVVNQGSNRSPITVPDAESQRSLYRKALSLAGVAPDEVTYVEAHGTGTQVGDPIELESLRKAFGNPLRSQSLHVGSIKGNIGHTETSSGVAGLLKTILMLQKQRIPKQANFRQLNPKVMPPLENDRLVIPVESTKWASARRVAMVSNYGASGSNAALIVRDHTPSLSGQGKAMAEYIRDMPILISARSEESIRAYCGALRTTLLRHPYSNTVVRELAYNVAMKQNRTLPFTLTFSTSSDPTSLSTRLEAIAAGKSADIIQKRESNEPPIVLCFGGQNGVTSSISQELYDSCVLLQTHLMACEQAGQKLGLPSLFPTIFTSDPIVNTVYLHFMLFSIQYASARAWIDSGLRVDRIVGHSFGQLTALSVAGSLSVQEGIRLVTERARLIQSNWGPESGVMLAVEGTQAEVQRVLEQTGHRAEIACYNGPQQQVLAGTGECIRAVEDALATNPLTSNVRVRRLENSHAFHSRLVDSIVPGLTELAESFVYQAPAIPIEACSATGDWSIVTPAKIVEHSRMPVHFQRAVERIAQKLQVPAVWLEAGSASPIIPMVRRVLEKSSATHTYHRVNLDGSDGSGNLATVTSALWGQGVHVQFWPFHHSQRGTFGWMNLPPYQFAKNRHWVDFDPTAFSFSGSSAEPQCGSQERAGLLRKLSDGPEEYLFAVNTQDVLYRSCTKGHAVLDQTLCPASMYMEMVLRAATSVFTLGESSTLTMSHIEDLVISSPLVLDPQGSVFVRLIPEAVASSQTWSFSIFSSSGTGNESSIHATGSVSLCNERSRALSHFQSMNRLMDPARARGIEDHLASNGLKGSTVYSALEQVTNYADYFRGVRQVFANGREAAGLVSMAPSATETTCNPILLDNFLQVAGIHVNCLSGREAEEVFVCNAIGETYVSDSLFKKEDGAIPLSWKVYTNYVRPSKNEIVCDIYVMNSQGDGLTAAIMGVRFMSVSIRSLTRALAKLNNNFPDVPQLPPTIQPAIVTADYDEASDNVNVDSDLVAVQEMLCELFGVSVEEVSPSVSLIDIGVDSLISTEVLSEIKRRFHKDISYSTLVDIPNIQGLTEHIFPGHSHLAPSQIVIKPVRQQTVIPQTVTSLPVPANAGPSLVSVAHQCFYETHAAVSHTHNADWAGFFNAIYPQQMTLITAYILEAFRALGSPLESSQADEVLPIISVLPRHEQLKKHLYTILESVNLVRQTPTGQLVRTATPISPLSSHALHAQIRDEHPPYALEHDLLQITGSRLAECLTGQADGVSLIFQDSQTRRLVGDVYTDSPVFKSGNLYLAQYLTDVIQTLGNGRQVKILEIGAGTGGTTKNLLEQLSALPGMATRMEYTFTDISPSLVAAARKKFSKYDFVRYETINVESSPPSLLHGQYDIVLSTNCVHATRNLVESCSNIRKLLRPDGILCLVELTRDIFWLDLVFGLLEGWWRFEDGRKHALATEDLWDQTLRQSGFEWVGWTNNEAVESNALRVIVASPTKAPSALEICSKPANMETVVWGERNGLQLLADIFYPDVVDTTQKRRACALMVHGGGHVMLSRKDIRPAQTQTLLDAGFLPISVDYRLCPEVSLSEGPMADVRDALGWVRRILPNIPLLRPDIRPDGNQVVAIGWSTGGHLAMTLAFTAPAVGIAAPEAILAFYCPTDYEDPFWSRPNFPFGQTVASNDIEYDVWEGVQSAPIKGYNPAFKERPLGGWMSTSDPRSRIALHMNWTGQTLPVLLGGMHKEFRIPDELPRPTDEEIQAVSPNYQIRIGRYRTPTFMVHGTSDDLVPCAQTESTYNALTQNGIEADIRVVQGAIEVLLYLQHPERARKWICSGSLTLEI
>Stabis_stbA_BGC0001390_LL-Z1272beta
MARPTTSAAIFSPQNSPPKRSYLAYIRSKLVDDRTLAPLLQAILSLPETWRSLVAARADMADMIEAPRLVQSFVDWINTGSTDILESELAAIVTLPLLTIIHMVQYYEYLQGAGCSHIELLESFDGGVQGHCIGLLSAIVVASAGSEEDLIARAVAGLRLSLAIGAFGDLGEYSTNLRSSTLVFRLKDMSAADEIVHRFPGTYISTVTDSRTVSMVVPGSQVTDLMAYADKNGLQPRSVHIRSRLHDATNTDMAQACREFCDSLEGLPFGAGETLLTSVRSNRTGDCLSDIPESLSTEVIDTILLSMCNWTKVMRNLVTDLKESSKSQHTLALFGIGDSVPLELFRQNDVDITKFQAVSLAPTAPSPENGLRPTDFFPSDAIAVVGAGFRLPGASTFEELWEMISEGKTRLEPFRTDRSDLKGSYRAGQDKEWTKKRNFFGNYVEDIDSFDHSFFGISPREAKYMDPQQRLLLLTAWEAMDSAGMLRYHRRERGDNVGCFVGASFNEYVENTSGYSASAFTATGTIRAFLSGKVSYHFGWTGPSEVIDTACSASIVAVHRACQAIKSGECPVAVAGGVNLITGITNYFDLAKASFLSPTGQCKPFDDSGDGYCRADGVGLVVLKSLSQAVADGDHIMGVIPSIATNQGGIGAPGITVPDGIMQRALYKKVLAKSGMRAEDITYVEAHGTGTPVGDPIEIRSIREVFGGAKRPSPLYLGSLKANVGHSETAAGVASLLKVLTMFREQGIPPIANFKRLNHNIPALETDRMAIPTSQMPWNARQRIACINSYGASGSNSALICSEWPDNNIRDAKDRISAHTPAYPILLSANSKESLQRYAKDLATYLTKTNADKNLGDLAFTLSERRKHHRYRWSTTAADMASVVDQLQSPLEGVIDSTKTGKKVVLAFSGQSRTNIGVDPSVIQAYPRFMEHMKQCSSILQSLGCPDILPYLSQTDPISDPVILQCGTVSVQISTAKCWMDGGVQVDGIVGHSLGELASLAISGVLSLKDTLTAVYTRAQLINLKWGSERGTMMAIHAKVDVIQSVIAKVKAEVSSEDDEVEIACYNSVGSHVIVGKDSSIAIAEKVLQGDAKYQGLRYQRVGTSHGFHSRFTKPLLLDLVRFEKTLEFKKPIIPLETCTQVPFNFESNDSTYLAHHARDPVYFYDAVQRLEKRLGACAFLEAGWGTPVVSMAKKAVADATQHTFQAVTSPATATANLWREGCSITFWSFLTPKQSMLKPIWTPPYSFDNSKSWLDHVDNASVALKAAEAAIAAAATQGSPSTPTEEPRAAQLVRYKGALGENAHEFGLSTSTERFTKIVSGHAVKARPLCPASVYMESAIMGCELIGTSGRDKTISFTNISFQRPLGINDKLDVKLHLSKTAKFGDEHWHYSMQSSASAVYSEGDFTMTAGPHQDMELYALLASDGMVALRNDPDAEKLRKRTAYSLFSRVVEYSDLMQGISDITFGKKAALATIQVPNHPWGSQESSVSGFYDAISLDTFIQVVGLLINCSSGTATGDEVYIASSIGNLVVSPTDFQQAQTWTVYATYSTIDSKTLSGAIFVFNEAGELVSFGSKIHFHKTSMTKLLRVLDAANPSGAKAAAAPAPRAAFAAPVAAPVAAAPVAAAAAPVAAAGPSKIPELRALISAYTGVKEADIPDDVAFASLGLDSLSAMELAGELESSLGIKVSSDDVTTSTVASLAKQLPSGGAAPAPVAAAPAPVATPAPVAAPVAAAPVAAAPAGPSRVGELRALISAFTGIKEDDIADDVSFGSLGLDSLSAMELASEMESTLGLVISSDDVTSASVSSLSAMLGGGAADVSAPKSVISSTVASTTPASDFDNQTPDVITPASECGPELHEVGSALGIPWKRASPHYSTRFRMETVVYKEIDGTEIPADIYLPAEVPSNPMPIALMIHGGGHLTLSRRAVRPPQTSYLLANGILPVSIDYRLAPHVNVVDGSMADTRDACVWLQKELPELMAAKGIIVDPSKYVVIGFSTGGTLALTTAWTTAEANVAPPRAILSFYCPVEYDPDHPVLMGQGTRPRTMTLAQIRETLPNTVAVSHSFNALDTTKLGWLQPSDPRSELTLALIKEENGMSLLFNGLPEKGEQLPRADPARCAYFSPLTQVRAGNYNNIPTFMIFGEEDEVAPFRKGVEFGQALKEAGIRGGFHAVKGGKHIFDLALTPGSQGWAEHIAPGYDFIFTELENATRGQYILPS
>Aspfum_AFUA4G14560_BGC0001403_trypacidin
MRPVDFTPSSESPTAEKGMKVVYFGNELPQDGIQGICRRLHTYTKDRRYPLLARFIEESTWAVHDEVRQLHAAQKALVSPFESVLHLAEQPELCRGPLCGSIEGVLLCVIQLGTFIGYYEDSPNEYTFDSANTYLTGLGLGLLASTAVSLSPTLADLPLAGAEVVRVAFRLGVLVADVSQNLQPADATGERDSWAYVIPNVAPKEAEEELAVIHTRENTPEASRIFISAISRTSVTISGPPARLRRLFRMSDFFRDRTFVALPVYGGLCHAKHIYNSQHARSVVQGPSIAALDTRFIARYPILSTGSGEPFPTATTATELFEHVMTEILTQAIEWENVIQGVVERAKLLSVSEVQVQVFRNSHPVHDLLSALETSLREGVEVAIKDLGPWITRTRDEERPPPRGTAQSKIAIVGMSCRMPSGATDTEKFWDILEQGLDVHRKIPPDRFDVDSHYDPAGKRVNASHTPYGCFIDEPGLFDAPFFNMSPREAQQTDPMQRLAIVTAYEALERAGYVANRTRSSNKHRMGTFYGQASDDYREVNSAQEISTYFIPGGCRAFGPGRINYFFKLWGPSFSIDTACSSSLATIQAACTALWNGDTDTVVAGGMNVLTNSDAFAGLSHGHFLTKTPNACKTWDCEADGYCRADGVASIVMKRLEDAEADNDNILGVILGAATNHSAEAISITHPHAGAQSCLSRQVLRSAGIDPMDVSYVEMHGTGTQAGDAEEIKSVSDVFAPAVKRRSSQQPVFIGAVKANVGHGEAVAGVTALVKVLLMFQKEAIPPHVGIKNSINPGFPKDLDQRNLRIPYEKKPWPRRPGRKRIAMVNNFSAAGGNSTLAIEEGPLRPKPAGAIDPRSSHLVTVSAKSKISLKGNLERLLSFLDAHPDVALSDLAYTTTARRHHHNHRVAVATSDIADLKAQLCKTLESDSVNTLQPISATGPPPIAFAFTGQGSSYKSWDLQLFQHSPYFRSQILHLDTLAQGQGFPSFVPAIDGSYPRDHAHCPVITQLALVCTEIALAKYWVSLGVTPDVVVGHSLGEYAALHIAGVLSASDAIFLVGQRACLLQERCQPSSHQMMAVRASLEQIEQFAGSLPYEIACVNGPREMVLSGTREEMAAVARLLEAEGFKCIVLEVAFAFHSAQMDPILDEFEALAASGVVFQAPNLPVISPLLSKVVFDEHTIDSVYMRRATRETVHFLSAMKMAHKISTIDDATVWVEIGPHPVCVNFVRSSLPSTSVTVPSFRRGEDNWVTLTSSLGILHCAGVPVDWNEFHQPFERALRLLDLPTYSWNEKTYWIQYQGNWALTKGNTFYDDEAPQTKALAGLASELRTSTVQQIIHEQYDGAAGSVVMQSDLMQPDFLAAAYGHKMNGRGVVTSSIHADIAFTLGEYLYKKLNPNQEPHMNIANLEVVKALVAQENTKSPQLIQVSASTDNIRSRQAHLKWHNVINGSIEEPFASATVYYEEASDWLASWRPATHLVQGRIHALEQLAEDGVANRFTRRMAYGLFASSLVDYADKYRGMQSVVLHELEAFADVVLTTEKGGTWTVPPYFIDSVAHLAGFIMNVSDANDTNANFCVTPGWSSMRFAAPLLPGSKYRSYVKMIPTVEDNNIYLGDVYILQDETIVGMVGGIKFRRYPRILLNRFFSAPDADARKSTPATSAPAPAPPAGSEALQPKAAPASTPAAPASADAPTTNGVKAAAEPDANSTAAKAIALVATEAGLGLSDLKDSASFSSLGIDSLMSLVISEKFRETLGVTVTGSLFLEYPTVGDLKSWLLEYYS
>Penrub_Pc21g05070_BGC0001404_sorbicillin
MAENSGRGYQTPVHRDVFFSKSAPQSGNTADDIPNAASQPDTTSTMAMPSAKTLLLFGPGAMSLDQTYFSRILSFVKDDAASQWAVRAIEDIESGWDALSESIPKLQQTPGADHARRLAEWLRTGVITPRTTVANLPNAILGPLVIIAQLVEYLQYVESSQSANGDGKLFQLPSTAQTETVGCCLGVFSALVVSSSSSWAKFHHNAAAVLRKVFVLGALSDAQDISDVTGSSVSLIAFWRGGQSLSDLKKVLEICPGAYISVLYDDNRATVTTPSRIASDLKGHLSRAGFTASETEFHGRFHAGELYNNDLEALFSFCRKDPLFQLPDASSLILRTRVNSEKILADNDSLLEVASRAFLVEQFNWVKTFRSAVSSSLQDRTSKVIEFGPERCVPPTLLRRLNSQVTHYEFQSTGQRHSNPDMPSGCIDNDIAVIGMSCQVAGAQDLEQYWNILLEGRSQHKNLVPNERFAMETVFRPGQDGEDRKWYGNFIDDYDAFDYKFFRKSPREVLHMDPQQRLILQTAYQAVAQSGYYHRPGADRRIGCYIGCVANDYENNISHTSPTAFSATGALRSYIAGKVSHYFGWTGPGMMLDTACSASTVAIDLACRAILSGDCSAALAGGTNFYSTPMFFQNLAAGSFLSPTGQCKPFDAKADGYCRGEAIGAVFLKKLSNAIADGDQILGVISATAINQNQNDTPIFVPNPSSLTNVFQNVVGKAGLEVNDISVVEAHGTGTPVGDPAEYDSIRQVFGGSVRAGLKPLQLGSVKGLIGHTEGASGVVALIKMLLMMQESRIPPQASFTSMSASIKASPADNMEITKAALPWEDESKVALINNYGAAGSNASMVIKQAPKYPSGSEAVGHGSADLTSPTSTFRCPFYISGLDDKAIRAYATRLRQFIKNKVISRDVLGIENLSFNVNRQSNWSLSRGFVFGAESITELEEKLASFETFAVPSVRPVILCFGGQVSKSVGLDRGVFDKATVLRKYLDRCDSVCKSIGAGSIYPGIFQSEPILDPAVLQPLLLSMQYSCALSWIDCGVEPAALVGHSFGELTALCVSGILSLEDALKLVHGRSKIIKESWGPEKGSMIAVEADRNDVEKLLVASNARLGETERAGHATIACFNGPKSFTIAGSAAAIDAVQQTVSTLDIPIKHKRLDVTNAFHSTLVEHLRPQLEALGRSLSFGNAHIPLERATEQRETGPISPAYVAEHMRNPVYFDHAVQRLASQYPEAIWLEAGSNSTITTMTGRALGMPKGSTFQPVSVTGTTQGTRQLADVTMSLWNAGLPCSFWPHSRAQTYGYAPIMLPPYQFEKYRHWLEFKPPPKPVVIERLVYENGGVDQEAPAPGLYTFMGYGDKTETDCRFRINTTTKSYVDIVSGYTLGKTVQACPPIFGIDTAIQAITSVRLEVIAANELHPHIYNVLNHLPLVMDPTRAVFLEFERSGHAPEGWKFKLTSEADDSSKTVHLSGQLEFHRADDARSNFEFSRLERLVTHERCLRALESADDADEVIQGQSIYKVYSDLVSYAPKFRGLQRLVGRPSESAGRAVKRRSRDSWLDFALGETFSQVGSIWVNCLAPGRNTADDTVYIADGIEQWMRSPSLLRKISEGSYADHQSEWQILATHKRTEGDTFITDIFVFDSASRLLDEALLGVKFSARSMSELFTNVVIAAPPVPFPATIAPISSAPTENQYSSMTTSPPARAQVQKRNTKTELWAKLLPVLADISGLEPEEINETDALADIGIDSLMGMEMAREVETTFNCTLEQSELMSIFDVPGILAFLQSTLGLEGEDDASQSSDAASSSRNTPPSSNDGILATPSPKLEEEDISRSYIDLGNEVGLPAFAVIEAFRAANEQTDAYLKKWKCAGYLDGASQKQTRLCLVLTSDAFKQLGCDLVAAKPGEVLQPVPFVPRHHRFHEYLYKMLEETRIIDVDEGIITRTALPLPTQSSQAILDDLMSHHPDDGPSHQLTYNIGSRMADVLSGKADGPQLIFGDAKNRELVAAFYGELPFNKLYFQLMADFLSRIAESLRLCAQNRGPLKILEMGAGTGGTTKVLVPALAKLGIPVEYTFTDLSPSLVAQAKKKFKQYPFMKFAVHDIEQPPSDPLLIGSQNIVIASNAVHATHSLQVSTQNIRKFLRPDGFLMLLEMNSTLHWVDVVWGTLEGWWLFEDGRTHAVVDERQWEKELLDAGYKHVEWTDGKLPEVRVQRVRIALADDVEQNVGRLPPVAKQQVDDHDLSEEELNEKKQVADDYVKETIRGFTIPAYSGDLTDSSEYGKAVLVTGTTGSLGSHIIAHLVSLPSVDRVYCLNRPAIGGARAKDATPRDPLHRQLQSLESKSIALDASQLAKLKVIETDSSKAQLGLDTEEYKHLLCHVTHIIHNAFPVNGLRSLKQNEAQFTIMRNLVDLAAEISARRKATDFKFAFQFISSLSAVGKYPSVHAGEIQVPEEHLNIDSALPNGYGGAKVICERILHETLGQYPERFRAMTVRLGQLSGSMETGYWNHMEVLGFLFKSAQTLRSFPAVEGILTWLPLEQASATLADLLLRDAPDCHPVYHVDNPVRKPWAEIVPVLAQALGIPEKGIVPLDDWLRRVKAFPGEDPWDNPAGKAIDFFEHKFQHMSCGGVTMATNNAVEHSPTLRGVQPVADAVVMKYFQVWKDTGFLR
>Chaglo_CHGG07638_BGC0001405_chaetoviridinE_11epichaetomugilinA
MISVADLDYASRKSSIFLFAPHVGTFTKQSMDKLVRPLAASAHRDWILDTVAGLPTYWDALAVKIPNIGNAIPGRRQLTDLDTWFRHGAGDVTQDDATLPSIVVGPLVRTRRTYKRTWSPARPSRGAKVETLGFCAGLLAAVAVASAGNRQEFQKYGAVAVRLAMMAGALIDGQEARDKATRDGGSVSYAIAWRGQKPGEEAARIVKDLNPNAYFAVLYDEARATVTTTRRTAPSLVNRLRAADVTVAEIGIKGRIHSPDSERKNNTDLLVDLCKSFEDLQYADAASLALPTYNNEAEGRPVSRDRGNMTEMVIRAILVNQCNWYGTFKGATEGREPFVVTLGLERSVPPTLMRSLGPHQVHYEDLADNGIPPAPQSPPRAVIETQPQPQQQQDTTPPKILENDKDAIAVVGMSIKTAGADDLDEFVEMLKTGRSQHEPVTRERLMHDMLFRAAADSDPNHKYYGCFIRDSDAFDHRFFKRSPRESAAMDPQSRLAMQAAYQAVEQSGYFTETTAAPEGRDKKHVGVYLGVCGMDYDHNSTCHEPSAFTATGALRSFITGRVSHYFGWTGPSMTFDTACSSSAVAIHTACRNLLSGECTAALAGGANTITSMLWFQNLSAGSFVSPTGQCKPFDDAADGYCRAEGMAFVFLKKLSDAVRDGNPVLATIPSTAVYQNQNSTPLFVPNSPSLSMLFSDVMRQAGVAPRDISLVEAHGTGTPVGDPAEYESIRTALGGPRVGRTKPLPIGSVKGHIGHTEGASGAIALIKVIMMMRGGFIPPQASFTKMSHNIAVRPDDMMEVVTQLRPWADPHKIALLNNYGACGSNASLIVAQPPPALRAPTRGAHQHPEGRRYPFWIAGLDARAISAYAAKLIRYLPSSPQDIPTLADISFSMNRQSNRGLAQGFVFSSRSVAELQEKLAQAAGAAGKEAAALVGIEPVRAERPVVLCFGGQVSLFVGLDRALFDSAAVLRRHLDECDAAVTALGLDSIYPGIFEREPVQDTVKLQTMLFAMQYASAKSWMDCGLQGKVAAVVGHSFGEITALCVAGVLSLEDTIKLVAARARLVRDSWGPDPGAMMAVEADEGLVRELLQEANRSSDGSAGIACYNGPRSFTLAGSTSAVDAVQATMSADAKFKAIRSKRLNVTNAFHSALVEKLVDSLGQVGKELTFHPPTIPRGTGNGNAL
>Aspfla_AFLA082150_BGC0001446_asparasoneA
MVVEERKQTIVFGDLTCDSVAGLRTLVTVKDNPLLISFFERVTTGLREEIGLLPFSQRQRFIRFTTFEELLARVQRSTCPHPALEKALACTYQLACFIRQYTSPGHKYPSTQQTCLVGLCTGLLSAAAVGCCQSITDLLPLATHTVLIAFRAGLFVADVRDRLEPQTGAPLAWSVLIPGLDGDTASLTLQKYNEEKGLPATSAPYISTYANTGVTLSGLPSALNDLLDSSCLPKNRALTIPIYAPYHASHLYGQKDIESILRKASATEFASYQCQFSILSSITGQSIQVDTFGALIDYALNAILREPLRLDRIVSSLGEALLSDSPIRGCTIFPIATVIGQSLAAALRKHGAPDITVDPCMNSSIAVRDDRTSTTGHLGHSKLAIIGYSGRFPDANNNEELWQLLHEGRDVASITPSNRWDVKTHVDPTLKKKNTMGTPYGCWLKEPGLFDAKFFALSPREAPQVDPAQRLALMTAYEAMEFAGLVPDSTPSSQSDRIGVFYGTTSNDWGETNSSQNVDTYYIPGSCRAFIPGRQNFFYKFSGPSYSVDTACSSGLAALHLACNSLLKGDIDTAICGGTNVLTNPDITAGLDRGHFLSRTGNCKTFDDDADGYCRGEGVCTMVIKRLEDAKADNDPIIAVILGAYTNHSAEAESITRPHIGAQKAIFEKVLTSAGVDPYSVGYVEMHGTGTQAGDAREMKSVLSVFAPETERPRTDAERLFLGSAKANVGHGESVSGPIALIKSLMMLERNEIPPHCGIKTKINSGFPTDLMDRNVHIAKQPIPWERPEGGVRRIMINNFSAAGGNSSVLIEDAPVFEPKSKEAEPRSTHVVAVSAKSSTALIANIKSLLSYMNATKPELPSLSYTTTARRTHHPFRVMVSGPDLPEIHALLENKLASPTVQNRARAAQRAAFAFTGQGSQYIGMGESLLNFSTFRSDIERFNGIAETLGFPSFLPLLESGNGDISELPPLVVQVGTVCTQIAMARLWRSWGIEPCAVVGHSLGEYAALNIAGVLSEADTIFLAGKRAQLLQEDISANTHAMLAIGTSVEETRSLCDGLEYDIACINTPKETVLSGTNKQIDRILDILSSTSLKKTRLRVPFAFHSSQMEPVLEKFKAAARGVKFYEPKVPVISPLFGEVLTSKEPFGPEYLARHCRETVNFATALESAKADGVISSALWVEIGAHPIVSGLLRNNLDSTLKTVPTLQRNKDTWKVLTSSLSTLYESGVDIRWSEYHRDFIPGLSVLRLPSYNWDLKEYWMQYVNDWSLYKGDAQFLKGTPGLSTTCVHKLVEEKKDGNKITVVGEVDVLRDDVDPFVRGHRVNNLPLVTPSVYAEMALVIGEYLRKQQTKLSGTLVDLQHMDVQRPFATKSKGKGPQLLQCHVVLDCETFQGSVEFWSVTPEGKKLVRHALASITFPDAKAAQEEVQQRAQGIMKEMDDMAARLNTDDRVQKFTGKTGYNLVSSLASYDPEYMGVSSVLLDSGRLEAVATVKFNNPRTDGVYHVNPYLIDNLGQPALFVMNANDQADLSKEVFVNHGWKSLHFYKPLSIQKTYRSHVRMSGPDADGLYGGDMVVFEDKEVVAVYKGIKAQGVPRRLMDYIVHMRDDTKAGAPAGGTLNASQSAAANPAADPSAQADSDNWQAALKIISEESGVPIAELSPEAAFDDLGVDSLLALLCASRFREELGLHYESSIFLDHPTIKELEAFWKQGAPETGAVTVSGRDAVLNSMFTEAEAEVDQDKNSSDEDRSSLGTSSYEVISPNTTETTPEITKTSSPKISATSLLLQGNPALPSTVKTLFLLPDGSGSCSSYAGLPRIHPSIAVVGVNCPFMKTPESYTCGIDEVTQMYITEIRRRQPHGPYALGGWSVGGIFSYHIAQQLAAQGEQVSELILIDCPVPKGLDHLPRRYYEYCDTIGLLGDVNGVKRDPPPWLISHFEACVNSLHTYHATPFRPNNAPRTQIIWACDAIDKHCEPKFDRRPDDPEGLKFLTSTRTDFGPCGWETLLPEEDMTLDRMTGANHFSMMKGEFAKRLSEMIEGFLMIGN
>Claunc_AUW31184_BGC0001489_6-hydroxymellein
MAEAFQVLLFGDETGDFQDPLRKLCERQKGVLFLHFIDRLNQVLHDELRRHPRHAKKQIPPFTDVLDLVKQYQDSASRNQILETTLACICQLGSIISFYDDHPAQHVVPSNTVLVGFCTGLLAAVAVSASQSTLDLVDNALNIVRVAFRIGVKVNDAAQRLSTEVNQRWSRLVLGAQKEASIAEVRHFNEKKALPRASHAYVSSSSREVVTISGPPATLKALFSESEYFRERKTRPLDIFGPFHASHLYSDVGIEEVLQPMTETDVNLSSPPSRVISGTTDTSLPDVGLDQLLRQVVGDILVRPLSFDNVLTAVVSEARASGRKKCRISSIGPSNAVSSLASILRAETELEVSVGDPFGPTKLVKDASGTSGKIAVVGMSGRFPNADNLESLWSLLEQGLDVHRKVPPDRFDVDAHYDPTGKRKNTSHTPYGCFVKEPGLFDPRFFNMSPREAYQTDPMGRLALVTAYEALEMSGFMPNRTPSSMLDRVGTFYGQTSDDWRQVNAAQNIDTYYIPGTIRAFASGRINYYFKFKGPSYNVDTACSSSFSAIQLACTSLQAKECDTVVAGGLNIMTTPDIFSGLSRAQFLSKTGSCRTFDDTADGFCRGDGVATVILKRLEDAEADNDPILGIILGTATNHSSEAVSITQPHAPTQELLYRKILRNTGVDARDISYVEMHGTGTQAGDGAEMESISNVFAPRVQGRLPGQTVHVGALKANIGHGEASAGVASLIKVLLMLQRNAIPPHIGIKGIMNKTFPTDLEERGIRIALQETSWPHPTGGKRRAYLNNFSAAGGNTGLLLEDALKPARMRENDPRTTFVVSVTAKSAWSLEMNIQNLISYLEMKPDTSLPSLSYTTTTRRTQQPLRVSFAVSSISEATEALRSVQAEIIKPVSIKPPKVAFVFTGQGAHYPSLGKQLFENSRQFRSDILDFDRIGRSEGFPSFLPLLDGTITNATSFSPFVLQLGQTCIQMALARLWISWGVLPSAVIGHSLGEYAALNVAGVLSVSDTIFLVGQRAELLEKHCTAGTHSLLAAAASVASTSQVIGGDKPNIACINGPRETVISGPTEQLMSYSKTLKAAGIKSVLLPCAYAFHSAQVTPILESFKESASSVSFANPAIPVISPLLQEVVTCGDVFGPEYLARHAQETVSFLGGITAAKMEELVDQNMIWVEIGPTPVCSAFIKSILGNETLVVPSLHKKEDPWRTTSSGLSLLHRKGLHIDWDEVHNEYESSHVVLGLPSYTFENKNYWLEYTNNWCLTKGEVIEAPTEKRRARGLSTSSVQKLVKEDYGGTIRLVAESDLSDPDLNDAISGHLVNGSALCPSGVFADMALTIAGHLHRKVNKSVDYVPMNVRQLEIKKPLIAKGRDEKEEQVLRMTATAERPLRLVKIGYKSISRDDSVEELHALCEVEYGDAKSWLSDWSRFDYLFRSRIDVLSQGADVGKYKKVNREKAYEAFSSLVQYDKRYHGMKEVILDSKKFEASSVIEFRATERDGDFETSPYWIDNIAHLSGFVLNGSDAVDSKKQVYISHGWESLQMLRPLSARTSYHNHVKMFQGPGRTMVGDVHVFDGDDMVALVGGVKFQAIPRSLLNRLLPPTQGAAVHPEAAALSLVNGISGDAEVRQSKVEKKKLNSAVNDTAHQLKTSISHPQKGNGDRPVLTKFMSIICEELGVETFELSDEAAFADIGLDSLMSLTITGRMREVLEMDVPTSLFSDNTTVGAAKSAILAIDRDDSNECLSIESVSDGSTLTADAMTGADTTENTSIESGPAKHSTEDTTEKLLSIVSEELGIEQSELLERGSFADMGVDSLMSLTITGRIREEIELDVPTSFFADHPDINKVKVAISALIGPNSSGSATPSSYTGNTSPGETDTPASMPNSDDEILTGQIVELRANKGELPPATSILLSGSPKACSKTLFLFPDGSGSATSYALLPSISPDVCVYGLNCPFMKIPADYTNGIDGVSAQYLAEIKKRQPQGPYYLDGWSAGGVIAYQVAYKLLQTGEKTERLFLIDSPCPIDLEPLPSSLLQFFNSAGLLGTESTPPDWLIPHFEASIANLAAYTTCAMGPSEAPKTLIIWARDGLCKDPKDHQYVRSTAEPKSVKFLLDDRRNFGCYGWETLLGEENIITAFVQGNHFTVIREPDPTFGDE
>Penroq_adrD_BGC0001508_andrastinA
MAEPPKTPGRPVCVVFGPQSSEIDETLFYISRNIDENPSLGFLKDVLQELPSLWSPITDAWSSLSSIPGATQLTVLAECVQGTTAAPKSAMNVFMTPLTVIRQIIDVWKFKEESQNRCRIVDAQGFCVGFLAAVAVASSNDSNEFEDIASTMIRLAVCIGAAVDLDGILHGPARSVALRWKSDSEKEQLDRVLGSSSTAYISCFTDATSVTVTVAEDEVDDLTKELGGHGLSVKIIDLKGRFHHSRHVTAVQYLADLCETDARFRLARTSPCVLPLRSNVDGHVIGKRFAIHKTALESILTKPSQWAITVSAAFEQARETDDDLAFVVIGTGQFVPRLVRTRVLDHLNNKWSDTKQHAILPNGIHRSSSTTRSRPSIDMAPIGPTVIPIAITGMGCRYAQADSPEQLWEMLELGRCGVNALPNERFKMENLLREPKGPFWGNYLANPDVFDHRFFGISAREAEAMDPQQRLLLQVGYEAMESAGYCGLRTSNIPTDVGCYVGVGSDDYTDNVGSSNANAFSATGTLQAFCTGRLSHYFGWTGPSVVVDTACSSAAVSIHLACKALQTNECSIAVAGGVNVMTSPRVTQNLAAASFLSPTGASKAFDASADGYCRGEGAGLVVLRPLKDAIHNGDPILAIIGGSAVNQGSNRSPITVPDSDSQISLYRKALVTSGVRPEDVTYVEAHGTGTQVGDPIEFESIRKTFGRPARTERLYVGSVKDNIGHTETSSGVAGLLKTVLMMQKHQIPKQANFVQLNPKIPTLDDAAIAIPTKSIHWPSAANSSSTAVAMVTNYGAAGSNAALVVKQYKAKSGLSNPVSPLPSEVPVILAANTVESLRSYCKALLSSVCDAQLTSCQDTAYNLAIKQSRDMDYVSAFSIPVDRPNELIAKLESISRETTNLEKQPAARLPVVLCFGGQNGNEATISEDLFNQCELLQYHLTECEKVCQTLDLPSLFPSIFQPGPIEDTVSLHCILFSIQYASAKSWIDSGLQVDRIIGHSFGQLTGLCVGGGLSLSDALYLVSERAKMIHSMWGSERGAMLLVEGSEVEVQGLLNRAAEHMADVAVDVACVNGPRNTILAGDERSLQMIEKLSAKAPSILRTKRLKNTHAFHSRLVDNIVPPLTKVAQQLQYKPLSIPIEACSQYDDWTYVTPGKIVDHSRRRVDFQTAVERVAQRIQGPAIWLEAGSASPIIPLVRRVIDTVAAFSNGHVYQALDLGGALAHRSLSQATCNLWSRGVKVQFWQFHDSQAKSYNWINLPPYQFAQTRHWIGYDPNAFASLPEVKPTVPSSDAPKEFVQLLTKQPTECVFAINTNDPLYQECTQGHAVLDQNLCPASLYFEIIVRAAGLIRPENDISPAMPHLKDLAISAPLVLNPRGNVMLSLTRARVGDSTWSFSLFTRESNKNKVTTHATGEISLHPFGQNTPLFVRLHSMNRLIDSSRVDSIANSRESSGLKGFAVYQAFRRVVNYADYYRGVEQVFATDHEAAGIVNLPSSRTKDASCDPMLVDNFIQVAGIHVNCLSETKEDEVFVCTGVGEILIGEAFMTRDPNCSRSWAVYSNVDRSIKNKITCDTFVLDRETDKLAVTILSATFTSVSIAGLSRVLKKLNNQPDDKKVPLGQSLRDDSKVALNPTPQNALAAVPAPLHSAPDSGHFMVVQEMLCDLLGIASDELLPSSNLEDIGVDSLMRTEVLVEIKKRFNFTIDTSSFVEIPDILTLVQTIFPDAATAPLTNGVHPSLQIETTEAVDSESNTHVIPTPISDEEIHGLIDIAPGLFTDIQRSMVHSQSTQWDGFCESVYPRQMALVTAYVVEAFKSLGVSLESFEAEHLIPQVPVLQQHSKVRSQLYSILQFSNLIRATDHGFVRTSVPVSTISSDVLHEEIIRLYPQHTSEHNLLRTTGSRLSDCLSGAADPLSLLFQDAEARRLMEDVYTNAPMFKAATNHLAQYLVNLLGRVDTTREIKILEIGGGTGGTTKALLSQLTAVPGLRFQYTFTDLSSGLLALARKKFKHYSFMKYQVLNIERAPTPDMLGQYDIVLSSNCVHATRSLVQSCSNINKLLRPDGLLCLIELTRNLFWFDLVFGLLEGWWLFEDGRQHALATEHVWKQTLSQSGFQWVDWTYNDSQESNVLRVITASPTSAVILPPSPRSPLYLMNEETIVYGKNDGVELSADIYYPRDLQPIGKPRPIALLIHGGGHIMLSRRDIRSKQVRMLLNAGFLPVSVDYRLCPEVSLTEGPMHDVCDALCWARHVLPSLTLGRPDIQPDGTQAVAVGWSTGAHLAMTLAWTSQQRGIAPPNAILAFYGPTDYEDSFWSQPNFPYGKNAASPEMRYDLWEGIYETPITAYNPPVDQKALGGWMSPADPRSRIALHMNWKGQSLPMLLHGGRFWSDHKDGDCGEELPVPTLEEIQAVSPLAQIRNGHYKTPTFIIHGTLDDLIPVEQAQRTSQELVTKGVEVQLRVVDKAVHLFDIYPGFEKDQAASRAVEDGYEFLRDHVRY
>Cerbet_CTB1_BGC0001541_cercosporin
MEDGAQMRVVAFGDQTYDCSEAVSQLLRVRDDAIVVDFLERATAVLKAELARLSSEQQEETPRFATLAELVPRYRAGTLNPAVSQALTCITQLGLFIRQHSSGQEAYPTANDSCITGVCTGALTAVAVGSASSVTALVPLALHTVAVAVRLGARAWEIGSCLADARRGANGRYASWTSAVGGISPQDLQDRISAYMTEQALASVSVPYLSAAVGPGQSSVSAAPVILDAFLSTLLRPLTTTRLPITAPYHAPHLFTAKDVQHVTDCLPPSDAWPTVRIPIISFSRDEAVSRGASFPAAMSEAVRDCLIRPIALDRMAVSIANHARDLGKDSVLPSPIALSFSDKLGPQVNSHLPGTKAPTPELTSTSSIPSAIGAEQQPMAKSPIAILAASGRFPQSSSMDQFWDVLINGVDTHELVPPTRWNAATHVSEDPKAKNVSGTGFGCWLHEAGEFDAAYFNMSPREAPQVDPAQRLALLTATEVLEQAGIVPNRTSSTQKNRVGVWYGATSNDWMETNSAQNVDTYFIPGGNRAFIPGRVNYFHKFSGPSYTIDTACSSSLAALHMACNALWRGEVDTAIVGGTNVLTNPDMTAGLDAGHFLSRSGNCKTFDDEADGYCRGEAVVTLILKRLPDAQADKDPIQASILGIATNHSAEAASITRPHAGAQQDLFQQVLTETGLTANDISVCEMHGTGTQAGDSGETTSVVETLAPLNRSGSAVRTTPLYIGAVKSNVGHAESAAGVSSLAKILLMLKHSKIPPHVGIKTKLNHRLPDLAARNTHIARTEVPWPRPKNGKRRVLLNNFSAAGGNTCLVLEDAPEPEDSQEVDPREHHIVALSAKTPDSMVNNLTNMITWIDKHSGDSIATLPQLSYTTTARRVHHRHRAVATGTDLLQIRSSLQEQLDRRVSGERSIPHPPNGPSFVLAFTGQGSAFEGMGVDLYKRFASFRSDIARYDQICEGMSLPSIKAMFEDEKVFSTASPTLQQLTHVCFQMALYRLWKSLGVQAKAVVGHSLGEYAALYAAGVLSQSDTLYLVGRRAQLMEKHLSQGTHAMLAVRAKEEAIVAAIDGPPGEAYEFSCRNGEQRNVLGGTVAQIQAAKAALEAKKIRCQYLDTPMAFHTGQVDPILPELLQVAAACSIQDPQIPVISPAYGKVIRSAKDFQPEYFTHHCRSSVNMVDALQSAVEEGLLDKNIIGLEIGPGPVVTQFVKEAVGTTMQTFASINKDKDTWQLITQALAKFYLAGASIEWSRYHEDFPGAQKVLELPAYGWTLKNYWLQYVNDWSLRKGDPAVVVAASNLELSSSIHKVITNTITANSDGELVVDADLSREDLHPMVQGHQVYGVPLCTPSVYADIALTLGEYIRQVIKPGEVAQTSVEVAEMNIQSALVANNTGRVQLLRTYAKFDPKAQVASCTFSSIKEDGSSVVEQHANCKIRFGSLEKEKTALESAALAAQARMAALKTQVGQDDNTYRFSKGMIYKMIGQLADFDEKYRGLCAITLDNDAMEASGKVSFKGIPNEGKFHSSPAYLDALSQLGGFVMNANEGVDLEKEVFVNHGWGSMRFFAALDPAMTYYTHVKMTQGKDKLWTGDVLIFDDKQALIGIVGGVALQGVPKRLMHYIVTAANKKASGPPTEKKGSSPPVEKKASAPVAPTRPAIQRKNASIPPPATQVTPQNKTIKTPSVSALIAPALEIVSEEIGMPIDELKDDIDFTDAGLDSLLSLVISSRMRDQLGIEFESAQFMEIGSIGGLKEFLTRLSPPVAVAVATAVEIVKEEALTSLEELTDPSPNEIGTVWRDALKILSEESGLTDEELTDDTSFADVGVDSLMSLVITSRLRDELDIDFPDRALFEECQTIFDLRKRFSGSTESFDSTTTKPSAGDATPPLTDSSASSPPSSEFDGETPMTDLDEVFDSPPAQKRIPSPPKGRIPPAWSMYLQGSQKRSKEILFLFPDGAGAATSYLSLPRLGEDIGVVAFNSPFMKTPHKFVDHTLPDVIASYVEGIRGRQAQGPYHLGGWSAGGILAYAVAQELIAAGEEVSTLLLIDSPSPTKGLDRLPTRFFDHCTNVGLFGTELSRGSGGPNKTPEWLMPHFRASIELLHDYHAPPMKLGNKTKVMVIWAGECAFDGVRYAHIPPSAGDTDEDTEGMKFLTEKRKDFGATEWASLFPGTDVDARVVESEHHFSMMRDSGAQMLVEHMRDGLGIVSS
>Cerzei_CTB1_BGC0001542_cercosporin
MGDDTQMRVLAFGDQTYDCSEAVSQLLRVRDDAVVVDFLERSCAVLKSELARLSSEQQRENPRFAILAELVPPYRAGTLNPALSQALSCIAQLGLFIRQHSSGQAAYPTARDSCLTGVCTGLLSAVAVGCASSVTALVPLALHTVAVAVRLGARAWEMGRCLADVRRDAQSRYASWTAAVGGVSPQDLRERIAGYAKEQALSPISVPFVSARVGPSSGSVSAPPAILDGFLSTLPGPLTGTRLPITAPYHASHLFTSDDVQHVTDCLPRSESWPAVQVPLISFSRDEVALPGASFPAAMNEAVRDCLIRPIALDRMAVSIADYARSIGKDHVLPVPFALSFSDKLGPQVNSHLPGAKAPTLQAASTTIPPSVAAGQEPLSKSPIAILAASGRFPQSSSMDQFWDVLINGIDTHELVPPSRWDAAAHVSEHPKAKNVSGTGFGCWLHEAGQFDAAYFNMSPREAPQVDPAQRLALLTATEALEQAGIVPDRTSSTQKNRVGVWYGATSNDWMETNSAQNIDTYFIPGGNRAFIPGRVNFHFKFSGPSYTIDTACSSSLAALHMACNALWRGEVDMAIVGGTNVLCNPDMTAGLDRGHFLSRTGNCKTFDDEADGYCRGEAVVTLILKRLPDAQSDKDPIQAVIRGIATNHSAEADSITRPHAGAQQNLFQQVLTETGISANDISVCEMHGTGTQAGDNGETTSVVETLAPLNRSGCAVRPSDKKLYIGSAKSNVGHGESAAGVTSLAKVLLMLKHSKIPPHIGIKTKLNHRLPDIAARNTHIPRAEVAWPRPENGKRRVLLNNFSAAGGNTCLVLEDAPEVEQFQELDPRLHHIVTLSAKTADSMASNLMNMITWIDQNSGDSKNTLPRLSYTTTARRMHHKHRAVAVGTDLLQIRTSLQEQLDRRMAGEKSVPHPPKGPSFVFAFTGQGSAFAAMGADLYQHFATFRSDIARYDQICERMSLPSIKAMFEDDQAFLTASPTVQQLTHVCLQMALYRLWKSFGIQAKAVVGHSLGEYAALYAAGVLSQSDVLYLVGRRAQLMEQHLSQGTHAMLAVRAKEEAIVAAIAGPPGDAYEFSCRNGEQRNVLGGTVDQINAAKSALETKKIRCQYLDTPMAFHTAQVDPILPELLQVAAACSIQEPQIPVISPTYGRVIRNDIQPEYFTHHCRRPVNMVDALESAIEEGLLDKNTIGLELGPAAVVTQLIKEAVGTSMQAFASINKDKDTWQLMTHALARMYLAGAGVEWSRYHEDFSGAQKVLELPAYGWTLKNYWLQYVNDWSLRKGDPPTIVTASNLELSPSIHKVVTNTINPSSDGELVVDADLSREDLHPMVQGHQVYGVPLCTPSVYADIAMTLGEYIRKIIKPGQIAQTAVEVAEMNIQSALVANSTGKVQLLRTCAKFDPKAQIASCTFSTVKEDGNSVIEQHANCQIRFFDLENEKRGLRDAAIAAQARMGALKAQIGQDDNTYRFSKGMIYKMIGQLADFDEKYRGLCAITLDNDQMEASGTVSFKGIPNDGKFHTSPAYLDALSQLGGFVMNGNEGLDLEKEVFVNHGWGSMCFFAALDPAMTYYTHVKMTQGKDKLWTGDVLIFDGKQALIGIVRGVALQGVPKRLMHYIVTAANKKASGGTAPAEKKVSTPVAPTRPAIQRKNASIPPPSTQSTVQTKTNNTPSVSALIAPALEIVSEEIGMPIDELKDDIDFTDAGLDSLLSLVISSRMRDQLGIEFESAQFMEIGSIGGLKQFLTKLSPPVAVAVATAVEVVKEEALAALEELASPTSDEIGAVWRDALKILTEESGLTNDELTDDVSFTDVGVDSLMSLVITSRLRDELDIDFPDRALFEECQTISDLRKKFSLPTEYLDSTSTEANAGHTTPQLTDSSSSSPSSSVYEGETPMTDLDEVFDSPPAQKKPGPPKQQIPPAWSMYLQGSQKRSKEILFLFPDGAGAATSYLSLPRLSPDIGVVAFNSPFMKTPHKFADHTLPEVIASYIEGIRGRQPQGPYHLGGWSAGGILAYAVAQELISAGEEISTLLLIDSPSPIKGLDRLPTRFFDHCTNVGLFGTELSRGSGGSKTPPEWLMPHFRASIELLHDYHAPPMKPGNKTKVMLIWAGECAFDGVRYAHLPPSSGDTDEDTEGMKFLTEKRKDFGATEWSGLFPGNDVDARVVESEHHFSMMRDGGAQTLVEHMRDGLGIVAS
>Talsti_TSTA083310_BGC0001578_duclauxin
MAGTAVAFAEAPTTVNGMNKEASVHIYIFGDQTVSFEDTLRSLLNIKDNAALSDFFNKVGLRLRSYIGGLPLHERDFFPQFTTLVDLFARHDQFAGAPALKFTLLCVTQIGQWIRYYGKGPKVYPSPTSTYLAGACTGSFAVAAISTSRSIGELLSPAVEAVLIAFKTASYSLSLRKDLGFTVSGGPNSWSVVVGVQESEAARLVENFNSAKGLPVVSSIYLSCMNRNNTSVCGPPELLLEFLSSNSLKHLSLPIEIPYHAPHIFNASAPEKLVGPFSDVILEDYRQCFKSISIASGEVITSSSFRELLQRAVSETLLEPMRWDVTISSIGEELVQENFTSCDIYSVSSKSGQSLSSALSQDAKLRVNISNSLEVSSGSSNVSSTGNFSDSDIAIIGYSGRFPESASNEEFWELLIAGRDVHRTIPEDRFDWKAHYDPTGKTKNTSRVKYGCFVKEPGLFDARFFNMSPRECENCDPAQRLAITSAYEAIEMAGLVSNRTPSTQQDRIGVFYGVTSDDWREVNSGQDIDTYFIPGGNRAFIPGRISYFFRFCGPSLSVDTACSSSFAAIQTACAYLWRGECDTALAGGANILTNPDNFAGLDRGHFLSTTGNCNAFDDTANGYCRSDAVGTVILKRMEDAIADNDPIFGVIRGAYTNHCGRTDSITRPFEGDQAAVFNRIMRYAGVNPLDVGYVEMHGTGTQAGDATEMRSVLSVFAPFSTRKFPLHLGTVKANIGHAESASGVASLIKVLLMMKHNAIPPHCGIKTKINHNYPTDLKERNIHIPFQLTPWSREDMSLGKRLVFLNNFSAAGGNTAVLLEDAPVRNAKDGNDSRSKQPVTVTGKTVKSLKGNIEKLIRYLDQYPDTSVSSLSYTTTARRMHHTYRAIVSGYDVESIRSRLQKILESVSETKPIPTASKLPKTVLVFTGQGAAYQGLGKELFETAPIFRDSIIRFDNIAQQQGLPSFLPLVCSSSPDRPVHAYGPIVTHLALVCVQMALYTLWRAWGVTASATIGHSLGEYPALYAAGVLTAANVIYLVGTRARLLTEKTTPGTHAMLAVKLSAVAIERELQGSGCEIGCFNQPSNNVVTGPLEQLTQLQNRLKSRGVECMLLDIPYAFHSNQVEPILASFEKAASAVNYNQLTIPYISPLLSKVVSPEDNGEFDCTYLTNACRQPVKFQDAIEAAQASSHVDEKTIWIEVGSHPTCIGMIKSILSGQSPRVFGSLRKDTDDWTAIMPAIEGLYQSGFDIQWSEYHRGFENEQEVLGLPSYAWDLKNYWIQYRNNFCLTKGDDPVPTTSIASGSPVAQKRVPYVSPSVQRILEEDNGTDASTLVAESDIHDPRLAPILEGHVVNGAMLCPSSLYADVAITITQYMAKAIGIYKDTTGLDVADMKVINPLILNKDCDAQLYQVVATAQWKQHIVSFKLFSVNNAGRKTGDHATFTVRITPNQNWIAEWQRQAYLIRSRISALQNSVKEGSAHILKRPLAYQLFSTLVSYNTDYQGMQEVMLDSDEHEATTKVEFQVDDRGFKFNPCWVDSLGHIAGFIMNASDATPTKSQVFINHGWDRMRCAINFEKGVEYQVYNRMQLESGTTYVGDTYIFKGNSLVGIYEGIRFQGVPRQLLDRLLPSRKQTQQRAVSDKPPVQSSNRQPNPSAAQPTNVVSQKPTLAVKQKPVVSTAPRPNEIASRVLTIIGEEAGVDPTELDPNEDFQNHGIDSLLSLTICGRIQEELGVEVPSSLFADYCTPLELSRFFGSDNNHTSSASSASSSDDTDGINTPDNREIDSDTSTEGETGNSILEVIREMIAQETGVPVSELSLTSSFADLGVDSLLTLTIVGKLTETLDMDIPSNLLMECENLEEVSKALGLQEPPLSLPAEPVLNTGKITKFSFDPHAGPQSTSILLSGNAKTANKIFFLFPDGSGSATSYASLPKFGSDVVVYGLNCPYMKTPHAMTGTLEELTSKYLVEIRRRQPNGPYYLGGWSAGGICAYEAAQQLAREGCKTEKLILIDSPNPVGLENPPQRMYDFFESIGIFGSGSKPPPSWLRPHFDAFIRLLDNYKIRPVANSGFKMEVYMLYARDGICSDPSVPRPEIRPDDPREMIWLLNERTDFSGDGWASIVGRENLQITVMDKVNHFSMMDKGPHMEQFASFLHRALA
>Escweb_EmoG_BGC0001583_emodin
MKHLFPPFETIFLWAEDDKLRQGLLGSAVEGALLIVLQIATYIGYAEIHHRKNLTPSAPCLTGLGVGLLASAAVSVSSTLSDLVLAGADAIRLAFRLGVHVQSVSQNIEARDPSESADPWAFVIHNVDPETVQRELDLAHSQAEKPSTARIFISAVSKKAVTVSGPPERLKALFLKSTFFREARSIALPVYGGLCHAPHIYGPQDVEAIVHSGFSDASDGTSFQSWRLVPITPTFSTSTGMPFPATNAVETFECVVSELLTQAIEWDRVVDGVVESALCSSASEIEIFCFGNSISLDELHTALKANIDHVSLSSMTPWISQVELSGISPRGTAQSKLAIVGMSCRLPGGATDTEKFWEILEKGLDVSRKIPSDRFDIDSHHDTTGTQLNKTMTQFGCFIDEPGLFDAPFFNMSPKEALTVDPQMRLALVTAYEALERAGYVGNRTASTRSERIGTFYGQTADDYREVNMGQEVDTYYTPGGCRAFGPGRINYFFKFAGPSYIIDTACSSGLAAIELACQALWKGEVDTAVAGGVNVLTNCDGFTGLCKGHFLTKGHNACKTWDATADGYCRADGIGSLVIKRLEDAQADNDNILGVILGAGTNHSAQAISITHPHGGHQAYLARQVLRQAGVDPLEVSYVELHGTGTQAGDVEEMKGITEVYAPLTRRRVKDQPLHIGAVKANIGHGESVAGTTALIKVLLMLQKNAIPPHVGIKTEINPKLNPKDLEKRNIRIPFSMTPWTGEPGKKRITAINNFGAAGGNTTLILEEAPDRGVTERDPRGSHVFALSAKTMTSLKGNIERLLAYLDRDGNQDANLANLSYTMTARRSHYSYRLAVAASNMAQLRKALVSRLEKVDSIKPTSKLSDPPSVAFTFTGQGASYKSMSLELYRDVPEFRSHIQHLDSLARGQGFPSFIPALDGSHWKDEAHSPVVTQLALVCTEMALAKYWSSLLGVKPDIVMGHSLGEYAAMHVAGVTTASDTIFMVGRRAQIMEARCQAGSHTMMAVRASLTQIAENCEGREYTIACINGPFDTVLSGTKDQMDAVSVPLEAAGFQCIRLDVAYAFHSEQTDPILDDFEALCKSAVLFHEPKLPVISPLLGKVIFDGKTLNANYVRRGTRETVDFLSALNNAQTISAIGEDTIWIEIGPHPVCTGFVKSTIPGVKLAKSLRLLDLPTYAWNEKNYWFQYKGDWTLTKGNTFYGSESKADRNTVVKTTHGCETSTVQQILEESVNGSVGTVVMQSDLMQPDFLAAAHGHKMNNCGVVTSKTPQLIRVTATTADIYSGTMELAWQCLDRNGNIDEPFATARILFRDGASYEWLSSWSPMAHLVQGRIDDLERLAQQGIASRFSRNMAYTLFASNLVTYADKYRGMQSVVMHGLEGFADVELTAHGSGSWTVPPFFIDSVAHLAGFVMNCSDALDTKGYYSVTPGWKSMRFARPLLPGAKYRSYVKMIPSVEDATAYFGDVYVMQDGLIVGMVAIKALILIAEEAGLELSDLQDDAGFANLGIDSLMSLVIAEKLKRELDVKVSGSLFLDYPTVGDLRKWLEEYYD
>Stachl_S40285_07612_BGC0001626_isoindolinone
MARPTTSAAIFSPQNAAPKRSYLAYVRSRLNEDPVLRPLLDAIVSLPETWRAILAARPVMADIKDGGRLVQAFVDWINNGATDVLETDISALVTLPLLTIIHVVQYLEYLQGAGCSQLELLESFDGGVQGHCIGLLSAIVVASSANEQELVERAVAGLRLSLTIGAFGDLGEVSSDLKSTTLVFRMRNVAAAEEMVHSFPGTYISTITDSRTVSVVVPGSQIADLKVYAERNGLQPRNVHIRSRLHDATNDTIARQCRDFCGNMLEGLPFAGGEALLASVRSNRTGECLSTLSGSLSTEVIDTILTSLCNWTLVMKGLVSDLKESQKSQHTLALFGVGDSVPMELFREAKVDITKFQAISLAPTSLTPGSSLKATDFFPSDSIAIVGAGFRLPGASNFEEFWDLISQGKTRLEPYREDRASIRQSFRHTQDEAWLNKRKFYGNYIDDVESFDHSFFNISPREAKYMDPQQRLLLMTAWEAMDSAGFLRHHRRETGENVGCFVGASFNEYVENTSGYSASAFTATGTIRAFLSGKVSYHFGWTGPSEVIDTACSASLVAVHRACQAIKMGECPIAVAGGVNLITGITNYFDLAKASFLSPTGQCKPFDASGDGYCRADGVGLVVLKSLAQAVADGDPIMGVIPAHATNQGGIGAPGITVPDGILQKALYKRVLANSGMRSDDITFVEAHGTGTPVGDPIEISSIREVFGGANRSSPLYLGSLKANVGHSETAAGVGSLLKVLTMFRNQGIPPIRGFKTLNKKIPALEPDRMTIPTTTLPWNARQRIACINSYGASGSNSAAIVSEWPENNVRDAAERTNPHVPAYPILLSANSKESLQRYAKDLAGYMLVTSADKNLGDLAYTLSEKRRHHRYRWSATAADLPSVIESLQSGELEGIVDSSKTSKKVVLVFSGQSRTNIGVDPSVIHAYPRFLHHIKECSEILQSLGCPDILPYLSQTDPISDPVLLQCGTVSVQIATAKCWIDGGIKVDAIIGHSLGELASLAVSGVLSLKHALTAVYTRAQLINLKWGPERGTMMAIHAKVDIINSVIEKVKAQVSSEDEEVEIACYNSLGSHVIVGRESSIAIAEKVLQADAKFQGLRYQRVGTSHGFHSRFTKPLLLDLIRFEKTLDFKKPIIPLETSTREPLDFEAMDSTYLAHHARDPVFFYDAVHRVEKRFGACAFLEAGWGTPIVSMAKKAVADPSQHTFQAVTSPATAVANLWKEGIPITFWSFLTPKASQHKPIWTPPYNFDKTKSWLDHIDHAGVNFRAAEEAKKIAPAPAVVQETGARQLVRYNGALAENIHEFNLYTSTERFKKIVSGHAVKAKPLCPASMYMEAAVMGCELLGNTGRDKTISFSNISFQRPLGINDKLDVKVQLTKTVKFGDEHWHYSCQSGPKAIYSEGDFTMAVGPHQEMELYSMLASDGMVALRNDPNAERLRKRTAYSLFSRVVEYSDVMQGISEITLGKKAALATIQVPNTPWASQESTVSGYYDAISLDTFIQVVGLLINCSSGSATGDEVFIASAIGNLVCSPVDFQLAQTWTVYATYSTIDSKTLSGALFVFNEDDKLVAFGSKVHFQKTSMSKLERVLETANPGLAAAHRPAPVAAPRAAPVAVAATPVAVAAAAPVAAPVAASPSRVGELRAIISAYTGVKESDIGDDVAFSSLGLDSLSAMELSSELESALGITACADDIASATVASLSKQLGGSAPVAAVAAVATGNVAVSTAVVAPAAAAPVTVAAAPAAAAPSIKVDELKALISAYTGVKEADIPEDVSFGSLGLDSLSAMELSSELETVMGLNIDADAVAESSINSILGSAAPVAAVAAVAPVAAPAALPTPTYEVPASFASSEAPSIVPSDFTATPDLITPESDFGTELRDVGEALGCLPWKRPAQQLSPRFKIETVVYKVADGVEIPADIYLPAQIPSQPMPIALMIHGGGHLTLSRRAVRPAQTSFLLANGILPVSIDYRLAPQVNVVDGSMADTKDACVWIQTELPKIMAAKNIICDPSKYVVIGWSTGGTLAMTTAWTVKEAGFQPPLAILSFYCPVEYKPDEPFIMGQEHAPRTMTLSQIREILPKNVEVSHAFNSLDTTKLGWLSPRDPRSELTLALIKEENGMSLLFNGLPEKGEQLPRANAERCDAFSPLTQLLKGNYNIPTFFIFGDEDEIAPFRKGAEFGRAQQEAGIRGGFLQVKGAKHIFDLALTPGSQGWEEHLAPGYNFILSEIEGATNRK
>Penroq_mpaC_BGC0001677_mycophenolic_acid
MSLNTEHSKGDLRLLFGPQCSEIEDSIAHIRDAVYKDSAGLGFLSDILDELPSLWPVITSAWPALRKVQGEKQLAALGRRFENGSPDSEAEPSSLIMTPVTVMKHLVDFWNLQNVATHPAFPSSPLSRTTAPRIIDSQGFCVGILAAIAVACSQDTREFQSLASNAIRLAVCIGALVDFDEIVSGKAKSIAVRWETPADHDYLEQTLTKSPNVMNLCVKDPRFQLPHSNALILPLRSSHNGQVLINAAMLHTVALESILSVKADWWGTVSALLNSADMEVDESRLLSIGQEEFVPRSARGRLVARSNLDVYGAGVFANGNTSARSAVSLQNGTNTLNGSPQAAEMPPIAITGMACRYSNADTTSELWDLLELGVCTVEKAPGNRFRMPDLQREPKGPFWGHFLDRPDAFDHRFFNISAREAESMDPQQRVLLQVAYEAMESAGYCGWQHTELSDEIGCYVGVGSEDYTENVASRNANAFSATGTLQSFIAGRISHHFGWSGPSITLDTACSSAAVAIHMACKGTQVGDPIELESLRKTFGNPLRSQSLHVGSIKGNIGHTETSSGVAGLLKTILMLQKQRIPKQANFRQLNPKVMPPLENDRLVIPVESTKWASARRVAMVSNYGASGSNAALIVRDHTPSLSGQGKAMAEYIRDMPILISARSEESIRAYCGALRTTLLRHPYSNTVVRELAYNVAMKQNRTLPFTLTFSTSSDPTSLSTRLEAIAAGKSADIIQKRESNEPPIVLCFGGQNGVTSSISQELYDSCVLLQTHLMACEQAGQKLGLPSLFPTIFTSDPIVNTVYLHFMLFSIQYASARAWIDSGLRVDRIVGHSFGQLTALSVAGSLSVQEGIRLVTERARLIQSNWGPESGVMLAVEGTQAEVQRVLEQTGHRAEIACYNGPQQQVLAGTGECIRAVEDALATNPLTSNVRVRRLENSHAFHSRLVDSIVPGLTELAESFVYQAPAIPIEACSATGDWSIVTPAKIVEHSRMPVHFQRAVERIAQKLQVPAVWLEAGSASPIIPMVRRVLEKSSATHTYHRVNLDGSDGSGNLATVTSALWGQGVHVQFWPFHHSQRGTFGWMNLPPYQFAKNRHWVDFDPTAFSFSGSSAEPQCGSQERAGLLRKLSDGPEEYLFAVNTQDVLYRSCTKGHAVLDQTLCPASMYMEMVLRAATSVFTLGESSTLTMSHIEDLVISSPLVLDPQGSVFVRLIPEAVASSQTWSFSVFNSSGTGNESSIHATGSVSLCNERSRALSHFQSMNRLMDPARARGIEDHLASNGLKGSTVYSALEQVTNYADYFRGVRQVFANGREAAGLVSMAPSATETTCNPILLDNFLQVAGIHVNCLSGREAEEVFVCNAIGETYVSDSLFKKEDGAIPLSWKVYTNYVRPSKNEIVCDIYVMNSQGDGLTAAIMGVRFMSVSIRSLTRALAKLNNNFPDVPQLPPTIQPAIVTADYDEASDNVNVDSDLVAVQEMLCELFGVSVEEVSPSVSLIDIGVDSLISTEVLSEIKRRFHKDISYSTLVDIPNIQGLTEHIFPGHSHLAPSQIVIKPVRQQTVIPQTVTFLPVPANAGPSLVSVAHQCFYETHAAVSHTHNADWAGFFNAIYPQQMTLITAYILEAFRALGSPLESSQADEVLPIISVLPRHEQLKKHLYTILESVNLVRQTPTGQLVRTATPISPLSSHALHAQIRDEHPPYALEHDLLQITGSRLAECLTGQADGVSLIFQDSQTRRLVGDVYTDSPVFKSGNLYLAQYLTDVIQTLGNGRQVKILEIGAGTGGTTKNLLEQLSALPGMATRMEYTFTDISPSLVAAARKKFSKYDFVRYETINVESSPPSLLHGQYDIVLSTNCVHATRNLVESCSNIRKLLRPDGILCLVELTRDIFWLDLVFGLLEGWWRFEDGRKHALATEDLWDQTLRQSGFEWVGWTNNEAVESNALRVIVASPTKAPSALEICSKPANMETVVWGERNGLQLLADIFYPDVVDTTQKRRAMVHGGGHVMLSRKDIRPAQTQTLLDAGFLPISVDYRLCPEVSLSEGPMADVRDALGWVRRILPNIPLLRPDIRPDGNQVVAIGWSTGGHLAMTLAFTAPAVGIAAPEAILAFYCPTDYEDPFWSRPNFPFGQTVASNDIEYDVWEGVQSAPIKGYNPAFKERPLGGWMSTSDPRSRIALHMNWTGQTLPVLLGGMHKEFRIPDELPRPTDEEIQAVSPNYQIRIGRYRTPTFMVHGTSDDLVPCAQTESTYNALTQNGIEADIRVVQGAVHLFDLYPSSHAGQNAKEAVADGYEFLKRHIHSKGYSDKD
>Aspnov_P174DRAFT455569_BGC0001708_novofumigatonin
MEPSDTERCDVGILFGPQSSDMDEALSCIRSYVLEQPAVRYLVDLVLELPSLWPEIKNAWPALSQVPGEEQLVALGRFFNGGPFPASDEAMNVITTPVTVIRHIVEFYKVKETMKGFQARDVQGFCVGFLAATAVAASCDETAFRALVSKIIRLAVCIGGLVDLDELAVHRARSMAVRWDGEEDYDRLEQVLAAHPEAYIACVTDANRATLTVPKSLAPQMIQDLANHGLSVREIRLCGRFHHPDHTAAVEQMSRLCERDCRFQLPDASSLSLPLRSNINGEVIRTGQLHTIALQSILCFRSQWLITVTAALASITMTDESIRLVSIGPHQCVPRMAQSKLIRTVTSSPVDGCYEAINGTGAAPVRPIAVTGMACRYPQANSVEELWEMLELGKCAVKPLPNDRLKMVELLREPKGPYWGHYLEEPDMFDHRFFGISAREAATMDPQQRLLLQVAYEAMESAGYCGLRSSQIPRDVGCYVGVGSDDYTDNVGSHHANAYSAPGTLQAFNTGRISHYFGWSGPSVVVDTACSSAAVAIHLACQALRTKDCSVAIAGGVNVMTSPKVTQNLAAASFLSPTGASKAFDADADGYCRGEGAGLVVLRPLEDAISDVDPILAVITGTAVNQGSNCSPITVPVSESQMSLYGKSLAASGIAPEDVTYVEAHGTGTQVGDPIEFDSIRRMFGGRHRSEELYVGSIKDNIGHTETSSGVAGLVKTILMMQKGRIPKQANFSRLNPKIPAPEGDRIVIPKQSTDWKSARRVAMVTNYGAAGSNAAIVLRQHTITTNTGSSWLSDVPVFVAAKSPESLRSYCYKMQAFLRQTAGLLGCTMRDITYNLAIKQNRDLDFLVSFPTPSQDPMTLLSQLESVAAGVTDLQQRPAQAPSVILCFGGQNGNTAHISQDLFAGCHLLQAHLADCEKICQSMGLPSLFPTIFQEEPIHDLVNLHCILFAIQYASAMCWIHSGLQVKRMLGHSFGQLTALCVAGGLTLIDAIRLVSERARLIETSWAGDHGVMLSVDASEAEVRALVNRAGDTVDLACYNGARSYVLAGDEISIQVVEKLADGMRIKRLPNTHAFHSRLVDSIVPGLRKLAQSLKYHPTTIPVEACSEDGSAWTCVTPDQIVAHSRMPVHFDSAVQRAANHVQGPVVWLEAGSASPIVSMVRRVVEESSSSRAHLYQASDLKSPQAQANLAKATSGLWANGIPTSHWTEYDPLAFLPASAPIAEASSEPMGLVQVLEKRPSECLFSVNTKDPLYRTCTQGHAVVEQNLCPASLYLEMVVSAAGCLSSAGLITAMPHLQELSISAPLVLEPDGDVLLRLSQSPAEKTAWTFSLFTQAGQKAPVSHATGRISLHPFDSTSTILSRFRSLDRLMNPSRPDSIASLPSSSGLKGSAVYQAFRRVVNYADYYRGVESVFCVSTEATGRVFVPLSLSRESACDPILIDNFVQVAGVHVNCLADVPEDEVYVCSAVGEAFIGEVFMKRDPAAPQPWRVYSNYDRLSKGQVACDVFVMDQKSGQLAIAILAATFTSVSIRALTRTLAKLNNHQPSMLATNEPSAGHKEVNSILNVVDRPPPTAATVDTNKFPAIQAMLSDLLGVGLDELSPYSSLMAIGVDSLMSTEVLTEIKKRFGVNITSAELGEIPDIQCLVQAIFPGASVAQKQATTSKMPPLSDLAESVFNGPAPPDALMLAQKAYDLFGTTQANTDYSQITKWAGFCESVFPKQMALVTAYVVEAFRALGYPLELLHAGQAVPLIPVLPQHESVRNQLYEVLKFSKLICRKDDGMFRTAEAVPSDTSLLLHEDIIKEYPHHASEHTLLRTTGSRLAECLSGSADPLALLFQNADARRVMEDVYTNAPMFKSATMHLAQYLQDLVILLRSRRDIKILEIGAGTGGTTKYLVSQLAAVPGLRFEYTFTDISTSLVTLAKKKFNGYSCIQYATLNIEQDPPDDLLGQYDIVLSTNCIHATRNIAHSCDNIRKLLRPDGILCLIELTRNLFWFDLVFGLLEGWWLFNDGRNHALATEQFWNESLRQAGYNWVNWSCNDSRESEILRLIVASPTLPHGASQILFRSPLVTEETVKYDEKDGVQLLADIYYPSEVDDAHRRRPIALLIHGGGHVMLSRKDIRSQQIKMLLNSGFLPVSIDYRLCPETSLTEGPMRDVRDALVWTRRTLPRLSLKRPDIRPNGDQVVAVGWSTGGHLAMTLSWTASLCGVRAPEAILSFYCPTDYSDPFWSQPNFPYGRDIAPQMKCTIFGMQ
>Beabas_BBA08179_BGC0001720_oosporeinoosporein
MPSFFPVFSGLGSGSVFSEENVGRAEENALSPECAVLLQSCHRTFREQVSDAIARNILPEDSIDLDDFAEPASLIRPLSKYSRNVVMQHAALYLHQILAYMTSQKELGNLIGSAGFCTGLLPAAVAAASQTSVITLISQSHHFFQVALWIGIRSEQYRVDHLTNDTQDADGESMLPCSYVLEGVSEAAAQDLLHKTNMGNEVFVSAILSPTRVTISGIPTKLSTFISKHLPANCRTTVAVVHSLYHHESLLEVRNLVMADLERQDTLLQARVELSAPILSTKTGKPLALSSVTTLEQVACAILDLIFIEKVDWLNLQQSIVSHTSQDALDRPINIVNYGPGLGMAPSAFAQAQEKDVCIMDAAKISKGSFQNSGASRLAWDDIAIVGMAVELPGASDADTLWQNLVDGYQACSEIPPSRFNVNDYNNGKGSRTLNTKYGNFLENPFLFDAEHFGISRREAKSMDPQQRILLQTAYRALEDAGYVPDTTTSSARDTFGCWIGNATLDYVDNLRSDIDVYYSTGTLRAFLSARISYVFGWSGPSITLDTACSSSIVALHQAARSILAGDCRSALVGAANTITSPDMYLGLDRAHFLSPSGQCKAFDASADGYCRAEGCGVFVIKRLSDALAEGDRIHGVIKAIEINQSGNTHSITHPHVPTQEALFDKMFRESRINPHEISVVEMHGTGTQAGDPNEVESVRRALCKARSPLNPVYLTSLKANIGHAEAVSGIAGLAKLILMTRNGYIPPQVSLKTLNPRIRPLGVDGAAIDANGTEWPRAGPKKARMSMLNNFGAGGSNAAVIIGEHLSQDESEAQQPACGATIFVCGVSAKNDRALVKLQETVADYLTSAGQSRKPPSLADVCATLTSRRQMYNHRVAVVASSLEELAENLRSASSHNVSKSICEAPEAVFIFSGQGSQYLGMGRELIEQYEDFAHTVNVCDGWLVKNNYPSCLAVITGEQRESEDDKVDAHTWQSFQSAIYVIEVALAKLLESWGIRPQAVAGHSLGEYAALVTAGVIRLMDGLKLVAHRAKLMMEQCDLGQTSMLAVNCSAAVITSIIEASTDFEGLAISCNNSETDCVVGGPVPQLVLLKKHLTDRAQVRSKLLDVPMAFHTAAMDPILEEFTAFAAREVRVFPPTLPVVSNVLGRTVAVGEQAFSPEYFAKQCRGTVAFDDGIKHFLALGDCESTPYRWIEIGPHPSVQPMLRGRLGKAATSHIQLTTLKKNVPPASTLSQLLSHFYQTSSGVNWRSVFSRNAHRRFKLIQLPGMPFFPSEFHVPYREMAGEPASTSQSSGDAASNVVPNSFAVHAIQKLSHGASNSCAIYETPAVLLKEFIEGHLVCGYALCPASVYHEMVLAALNDCQSAAGSSVVWGLSKVSYCAPMVYDGNSNQVLRVVITPRLTLPDRYDFAVMSYVAGTDPNERSTVHCRGVVKQSNMASAELKYSRLQASMKGSMDGLKHVGQLGAPAASCVQVFSKRAMYEKIFTRVVEYSDPYQKVETIRIREDTGEALATCVSPAPYLARDSSIPASHAIFMDVLLHVAGFVSNLNLPNDVMGICKEVGGATTLRAPVVRDGACAPFDVYCSTFDTQDSDGRSFTISNAYAVDSSGVMAVFKGMVFQHVKIPLIEQALKRATRSSPNAAVSASHPAQPKRRNDVTSFVNAQSVERMALPRAAAPVRAAPEVSVPELVAKVCGLDAGQLGVDSRLDAHGVDSLMGIEIAAALSSALGVDVLPDTLGSCDTVGDIERLCEALSPTPVGNDVDNDSPTPGSERGSDSAISTPASVSTVDASSIDMVQIVAELCGARAEAVSPDSELRALGVDSLMFLELADRLQDLDRGIALSSNDLADCQTIGDIERLIVKRPGTPAYQSGISTKIYPEAVHASSEAVRLSAQQPATQISLLASEEAVLPQIERLLHLSQQPEEIQVGSLDRKFSGKSPLFLIHDGSGICTHYRGLRPLGRRVLALHDPKFLIQSSKQRSWASLTTMANEYASSISSTMGMTGGEDCILGGWSFGGVVAFEAARILMSRGHRVKGVVLIDSPPPIGHIPLSESIISAVTAQPAEKDAAAGSTTASKCVSPVASAIRKLVQQSFRICAGLIGDFGTSAELQQRGLSNKPVGPVPRVILLRSAVGWTPPRGYTGAAVEEMENPWLQDRRDRSLATAGWEILTGGPIQCLDIPGNHFQVFDAPNIAAVSAALVDACSEFELK
>Aspnid_ANIA03230_BGC0001722_aspernidineA
MQGSSHTLLAFGPQSLSFDKRALIKLRGDISSGRYGQWIQDTIAGLPGFWTALSEALPELRELLPPQERLQDLDRLLNHSIDDIEEGLSISNMILTPLVVLTHLTEYERYLATNQHTSDRTTATGFCTGLLSTFAIASSRNDQELAKYGAVALRLAMLVGALVDAEERRQELQGNGRSVSYSIAWMSEEQQQRLQEILGQRHPETYLSVRYDRARATLTSSGRAAADLAQELREIGLTVAQVRLQGRFHDPSESRKAYTDALADLCNRTPELQFAPTPAMSLAYPKIDNASLHEVAVRSMLVQHCDWYDTFKAAYPEVSSPARVVCFGSERCIPPTLAKRTVKIESQHQASDAFASLDQENMIAVVGMSIKTAGADDVDEFAQMLRTGTSQHQAIMEDDINFNTPWRTDKGSRTWYSNLIRDRSQFDHSFFKMSPREAAAMDPQHRLFLQAAYQAVEQSGYFLEPGHNETKLPEDSVGVFHVSCYDPNAYTATGNLRAFLAGRVSHHFGWTGPALTLDTACSSSAVAIHLACRSILSGECSAALAGGVAVMSSPFWFQNLGAASFLSPTGQCKPFDEKGDGYCRSEGIGCVMLKKMSAAVANNDQILGCIGASAVHQNQNCTAVVVPNKPSLAPLFKQVISKSGLTPADISLVEAHGTGTAVGDPAEYASIADALNVASRPSPLILGSVKGHIGHTEAAAGVVSLIKVLMMMNEGFIPPQASHTRLSPRITAATDKLRISTSLRPWETDQKAALVNSYGASGSNTSMVILQLPKRHTFPHQGVTKDGLAQPFWISGTNEVEITAYCARLAEYIRTRPTVRLDDLSFNLSRQCNRTLARQLVFSCRSMSELQAMLSRGASAEGSSKVVPTERPVILCFGGQVSTFVGLNRLVYENVGLLRRYLDECDMAMTNMGLESIYPEIFSTSPVQDTVKLQCMLFAMQYSCARCWLDCGVSTRIAAVVGHSFGELTALSISGVLSVQDTIKLVAGRARLIRDQWGSDRGAMMAVEGDESTIQQLLEEASQQTPSDHPATIACYNGPRSFTLGGSTAAIEGVKETLLSKYPYIRHKRLNVTNAFHCSLVGNIVEPLNQLGEELTFNSPVIHIEHSSSTPSTGARPSSTFVADHLRKPVYFYHAIERLARAYPDSIWLEAGSNSTITTMAGRALRPTSDIVGQSHHHFQALNITHGGRGSDSLTETTLSLWKEGLRVSFWQHHPVQKDQYEHLILPPRQFARTRHGLDIIAPKTDQGAAQQTGVPKPDGLWTFVGYEDNNRSRPRFLINSNSEKYLAMVEGHVMARTAAICPAGLEVDMAIEALFSLQPEWKERRLQPMLRDMVNSAPVCLDPIRKFWLQLSAADESCMLWDWNITSTREGSSSSLLHVKGSLQIRSPEDPLYRNDFARLERLVPYRQCTDILALAGAQPDDLDDEIHVLQGRNVYQGFSDVISYTPLYRSLRRLVGRGNESAGCVIRKRSHETWLDVPLSECFMQTGGIWVSCMTDRSPDDVFIATGCELWMRSPSLADVKEKGEDGTEKWHVLARHLRVSDKVYLTDVFVFDSRTGALTEVIMGTKFSRLPKTVMRKILSDFHPGNPSVHEKDIVTAAPKQPIIQAQEIVLAEAPRKHKSVQKRDITGQVCQLLSSVSGIEPAKINQNAELSDLGVDSLMAMELAREIEGVFKFSPDHNDLLEATTVEKLTNYISSSIPGSSAASENIDNHGSPNDTDSSGESDPATPTVACSSTDDFREPFIITSSRDEAEVLSLAESDDTFLKSQRPIVEMAKQNTDREEIAEQYVARYTAGFIPPVSSRSSAREHSGNVVIITGATGSLGSHLVASFARDPSVRTVICLNRRSKTPGTLRQSQALSTRKLQLTEAESSKLRMLDGNTSEPHLGLAADEYTWLARNATHIVHNAWPMSLARPIHTFVPQFQALRNLLDLAREMACNCSPNGMRVGFQFVSSISVVGSAAQQRVLEQRVDLRSSLPIGYPEAKWVCERMLDETLHRYPDHFRPMVVRPGQITGSSHTGCWPHTEHMPLLIKTAQTLQAWPDLDGPLHWVPVDTVAQTMVDLLLPGIESDSNQTGTTLNKSEPDAYPVYHIDNPVGQPWKEMTPIITSALNIPSDRVIPYQEFLNLLRSSPLDRDREIPAAKIMDFFTRDFEHMACGGLVLDTTLSQEHSATLAAQGPVTEEENMKILTL
>Sarsch_aspks1_BGC0001827_xenovuleneA
MAAHGQTSKRGNNTLLLFGALVQSHDVSTLRSMRESIVVQHGEHSWLVDSIKALPQDFEAALPHLPFFDQATTTTIHQLLVDAVSSFLTGSFETLVSPLPAALLIPLAVATQLAHYVEYSRQSPTGLAEGKEALGFCTGILSAFAVASSHDVCDLAKYGAAAMRLGMLVGLVVDCEDAAAGQGRYRSVSAGWDSEEKHAAMLKIVQSFEEAYVSVHFDKNRATITTSPGTISNLTRQLQKEGLVASDMGLLGRFHFAGSTKPREVTVDQLVSFCNSPAGALFRLPDADSLRLATRINDRDGGLITQGSLHEHALQSILVKLAAWFETFSSATTTQANTGAQNGRARPQIVDFGPQNSVPHSLASTVDINSGNGKTRRVKPADAQSSANSTHTRPWLDTDIAIVGMSCKVPGAENLEEFWDLLVSGKSQHQEISGQEGGRFDFGDTAFRTAADQRRRWFANLVSNHDQFDHRFFKKSARESASMDPQQRHILQVAYQAVEGSGYFNKSSSSTPTNANIGCYVGLCLGDYESNVASHPATAFTATGNLQGFVSGKVSHYFGWTGPAVTVNTACSSSLVAVHLACQAILSGECEAALAGGSHIMTSATWFQNLAGGSFLSPTGACKPFDSKADGYCRGEGVGAVFLKRMSQAMADGDMVLGVVAATGVQQNQNCTPIFVPNAPSLENLFSRVMTKARVKPADISVVEGHGTGTAVGDPAEYDAIRKALGGTTHRSADKPLMLSSVKGLVGHMECTSGVIGMIKLLLMMNKGALPPQASFQSINPALGATPADHMFIPTRPQPWVVPAGGFRAALLNNYGASGSNASAVLVQSPSMSFRPEITVGSRPAAGIKFPFWLAAFDKKSLSRYVKALRKWLCRLDGDQSLASLSFNLARQSNRTMQANLVLTARSIEALDQSLADFENGNDGSFIERTPASSQPTVILCFGGQVSCFVGLDKQVYQDMALVRYYLDRVDAVIQCQGGRSIFPGIFNRSPPSKVDIVHLHTMLFAMQYASARCWIDSGVKPAALVGHSFGTLTALCISGILSLEDTIKAIMCRAKLLNEAWGPDQGGMIAVEGDIDVIEELLDEANKNHDDKPATIACYNGPTSFTLAGSTTAMDAVAAQLKNGAKYSKGMKSKRIYVTHAFHSVLVDPLLEELTQRVADSGVRFRKPIIPVELSTEQHMSESELTSEFMANHMRQPVYFHHAVERLARRYAGGSSPCVFLEAGTNSSVCNMASRALGSTEFVTKSSSLSFHGVNIANCDAGWNKLTDTTVNLWETGVRVHHWAHHGVQQMHQTDIKPLLVPPYQFDPDSRHWIDLKVPRKALMETDEADAGGKKQSDAEKLPETILTFHSSDAVGAQKQARFRVNTMLEEYKQLLRGHMTLETAPILSATLQINLVIEAISSTQPEYKSSKSQPQIQDVVYQSPVCFNSANTLWVEVTNVSGQWMFQVFSTTTQELSPKSTRMVHTKGTVAFKNPGDAEIRRQLMSYERLFSHGRATDLLQNSNASTAPIDEMLGNQSIYRIFSEIVSYGPEFRGLQKMVSRGNETAGHVVHLKHQDSASTEAEPWFDPHLADTFCQLGGLWVNCMMPERERGNGHVYLANGIDQWIRGYPAASTDRPEAFNVFAVNKQASEQLTLTDVFVFNAADGALVEVILGIAYVKIARPSMEKLLARLTEPSWVAGGKTTPQTATKPAAAPVVADHTPRTTESASTVNGVNLDDRKPEGTALPQEMLSDTEELRPKAQGQELQDMIARVKAVMADISGLDISEIKDDSNLADLGIDSLVGMEMTHEIESTLKVELPESEIMSVVDMEGLLQCVAGALGLSMTGASSDTLTASSDSGINSAKSSILSGTSTSTSTGTTDTGSDVGQSMKEPSLMLDTVKKAFAQTKEATDARIKAASNQVSYCSTSLPQQNELSVLLTITALEALGAGFSTARPGSQLTRISHAPGHEQFVTHLYKEIETATQIIKIDGHGAQAVITRTAVPLPDVESRQVALCEQMLRGDPEQVGTMELIKHAGENLHRVLSGETDGAKVIFGSKTGSKLVSQWYAQWPLNRSLIAQMGDFLTAVVAGIQADEDMPFSEINPLRIMETGAGTGGTTKQIVPLLARLGLPVVYTFTDLAPSFVAAARKTWGKEYPWMQFRTLDMEKTPPSVEDGLPLQHFIVSANAVHATKSISATTGNLRKALRTDGFLLMMEMTRTPFWVDLIFGLFEGWWLFEDGRKHALTHEALWDQELSKVGFGYVDWTEGMTAESEIQKIILASADANTRLERVRLPASHTDYHLNQVGVENEARELMVADYVSTLTKEFNKTMTQYTDAGLSLSSRTSQTPMSSQKRCILITGGTGGLGAHLVAEAALLPDVNMVICLNRPNRKQEARERQLVSLEKKGLILSPEALAKITVFETDLSQPGSLGLSDDKYNLLRGNVTHIIHNAWLMHSKWPVRRFEPQLRIMAHMLNLAADIATCQRTQGQRQPGPPVSFVFVSSIATVGYHPVVTNPGNPAVPETRIPISSVLPTGYGEAKYICERMLDATLHQYPAQFRASAVRLGQIAGSEINGHWNSAEHISFLVKSSQSIGALPALPGPMGWTPADYVARGLVEIATQPDNIELYPIYHIENPVRQPWDEALAVLADEMGISSEALPFQEWVQTVRDWPRQGDNTAAGANPAYLLVDFLEDHFLRMSCGGLLLGTAKAREHSPSLAGMGPVSDELLRLFVRSWKEVGFLL
>Trihar_KKP00966_BGC0001854_tricholignanA
MTATTKRHLLLFGDQTVEKLTSIRALVRNAKTSPVAKRFLQEIMDVIQIEFSTLSKSEHGWTGTFDTLLGLAEENDEQNGANTLVSTVLMCIGRIGELVVHAERDPTILGTPEHPVEILGFCTGLLPAAVVVAAKDTSELHTLALEIVRVTFRMTREIVRQTKLVEDSSGDWARTYIGITREKMESILDDFHSSNSIPPTRQISIGVVSEKWTTIIGAPSSLTRLSSWSSEIELASHAKTDIGALIHSKVLPPIDLEKILAPFSWRNRVLDWTKARMISPASCTDYTNSSLGSLIGQIINDIASNALLIDETIQACISRLDKATTFNVTVPGPTGYLPAVEQAFRSSKVQYELNKQTTDATGSGRGGSDMIAIIGMSGRFPGTNSTEEFWDDVLAANCHIESVPKSRWDLDVFFDPDDKSTRKNATTAMHGAWLESPGLFDNRLFNMSPREASQTDPIHRLLLTTSYEALESAGYSPDGTISTESNRIASFFGQTSADWQDVLNQEGIDIYYIPGVGRAFASGRVNHHFKWGGTSLSVDAACATGIATVSLAVSALLARECDMALAGGGAVHVSPNTYSGLSKAGMVSTTGGCRTYHDDADGYVRGEAVGVVVLKRLEDAVAENDNILGVIRAAAQTYTSTSSSILHPSHVSQERIYREVLRQSGLQPQDIDYVEMHGTGTQAGDVEEMTSVINVLAKNHTKNEPLTVGAVKAVVGHGEAAAGVTSLIKALMMLRDGLIPAQPGWPFKVNRNFPSLAKANVRIAKKTLDLKPSSKADKKAKILINSFGASGSNSCVIVEEPPEIPEKQDDPRGFHVVTLSARSAFSLKKNRENLIDYLERKPETRLVDLAYSTTARRMHETLRIAYVGNSVRDVVRQLRHDATNGGPNDPKSKTKKSPRLFLFTGQGSQYAGMGAELFAADKGFAELLGTYQDMATNLGLPEFVDIIRNKEIDITTKSPAQVQLAVVALEIAIAHTLKKWGVFPDAVLGHSLGEYAALAISGALSVADALYLVGKRALLMEKHLQPHTYAMLVTSLSAEDLQQRIVELKLESCGIACVNGPSVAVASGPVNDLKKLEQHLLDTSDTKSTFLKVPFGFHSAQVEPILEEFEKIANGVTFSNTHTTLVSSLTGTTESSVSSAYLSRQTRESVQFTKALEACEAAGLIGGNSLTMEIGPDPVCLSLVRRTLNIPTSARLIPTLKSGQDNWSTISTALKAAYETGVNINWPEFHKGFKNSVRLLDLPTYAFEYKDFWTPYQEPEPVQTTAPSPVVEKVQPPKYPGFTSTSSVQRIESENIQGSKITVVYSSETSEPALLQAIQGHSVVGRTICPMVIYCDMAIAATRYAYWRLHDTKQTPDLSIYDMEMARALVIEERGSRPVINIRNTYNQDQGFARVTFYSITPEGKEIAYGACKVKVAKGVAQKNSPQQLDFLLRSRMVTLQEYSKNRKAHAFLKPVVYRLFANVVGYGEAYQGLEEVVVDTRGSDGMGTVRLPQSDSTGHFTLDPYLNDAAIHLCGFLVNSGLNYPEDDVFICPGFQLWRFFEALHPGKAYSTYVYMQESASNDGSLLGNCYVLDGDQIVQELVGIKFQKMKRAVLQLSLTSTGAQPKNPPAETHRPKSPIPQFSSMETTTISATEPQASDDSASAGTKTPEASDLEIIDTLLSIVAREIGVNVDEMLDEAAFIDLGVDSLVAVTIFTTLEREVGLKLQASFFVEHTTVGNVKRALHEML
>Parnod_SNOG08614_BGC0001865_elsinochromeC
MKHVSAPPPVLDELLKTTALSKAIKFDLPITAPYHAPHLYTAENVNTILCGVDDVVATTIIPIVSSSTGTVVTSATFRDALRVAVEACLQLMIRSDLIAPGIASHVQHADGFAIRHIATAPDGLALAVQTALSQAGGRSQSGRVNAPDQNDTTSIPNALSTPRAKAKIAILSMSGRFPQAPSMEAFWHVLENGIDTHELALASRWNTRTHVGDLSLKELPKNTSGTGFGCWLHDAAQFDARYFNMSPREAPQVDPAQRLALLTATEALEQAGIVPGRTSSTQKDRVGVYFGSTSNDWMETNSAQNIDTYFIPGGNRAFIPGRINYHFKFSGPSYTIDTACSSSFTALHLACNALWKGEVDTAIVGGTNVLTNPDMTVGLDRGHFLSRTGNCSTFDDGADGYCRGEAVATLVLKRLDDAVADKDPVQACILAIATNHSAEAASITRPHVGAQQDLFASVLADAGVKHTDISYCEMHGTGTQAGDAGETTSVLQSLAPIEPPNAVRKQHQPLYIGAAKSNVGHGEAAAGVTSLAKVLLMLKKSTIPPHCGIKTKINHKLPDLPSRNTAIAMEAVSWPRPVNGKRQVLLNNFSAAGGNTALILEDAPEVPTLDVPDIRQCHLVAVSAKTPASLENNVKNMLAWLDEKSDASNLTLARLSYTSTARRIHHPHRVMINATSLDSVKASLRTALDLKKGSSRPKGTPRFVFAFTGQGAQYAGMGADLFAQFTGFRADISRYDQICRQLNFPPVRQLFEDPTTFCDATPTTLQLAMVCFQMALYRMWVTLGVTPSAVVGHSLGEYAALYAASVLTQADVINIVGSRAQLLEKHCEQGSHTMLAVRSNAEDLEAALGPSGLTYELSCHNGRESVVLGGTKSQIETIRPTLQRSRMSNRVLEVPYAYHTSQVEPILASLAAVARGVHFAKPAIPVISPAFGTVLTQSEDFGSDFIVKHCRNKVNMLGALQAARQMSLLDEKMMGIELGPEPVVIKMVKEVAGPAFQTFASSRKDEPALNILASALSAFYTAGTDVKWTAYHADFPSAQVVLELPAYAWDLKEYWIQYVNDWSLRKGDAPLVIERTTLEGTCIHKVVSNSLGVSGGELLVEADLSREDLHPMVQGHKVYGVPLCTPSVYADIALTIGEYAKQFSGEGSTKLGVEIANMNIQSALVATSDGKPQMLRTHASYDAKQKSLYCTFSTLDDAGKVKEQHSNCLIKLFDVEAARTALKSSAPAIKSRISILQLQLNEFGNTFRYSKAMIYKMVGQLADFDPKYRALEEITLDSDALEALGRVNFTKVSAEGKFHTNPAYIDALSQLGGFVMNGNEGVDLDKELFVNHGWASLKLLEAIDPTKTYTTHVKMTEGTDKLWTGDITILDGEAVVGVFGGVALQGVPKRLMSYIVHAASKRTNGVAPRTAGEPQTQRVTAPEVVSAVVKTTTKQLVTQAPVEDRSITTAISIISQESGVEAADLTDDTSFDDIGVDSLLGIMVSSRIRDELGIDVDSAAFLEVRTVGSFKTFLRGLTGTTEQFTTVTKTVTKEITPTELRESSFAQSAVAGDSFGVWTNVLAILAEESGIDVSDLTGDTYFSDIGVDSLLSLVVVSRLRDEFDLDLPEQSLFIDYPTVASLKARITGCTRSPSVFSDSDATTDVPSVFSPSLEVETTSEDFQPLAFSKKEALVAVAEVALTPLEKADPFMSIGLASYVESLQRHQPHGPYHLAGWSAGGVLAYAVAQELMATGEEIATLTLIDSPPPTDGLDRLPRRFFDHCSAVGIFGGEMSAINPSNKRAKLPEWLMPHFEATIELLHDYCAPPMPLTTNAPKKINLIWAGGCAFGGKYAPLPPASMVGEDTEGMKFLTEQRTDFGPDKWTDLFPGRHIDIDVVEGEHHFSMMRGKGAQQLGGFLRKTLGLLA
>Bysspe_RWQ92175_BGC0001866_viriditoxin
MAQKLRFYLFGDQTYDYDEQLRALLTSHDPVVRSFLERAYYTLRAEVARIPNGYQARISRFSSIAELLSQRREHGVDASLEQALTVVYQLASFMRLHSERSLSYPSADDAHCLGLCTGALSAAAVSSSRSLSELLPAAIETVILAFRTGLHASDSGRRIEESSAAAKCWSISLQGLEGHVARKLLEEWSNKKRLPPMSRPYISAYASGGVTISGPPSVLAELRNTPGLSKLRAKDIPIHAPYHSSAIFNQCDVETILSSALIDLASRATHVPILSTGTGRLVWAGTLPAAIQSALQDVLLRPISWENMSCGISTCLQSIDPSEVEVIPIATLAGPLLCRSVQVAKSQIPATIDPKNDVMNEAQSQIAEAMDRAKIAIVGMSGRFPGAENVDSLWELLMAGRDMCKEVPPTRWNVDTHVDPTGKRKNTSKIRWGCWLDNPDMFDARFFNMSPREAPQVDPAQRIALITAYEAIEQAGIVPGRTPSTQEDRVGVFFGTTSNDWCESNSGQDIDTYYIPGANRAFIPGRINYVFKFSGPSYSIDTACSSSLSALHVACNALWHGDIDTAIAGGTNVLTNPDMTAGLDRGHFLSATGNCKTFDDTADGYCRGEGVATVVLKRMDDAIADKDPILGVIRGVYTNHSAEAESITRPHVGAQKAIFQHVLNHSGIRPQDISYIEMHGTGTQAGDMREMTSVLDTFSPQYPGAIQREKPLYLGAVKSNIGHGESVSGVTALVKVIMMMQNNTIPPHRGVHTRLNRRFPSNLDERNVHIAFQATEWPRGQTPRRAFINNFSAAGGNSSVLVEDPPLILKEEGADPRSSHVIAVSAKSPSALRKNLESMRRYAMSEHTEKSLCELSYTTTARRIHHSHRLMFAGSSLEDILREMESKLAIKEPFSPCAPLQSVIFTFTGQGAQYPGMGQVFFNNFSVFRSDLCRLDDLAQKLGFPTFLPIFSASTHARLEGFTPTVVQLANTCMQLALTRLWVSWGIRPSAVVGHSIGEYAALNTAGVLSDADTVYLVGKRAQLLEEKCNRGSHTMLAALASFEKVSRLLDSAPCEVACINGPEEIVLAGPRSHMTDIQKILVAHSIRCTMLQVPFAFHSSQVDPILQDFQSAIEGVTFHKPTIPVISPLLGDFVTETGTFNPNYLARHCREPVNILQALRQASTMNLVHDSSVVMEFGPHPVVSGMVKSTLGNSIKALPTLQRNRNTWEVLTESVSTLYCMGFDINWTEYHRDFPSSQRVLRLPSYSWDLKSYWIPYRNDWTLYKGDIVPESSIALPTHQNKPHSTSPKQQAPTPILETTTLHRIVDEKSTEGTFSITCESDVSRPDLSPLVQGHKVEGIGLCTPSVYADIGFTLGNYLLDRFPTRFGPDTKVVDVTDMVIEKALMPLNAGPQLLRVTASLIWSEKEASVRFYSVDENHTETVQHSHCRIKFSDRSTYQAYQEQISAVKARMFEMKTNSSSGRTYRFNGPMAYNMVQALAEFHPDYRCIDETILDNETLEAACTVSFGNVKKEGVFHTHPGYIDGLTQSGGFVMNANDKTNLGVEVFVNHGWDSFQLYEPVTDDRSYQTHVRMRPAESNQWKGDVVVLSGENLVACVRGLTIQGVPRRVLRYILQSSAKTTQTATSSVPAPSQAPVMVPQIVQVPKAKPISQISGTLTEALRIICEQSGVPLAELTDDATFANIGVDSLLALTITSAFVEELDLDVDSSLFMDYPTVADLKRFFDKINTQHAPAPAPVSDAPKQLQPSSSPVASATPSAPIHGRSKFESVLNILTEESGVEMAGLPDSTALADIGIDSLLSLVVTSRLNDELELDVSSEDFNDCLTIRDLKAHFMSKNSDNGSSAVLTPQPSRDSALPERTRPRVADTSDEEDAPVSANEFTTSARSTSKYMAVLNIISEESGMAIEDFTDNVMFADIGIDSLLSLVIGGRIREELSFDLEVDSLFVDYPDVKGLRSFFGFESNKTATNPTASQSSSSISSGTSVFDTSPSPTDLDILTPESSLSQEEFEQPLTIATKPLPPATSVTLQGLPSKAHKILFLFPDGSGSATSYAKLPRLGADVAIIGLNSPYLMDGANMTCTFDELVTLYLTEIQRRQPAGPYHLGGWSAGGILAYRAAQILQKAAANPQKPVVESLLLLDSPPPTGLGKLPKHFFDYCDQIGIFGQGTAKAPEWLITHFQGTNSVLHEYHATPFSFGTAPRTGIIWASQTVFETRAVAPPPVRPDDTEDMKFLTERRTDFSAGSWGHMFPGTEVLIETAYGADHFSLLVSLLFRD
>Clapur_CPUR05437_BGC0001886_secalonic_acids
MAIYTPNKSSDANSESSSLRVIFFGNELPNDDLQTHFRRLHTRSKDKNHPLLARFIDEATLVLKEEISALSTDLGRLIPTFETVLQWSEDANASLREGLLCGAIDGVLLVVLQLASYICYHEILTYDKEECVHIALTGLGIGLLSSTAVSLAPTPSHLPLAGADVVRLAFRLGIHVLGVSELLEARDVSGKPASWAYLVQIADSDAAQAELDLLYGNAESSANSNKIIISAVSQTSIVASGPPSRLKLLFNKSPLFRNARSTALPVFGGLCHAAHIYGENDARSIVECASLNTVTENCTPLLPIYSTSTGNPYLANNATETFECVISELLRKQICWDNVINGIRERINYSGASAAAVDHFGNSASLHDLEVALKSVLHESQVTLTNILTMSCVPPPKEISPRSTGLSKLAIVGMACRLPGGATDTEKFWDILVKGLDVSRKVPADRFDIETHYDPTGKQMNKSMTQYGCFIDEPGLFDAPFFNMSPREAQTTDPQMRLALVTAYEALEQAGYVGNRTNSTKLERIGTYYGQAADDYREVNQGQEVSTYYIPGGCRAFGPGRINYFFKFAGPSYSIDTACSSGLAAIEVACQGLWNGVIDTAVAGGVNVLTNPDGFAGLCNGHFLTKGHNACKTWDSTADGYCRADGIGSLVIKRLEDAEADNDNILGIILGAGTNHSAEAVSITHPHAGHQAYLSRQVLRQAGVDPLDVSYVELHGTGTQAGDYEEMQGILDVYAPLTKRRSADNPLHIGAVKANLGHGESVAGTTALMKVLLMFREQAIPPHIGIKGEINPKIPKDLAKRNLHIPMNLESWRRRSDKKRLAVVNNFGAAGGNTTMVLEEAPIRCIEEMDPRQTHVISVSAKTKNSLVGNIERLIAYLDSNPDTSLADLSYTTMARRYQHSWRVAMAPSTMKDLKKQLSAYLEKIDLVKPAGKSGPPTVAFTFTGQGASHKSMNLALYHDVPSFRDYIQRLDAIAQGQGFPSFIPAIDGSHPQDHQHSAVVTQLALVCSEMAMAQYWFSLGIKPDVVIGHSLGEYAAMHVAGVISASDTIFMVGRRAQLLQEKCKLGSHSMVAVRASLEEIKQNTSSTDSDAEFTIACINGPTDTVLSGTKNAIDAVSKTLEQAGFRCTKLDVAFAFHSDQTDPILDEFEDIVKASVSFQEPKMPVISPLLGKVVFDGKTLNANYVRRATRETVDFISALHNAQKMSTISEDTVWIEVGPHAVCTNMIKKILPATKLALPSMRRDADNWKTVSDSLAALHSSGVEIFWNEFHRPFERRLRLLDLPTYSWNNQTYWLQYQGDWCLTKGNGFYGTLGQGSGSAASSSSPSLLASSVSNLHTSTVQCIIEETIDGTNGTVVMQSDLMQPDLYTAAEGHRMNDCAVVTSSIHADIAFTLAEYMLPKLLPASKKLKAIIQDLVVTKGLVANHDRNSPQLFRVTATTTDILHHGLDLTWQNVDNDGTVHEPFATAKITFGDPEQWLSSWSPMVHLVQSRVEALEALVADGTANRFSRAMAYGLFAKNLVDYSEKYRGMQSVIMHGLEGFANVRLTDKESGNWTVPPHFIDSVAHLAGFIMNCSDAINTVDNYCVTPGWKAMQFAKPLTPGARYQSYVKMIPQADNSGTYLGDVYIMQDGDIIGKVWGIEFRRYPRLLLSRFFSAPGKSSTTTTTKASVSAPVKSKPVETKLSAASKPPTVAQTGIPPEQKPAPEVQPVTTNSPATAAAAPASTQAADTDTVSAKALRLIANEAALDLSQLEDDAGFAELGIDSLMSLVIAEKFKIELDVKVGGSLFLDYPTIGDLRKWLEEYYS
>Dalesc_gene6_BGC0001906_naphthalene
MLISHEPSVTEKSNDAGLLGGTVRRPGLKDTSTAALGLEHLNQQTTPASTITDTMADQMAFLLFGDQSLDTHGFLAEFYRRGNPSVLSKEFLRLAGDALREEVDRLPREGRRRIPVFRTLQQLNEKYRQQRLKFPGIDSALLCIAQLAHYIDRSEKEHEDVTDHRNTKLSGLCTGLFAATAIASSYSLSTLIPIAVQVVLLAFRTGSHVASLADRLSPPKEESESWTYVLPAAKEAEAKSILTEFHRSEGISQAAQAYVSAVSANNIAISGPPATLRSLFSKDLFESRPTAIPVYGPYHAKHLHGSVDISEMLRLDEEAVTTALAGSKPRSVVMSTVTGAPFLETDTKSLLVAVVHEILNEPLLFHKALSGNANEARGFKGSRILVIPYGPTQAASTLANVLRSQTKSEVVLRPPPQVSRETTASSIGNHGSTGNCKLAIVGMAGRFPDSASVEALWDLLEKGIDAHRVVPADRFPVETHYDPTGKAINTSHTPYGNWIEQPGLFDPRFFNMSPREALQTDPMQRMALTTAYEALEMAGYVPNRTPSTRLDRIGTFYGQTSDDWREINAAQEVDTYYITGGVRAFGPGRINYHFGFSGPSLNIDTACSSSAAALQVACTSLRAKECDTAIVGGLSCMTNSDIFSGLSRGQFLSKEHNCNTFDNDADGYCRADGCASVIVKRLDDALADKDNILAVILGTQTNHSADAISITHPHGPTQSILSSAILDDAGVDPLDVDYVEMHGTGTQAGDGTEMVSVTDVFAPANRHRPADRPLYLGAVKANVGHGEAASGVTALIKVLMMLKKNAIPPHIGIKKEINKTFPTDLGERGVNIAFHKTPFVRRDGKPRRVFVNNFSAAGGNTGLLLEDGPRYKTATVDPRSQHVITVTAKSKAAMIRNAENLVQWMEENPSTSVSHVAYTTTARRIQHYWRMNVTASSLVEAQEAIKERLKYNFVPVSPEQPKVAFLFTGQGSHYAGLGRDLYTHYSVFRRAINEYDHLARIHGFPSFLPLIDGSESEVQKLSPVVVQLGLASFEMALAKLWASWDIHPSAVLGHSLGEYAALHVAGVLSASDTIYLVGARAQLLVEKCTAGTHAMLAVQGSVETVTEALGDRASSTNIACINGPRETVLSGTSTEVAEIAEQLGGAGFKCTQLKVPFAFHSAQVEPILDDFEKLARSVRFEEPKIPVISPLHGKLLDGEPINPTYLRDHAREAVNFLGGLVSAQQSGVIDEKTVWLEVGPHPVCANMVKAAFGATTIAVPSLRRNEATYKTLSSTLCTFHSAGLNIDWNEYHRDFDASVRLLDLPAYSFDLKNYWLQYTGDWSLTKNRGALAAPKAIEASKPKVSTTTVQKVTKEEVNGDIVILETESDLTEKNMRKICEGHRVNGTTLTPSTLYGDMAMTICEYGYKLVRPDAKDIGMNVADMEVPKTLIFNPKAESQILRMHVKINVAENVADISFTTGEGAQKAEHAVCKVFFGDCQQWLDEFERVSYLIKARIDALKAAEQRGEASKVSRGIAYKLFTALVDYDPQYRGMESVILDSETCEATAKVVFQAGPEFGTFHTAPYWIDSVCHISGFIVNGTDAVDSREQVYISHGWGSIRFAERLDGSKTYQSYIRMQNVKGTKMMAGDAYIFDGDKLIGIGGDIRFQAIPRKVLNIVLPPQGGAAAASARAAPAAKPAAAKAPVKEKKQVTTSNLPAVNKKLSQTSVTAQVMDIVSKETGVSHDELADNIAFSDLGVDSLMGLTISGRLREELELNIDSHAFNDHSTVGAFKKFLAQFESATTTVVSESSGSSGTSDSDDDIESDSEVTTPGESDKGSVKGEPAPASSGGNSELQQIVRETICAEMGVEVEEIIAAPDLAALGMDSLMSLSILGILREKTGLNIPADLLGHNPSLKDIERTLGIEDKPKRAAPAPKPAAPKPAKVKAEPKAAPKTENAITKSVSVNDPYPHRKATSVLLQGNHRTATRQLFMIPDGSGSATSYTEISDLGQDVAVWGMFSPFMRTPEEYKCGVYGMATKFIEEMKRRQPQGPYAVSGWSAGGVIAYEIVNQLTKAGDEVSHLLIIDAPCPITIEPLPAGLHAWFAEIGLLGEGDGAEAKKIPSWLLPHFAASVTALSNYTAEPIPKEKCPKVTTIWCEDGVCKLPTDPRPDPYPTGHALFLLDNRTDFGPNRWDEYLDIERMTFHHMPGNHFSMMHGDLAKQLGGFLKDGIHR
>Acregy_ascC_BGC0001923_ascochlorin
MTLIQTKHSASAAVFSPQSTAPKPTHLAHIRARLLEDDLLKPVKEAVVSLPKTWRALVSKQPELGKNRKASDLIEAFPSWIEDGKTEVLETDMSGLITLPLLAVIHIVQYLDYIQRLGISHSEFLESVESGGVQGYCIGLLSAIVVSSAEDEEALIQHAAHGIRLSLAIGAFGDIGSSSDEVVSNTLQVRLRNAGSEEDLVARFPGSYISTITDAKTMSIIAPPHLIDALKEHAETEGLRPRAMHIRSNLHNSRNTELAQQCSSLFEDCPFASPDTLQVAVRSNKTGCYLEQDATSLVEEAVSTVLASRCDWSLVMQGLADDLNQSGSKHHSILLFGMGDSVPGAPFREHSLDISKIDVLSLVETPLSATPPASSIDDFPPDSIAIVGSACRLPGANSLDELWDLIAAGRSRLEKVRTDRVNIKESYRASQDPEWTKKREFYGNFIDDVDAFDHAFFNISPREAKYMDPQQRLLLMAAFEAMDSSGYLRSHQRNDGDAVGCFLGASYTEYTENTSAYSPSAFTATSTIRAFLSGKISYHFGWTGPSEVIDTACSASIVAVHRAVQAINAGECPVALAGGVNIITGVNNYFDLGKASFLSQTGQCKPFDDSADGYCRADGVGLVVLKPLSKAVADGDYIQGVIPAIATNQGGIGAPGITVPDGIAQKALYRGILEKAGLKGEDISYVEAHGTGTQVGDPIEIGSIREVFGGAHRASPLHLGSLKANIGHSETAAGVASLLKVLSMVRNRGVPPLQGFKRLNHKIPALELDKMAIPTKLLPWDSDHRIACINSYGASGSNSALICSEWLEEPSKLPDVTGQPLQEYPILLSAASNESLLRYARHLADYITKSSADLTLGNLSYTLSQRRKHHRIRWSTTAKDLIGLIEQLRECTPADFVQAPQKSKKIVLTFSGQSRTTIGVSDSARLENPRFEHYIQQCNNILMSYGCPDLLPYLSQTDPISDPTIIQCGTVTVQYACAQCWIDGGLDVAGIVGHSLGELTALAISGALSLEDTLKVVYTRAEAIKAKWGPESGSMLAIHANQDTVKSIVEIIETMITNPDEALEIACYNSITSHIVVGKESSIEMAEKVIQQDARYHGLRYQRLNTSHGFHSRFTEPLLQDLIHVERSVEFRKPSIPLETSTQTPVDFAKKRHSKYLSNHAREPVFFVDAARRLESRLGECVWLEAGWNTPIVAMTKRAVANPSAHTFQAVTSPAAVAMELWREGIATTYWSFFTPKESGLKHIWLPPYSFDRPKYWLEHVDRAVQERDAAANGSASPPPKKVQQLVTLKKTEGTKSQFRLHTTTERYKRIVSGHAVRSKPLCPASMYMESAIMGTEQLGASLVGKTITFENVSFTKPLGCDENLEVYVNLEQNTAAGEEAWHYAVQSGGKGSHSEGDFFATSGEMADIQLYEMLIADKIEALRNDVDAERLRTATAYSIFSRVVEYSDLLRGISSITMGTRQALAQIKVPKSTFEAQESTVSDFYDAITLDTFIQVLGLLINSDNDSSADDEIYVASSIGKMVVSPTEFKKHATWNVYATYSASDSKASSGAVFVFSEDRKLVSFATKIQFMRIKAAKLEKVLESANPGSKTKSTNGNALPSVPRSVPAGPTSAPQQVAPTTMPSAPAPVPVVAAGASPSKIADLKSLISVYTGVPVDEMQDNQNFGDMGLDSLASMELADEMESKLGLKVETEDLLLGSVGSLIKLLAPSSGPTAALTEGLVESYDTCSESSDSIRNSTGFHTTIPATPAELHSNPPDSLDGSTVWTKPKHSLSARFKLDTMVYKEAEGIDIPADVYVPQEPPQQPMPVALMIHGGGHLTLSRRAVRPTQTKYLLSQGILPVSIDYRLCPQVNVIDGPVADTRDACEWAQRDLPKIMASRNIEVDASKLIVIGWSTGGTLAMTTAWTLPSAGLPPPVAILSFYCPVNYDPEAPIQMGEEHEKRNMSLSEIRRLLGPQPATSHASHTTDTTKLGWVQANDPRSELVLALIKEPRGMSLLFNGLPPTGEELPVPDAERAAALSPLVQVRKGNYDVPTYLIFGDEDEIAPFGKAVEFAQALKDAGVKSGFLPIKGGKHIFDLGISPGSKAWDESIGPGYDFLLGELENAHRRCRDV
>Phosp_eupA_BGC0001976_eupenifeldin
MQTEEWKMANQDNNKPQRDSERCVFLFGSLSLSFDASAFAQVRKAIANDERNSWLVNAARQLPQDLETILSGLPSLNNSNTRARKQLADLHNAIIGGRPLDTPFPLPNTVLIPLVVIEQLSQYADFARQKGVERSGTPDGWPAIEADTKSLGLCTGNLAAFATSSARSWGDFQKYGAAAVRLGLLVGLVIDSQDEAFDSRRWRSLSVAWSGSQGGEELQRILPEFDETYVSVYYDACRSTITTPVSSLPTLVHRLKAAGLGVTEITLYGAFHSAARNSAVLEQLTVFCDSHADFQLSTSAASVAALQANDNTDHKDIIRKQGALHAKALRRILVEPAQWFDALAAVLGEEGERARVVSFGSERSVPLSLAMRSNVRVVHATDTHDGNRGTNADGGERMWAESDIAVIGMACKVAGAEGVEEFWELLVEGHSQHRDISASERFSFDDTAFRTASDSNMQRKWYANLVDGHDQFDHRFFKKSARESAAMDPQQRQLLQVAYQAAEQAGCFTRTNSVCDGNVGCFVGVCLSDYESNVGCHPANAFTATGNLQGFIAGKVSHFLGWTGPALTIDTACSSSLVAVHQACASILAGECNSALAGGTHIMTTAGWFQNLAAGAFVSPTGQCKPFDAAADGYCRGEGVGAVVLKKLSQAIADGDRVLGVIGATAVQQNQNCTPIFVPNVPSLSALFTTVTAKAHVKPASVSVVEAHGTGTAVGDPAEWASIRQTLGGLNRPPERPLMVSSTKGLVGHLECTSGIISLIKVLLMVQKRMLPPQASFDTLNPVLNAQPSDHMFVPRRAQPWDAEFRVALINNYGASGSNASMIVMQPPTFDTVAPIHLAAAVRSPDCRYPFWLSGLDSSSLRRRAKALRRFLSRGLGPASSLAPSLASISYNLAHQGDRALDQRITFTAASVTELDQHLAACEDGSDNKPAAPASTAASKQTVVMCFGGQVSTHIGLDPHVYNSVGLLRQHLDNVDTIIQSLGYTTIFPAIFQRVPLADTVHLQTMLFAMQFACAQAWIDSGLRPTVLVGHSFGELTALCVSGALSLVDAVKMIARRAAIVRDAWGIDRGTMMAVEGDLYEVEQLLVDVNSSISPAVPISIACYNGPRSFTLAGSTDTINEVDARLCAQPGRSIKSRRLNVTNAFHSALVDPLLHRLEESCEDLTFRRPVLYLERALDSTSSGPEWSARSVAEHMRNPVYFHHALQRIVQIDPSSSFVFVEAGTNSSITAMTSRALDNKIIKGTSTFHGLSIANCDDGWNKLTDSIMSLWKAGLNVQHWAHHQRQRRYQADIEPLLLPPYQFDPNARHWMDLKPLPRQLPALIEEATKTEADKKPEGLLTFVGFQDSSTQMQAQFQINTNTEEYKSLLLGHMTIQTAPICPATMQISFVIEAIVTIRHELQTEQEPQIQDVQYRSPVCANLSRKTWIEIKDENERGLAWRFEVFSTESHSGPRTIHTTGKIKFTNARDATLQRQLMQFERLFGHHRATDLLKSAEVDEVLANRSIYLIFSEIVDYGEEYRGLQKFASKGHESAGHVVRRHSHDRKTPRFDAHLADTFCQLGGIWINCMTERSQDDIYLANSIDQWIRSPHNAGAAGSTVEPSKEYHVYATHHRPSDKLSLTDVFVFDVKAGKLVEVILGIAYVKIPKLSMQKMLTRLTGSEWLNNTPATSMNQAPVSAPNPATRPSIVDLPSAVTQVPVLLPQGVKPSAEIRPSEPPSRSLLENITERVKAVVADLSGVEVTEIGDECDLADLGIDSLAGMQMVHEIEGALHVTLPEKEILLVVTMRDLMKVVTGVVEVDFEATDSLSSDNDLPSIATSSEGERVATNLTTPAPQSDVDKDEHEAFESNDLRLPAAVVLEAFKETRELTDEHVLGVGQASYVSEALPLQTELSISLTLEAFEALGAGLRNAGPGEQLFRIVHDEEHARFVDYMYDMLEIETQIIKVDRGIITRTAVPFPERSSTVVYAELRRRFPDQRAADELTYYAGTHLMQVLSGETTGVKLIFGTTEGRELVSTFYGEWPLNQVMYTQMEDFFTRLASKLPATNDNKPLRILEMGAGTGGTTKRLVPLLARLQIPVEYTFTDLAPSFVRAARNKWEKLYPWMRFRVHDIEKAPGEDLVNTQHFVLASNAIHATRSIRESTLNVRKFLRSDGYLLMGEMTRTPYWVDIIFGLFEGWWLFDDGRRHALTHESRWETDLQSAGYGHVYWTEGTRPESEIEKLILAAASLTNLAGSDFVQSERNPITKRHQFDNEVSGGCAEREKLIMEYVCDSTQDFAKTFKVPMSSIPRSLHHKSKGKWIVVTGATGGLGAHLVAKAAVRSDVERVVCLNRRSKQNALERQMHALRKQGISLDSECLAKLDVHVTELAQPSSLGLPNELYNLLLDNVTHIVHNAWLMNSKWTVKRFEPQIRIMKHMIHFARDISLRHTESDPVTFIFVSSIATVGFHPLLAKSPIVPEDRVSIDSVLPTGYGEAKYICERMLDTSLHRYPSRFRAAAVRLGQIAGSSLNGYWNPMEHVSFLIKSSQTLRALPNLPGSLGWTPADAIADSLLDICTQPGDVALHPLYHIDNPVRQNWDEMLAVLADVLNISQGASGIVPFDEWLRRVRDWPHTEDNASDGKNPAYVLVDFLEDHFVRMSCGGLLLGTRKAREHSETLACVGPVDAQAIKLYVRSWKDMGFLD
>Aspnov_PKX92308_BGC0001988_neosartorin
MDWTTETPNTEPSLVTATPSTTESLVDPAKMKVGYFGNEFPHDDLHDLSRRLYNWSKDRQHTLLATFINEATAAVRQEVRLLPATLRTLIPPFETIFSLVSHADLRHGPLGGCIDGMLLCAVQLATFIGYYEDSTEDTFHWHNADACLAGLGTGLLSTVAVSVSPTLADMPVTGAEVVRMAFRLGILVHEVSRILQAPTSDGGPGDSWAYVVPDAVADDVQSELDAFHDAKKTPESSKVFISALSRTSVTISGPPTRLKDLFLVSDYFRDRRFVPLPVYGGLCHASHVYTKEHVDSIVNTESSSLVSLDSRLAPRVPIFATSNGKPYSAKTVSGLFRNIVEELLTQRIEWDNVIEGVIQHAKCTAVSEALVLTFRTSLPARDLVEALNSESLPFKGRTQDLVPWVTKPQAEPRGPRGAQQAKIAIVGMSCRLPGGADDTGKFWEILNQGLDVHKKVPADRFDVETHCDPSGERLNTSLTPYGCFIDEPGLFDAPFFNMSPREAVQTDPMQRLAIVTAYEALERAGYVANRTASTKLHRIGTFYGQASDDYREVNTAQEIGTYFITGGCRAFGPGRINYFFKFSGPSYSIDTACSSGLATIHVACNSLWNGDTDMAVAGGMNVLTNSDAFAGLSKGHFLSKTPNACKTWDCEADGYCRADGVATVIMKRLEDAEADNDNILGVILAAGTNHSANAVSITHPHAGHQADLTREILSKAAIDPLDVSYVEMHGTGTQAGDAQEIQSVVDVFAPLSSTKRRATKQPLYIGAVKANVGHGEAVAGSTALLKVLLMLQKKTIPPHVGIKNAINPGFPKDLDKRNLHIAYHRGNTSIVLEEGPVRSIQDSDKDTRPMHVVAVSAKSKVSLKGNLQRLIHYLEANPDVSLTHLGYTTTARRHHHNHRIAVSTSAVPHLVRQLNSHLQSADTHKPIPSTGAPPVVFVFTGQGAAHRSMNLELFRDSPCFRSQMLYLDSLCQSQGFPSIIPAVDGSYPQDHTHPPTVTQLALVCIELALVAYWESLGVRPEVVVGHSLGEYAALHVAGVLSAADTIYLVGQRARMLERKCQIGSHKMLAVRAALDEVQSKANGKPFEVACLNGPKDTVLSGTVSEMEALAEELEQSGLKCYHLDVAFAFHSAQTDPILQELEETAQTGVLFQPPRLPIISPLLAKVIFDEKTVNAKYICRATRETVNFVAAVEKALAMSTVDETMVWIEIGPHPVCVGFVRSIMSTVNMTVPSFRRGENNWQTLSQSLAAVHAAGVEVDWNEFHRPFEHGLRLLDIPTYAWNNKTYWHQYNGDWALTKGNNFYDSKKKSAAAGSPLAAAPVSSLRTSLVHRVIEESFSGTAGKVIVQSDMMQADFLAAAWGHQMNGAGVVTSSIHADIAWTLGKYLLDSLKPNSRKSVVDMEISNLVVREGLVAQKNRSVPQLIQVSISTADVDSGVAYLEWHNVTNDGVSLADQEPIVTAQIRYGTAGDYLSSWVPALHLVQGRIEALSQLADDGIANRLSNSMAYLLFADRLVDYADRYRGMQSVVLHGLEAFADVKTKPDDEGGVWTVPPFFIDSVCHLAGFVMNVSDAIDTKNNFCVTPGWGSLRMARPLVAGGRYRSYVKMIPTAEDPTVYLGDVYVLEGDEIIGVMQGMKFRRYPRVLLNRFFTPADIKNPASGSMSCAKGARSSAQSTKSPANVAESVPTPAPAPVPAPEPVPVQRNKQDTAAPPVAASDSTAAKALDLVAAEAAIELSDLQDDVSFASLGVDSLMSLVIAEKLRQQLGITVSGSLFLEYPTVRDLRVWLDEYYS
>Aspnid_AN0150_CBF90097_monodictyphenone
MPVYTPQSGSLPEYSKMKLLYFSNELPKDDLQGLFRRLYNHSKDRRYPLLARFIHEATLAVREEVRQLPTAVKALVPAFETVLNLADYPELRKGPLGGSLEGVLLCVLEIATLIGHVPRLYFKEAADCCSYYENASERFDLHAVSTYLAGLGLGLLSTAAVALCSALADVPVIGAEVVRVSFRLGTLVDEISQNLEPRDTSGSPDTWASVVPGAKVEEVQAELDAIHAREKTPQPSKIFISAWNEGSVTISGPPSRIRRVLRLSEFFRRHRVVSLPVYSGLCHAKHLYNEQHAREIISTRSMDSINALYSPAIPVYQTSTGRPFTASTAKGLFEQLVLELLTQPILWDNVVQGVVDQAYATSATSCDVLVFRISVPINDLRTALGSKLQGFETSTEELIPWILQKSDMEIPRGTAQSKIAIIGMSCRMPGGATDTEKFWELLEQGLDVARKIPADRFDVETHYDPKGKRVNTSHTPYGCFIDEPGLFDAPFFNMSPREAQQTDPMQRLAIVTAYEALERAGYVANRTPATNLHRIGTFYGQASDDYREVNTAQEISTYFIPGGCRAFGPGRINYFFKFSGPSFSCDTACSSSLATIQAACTSLWNGDTDMVVAGGMNVLTNSDAFAGLSHGHFLSKTPGACKTWDVNADGYCRADGIGSIVMKRLEDAEADNDNIIGIIRAAATNHSAEAISITHPHAGAQAYLYRQVMSSAGIDPLDVSFVEMHGTGTQAGDSVEITSITDIFAPITKRRSAQQPLHIGAVKANVGHGEAVAGVTALLKVLLMYQKNAIPPHVGIKNSLNPLFPKDLDKRNLHIPYQKVPWPRVKGKKRYAVVNNFSAAGGNTTVCLEEPPLRETDYVDPRTAHVVNVSAKSKISFKKNLERLVAYLDANPDTSLASLSYTTTARRYHHNHRASVAATDIAQVKKKLLSYIDKVEAHKPIPATGPPQVAFAFTGQGASYKSMNLELFHHSPYFRSQLLHLDALAQGQGFPSFIPAVDGSHEKDYAHSPVVTQLALVSVEIALAKYWISLGVKPNAVVGHSLGEYAAFHVAGVLSASDALFLVGRRAQLLEEKCQIGSHKMLAVRAPLADIEKALEGTNYEVACINGPKETVLSGSQAQVEVVSEILQSVGYRCTSLDVAFAFHSSQTEAILDDFEEAAKDGVLFRAPNMPVISPLLGKVIFDDKTITAKYMRRATRETVNFLSALEMAQTFSTVDEETVWVEIGPHPVCMGFVNATLPAVNETVASMKRGEDNWVTLCNSLTALHCAGVPIEWNEYQRPFEKGLRLLDLPTYAWNDKTYWIQYNGDWALTKGNTFYDAEKSLKAQQTGQLASVPSGLRTSTVQQIIEESFNGSAGKVVMQSDMMQPDFLDAAHGHKMNGCGVVTSSIHGDIGFTLGGYLYKNLVKGGKAPDMNMANLVVLRGLVAQKNTKKPQYIRVTISTTDINSGVAELIWQNVLNDNTADEPFASASILYDDAALWLKSWIPSTHLVQGRIEALERLAEDGIANRFTRNMAYLLFANNLVDYAQKYRGMQSVVLHELEAFADITLSTEKSGTWTIPPYFIDSVAHLAGFVMNVSDAIDTKANYCVTPGWKSLRFAKPLVAGAKYRSYVKMIQTEEDPTVYLGDVYIMQDGAIIGMCGGIQFRRYPRILLNRFFTAPEEAGAISHAAASSTPAPRTKPEPVPVATPATAAAPVAQSPAAPASVTPAPAPAPAPGPTPAAAPAAAGESDSVAAKALVLIAKEAALELSDLTDDASFANLGVDSLMSLVIAEKFREELGVTVTGSLFLEYPTIGDLRSWLLEYYN
>Armmel_AFL91703_melleolide_F
MSPSLVVPVFAGHGTTAINSTSLRERAVTDASSSSGALLLDACYYAFNVELSTLSPSEASAVGINPDHFKDPKSLLLLPSHEHYFTNSVVTAATLFLVQTLRYLASVQASSSASFASTLQMNSEHGLGIVGFSSGILPACVVGSSETTLEFISNAVETFRLAFWIGVRLQVHKASVETPELLGESPLPWSLAFLSMSPAAAESAIQSFHKSFEGTPELRVTSVVSETSVTISGRPDILAAFAAQLPPSGPVHKTTVDALYHSSSHHDGVRSQVLADVIRRNIRFPTHADIKIPVRSTYSGELLNKSPEGSASFVEQVIDMILTQPVNWDKVTEALVRAAPEAEVVHLLNFGPGAGLTKGIERYFPSGKVSSIDLSTEAVHTSTLQMPSSVQEPIAICGMSVNMPGAQSVAKLWEVLEKGINTVSEVPEHRFKVSDYNDPKKKSRTMAAHTGNFIDEPDAFDNKFFNISPREARSMDPQQRVLLHTAYEALEDAGYVPNSTPTNNPETFGCYVGVATNDYVQNLRNDIDVYYSTGTLRAFLSGRISYALQFSGPSIVVDTACSSSLIAVYQACRALMNRDCNAAVAGGVNVIGSPDMFLGLDRGHFLSPTGQCKAFDASADGYSRSEGCGIFVLKRLSDAVAENDQILGVIRGVEVNQSGNAYSITRPHAPTQENLFTQTLERSGLDASRISVVEAHGTGTQAGDPIELESIRGIFAKNRKTNNPLHITSVKANIGHLEAASGAAALAKLLLMLRHRTIPRLISLKNLNPRIKPLASDNVIIDTKQVAWAVPDESLPRVALLNNFGAAGSNGALLLEEYIPKSSEKIEVSSTFIVGLSAKNEQALVDLRASYIEYLRSPASAGVSLADIAYTATARRRIFSHRFAVTVKSKEELAHKLELASGKTVSDKAPGKVVFVFSGQGGQYLGMGSALYKTSTLFKSAIDECEYFLKKNNFPGVLPIITSDGESSELTPVEEFEANQAAIFALEYGLAKLWMSWGVTPTAVVGHSLGEYAAHVVAGVLSLESALTLVAHRVRIMMRTCELDTTGMIAINLGSGAVTDILSSSPDFSGISIACYNSATDCVASGAIGQLDALKAHLDKNVHCKSVRLKVPFGYHSSAMQPLLEEFGALAKRVTVHAPKIPVISNPLGRVVREGDKSAFNAEYYLSHCADPVQFESGISALIDDVSFMDIAAWIELGPHPTTLPMLTVHPGVSKEALLVGSLKKRQDDNLTLSSSLSQLYTSNVPVQWRDVFADVSAACVSLPSYPWQKSKFWVAWKEDSPAPASSTEGSPAPTKAFNPVNDFGMLQSWAQFPSAANSQTAIFETPISLLKTSITGHIVGDVPLCPASVYHELALAGIEASKAHLSLPLQGSHSALFNIDYVKPLVYSKDVARVVKTTIAMNTDGSGTFTVESYADSEPESVHCSGQFRPLLVADTTTKFNRMAPVVSRRTAAICSGEDDEAEVITTRTAYEIIFTRVVRYAKEYHTMKNVTISKNGMEGYAIVKLPKDHDRSKFVVHPVFMDTMLHVAGFLANMQGGDNDAYICSKVKSVKAVPSLINNDATYGVFVVNAWVESEGIMLSDAIAVDISEHGQIVAQLKGMCFKKLRLNTLQRSLAMHAGHTSPAPAPKRTVAAAPKPKITEVAPALGPRSSPAKRSVDVQNTVLKIIGDTCGIEVSALDVNADLETYGVDSLMSIEILRKFEESFLQMQFDTTIFSTCNNITELVREISSTIGSQAATAVNTPETASTPEPTLQGDAPQSTDVRSILLELISSFTGFEISSFDLNADADSAYGLDKFLFIPLFSKLQSFFPDVTLDPAKPSVCSTIGELLDEVTAQVQAGPSSSSPGIVDTKPMFVSVLGLDESDIQDDTEFETIGLDSLTAIEALHAIQTKYGLELPSNLFELHNTVKAVNQYISSKQPGKSPKPSEEATMDPDKEEDLSDLTPEQVQSVVRVLRLDEVPMSVQKSSSSGSPLFLFHDGSGAVNYLRRLGSVGREFWGFNNPNYATGKPWGSVEAMASAYADYAVKVAGSRPVIFGGWSFGGVVGFEAARQLMRRGVPVKGVVLIDSPFPVDHVPSSNEFMAVTAGAFTRGGRTPIGRMMWKQLQQNAPLLKTYDPRIAGGPYPPLVLLHNQEGIPPDAFLPYPVPRWMSEKGTDPCLLADDWSGLVGASIKVIHLPGTHFTTFATPHLGAVTQALVDGCAYLDEL
>Ascfab_QEN17973_FNP050_ascochitine
MPHRLPSHGASLGLIFGPQAMNFDSNTFTTLRAKLVKDRHSQWAIDAIAALPAEWSAVSGNVAIFKQYDAGKALQNLNEWLKTGHVPPADIPFCNVLLAPMVVIDHVISYLEFLQSAFPDLDDDEELPASAKESLETLGLSLGTLSAFAVSSSSTLSEVKKHGATAIRLAMLVGAVGDAEDLAREPEEGALSFSAFWKSTELHDLLHTSLDAIPEAYISVAVDEKRSTITTSRSKASSHMQDLRSSGLYIAEVSIRGRFHWDGHESTLQELIQYCDRNLQFQFPDTSRIVLPSHSVTGGEYITQEDGSLHAIALRAILVDLSQWLETITGAYGSESSKGIKSVVCFGPERCVPSALVRRLGSKLTHVLDVDLPTSALPKQLLQSADVSSTNGVKIPASIKGQSPARQHPIDIDANDDKIAVIGMACNVPGGEDMDEFWKILVAGKSQHEELPRGTGRFEFETPWREPYTKTKWYGNFIKDYDVFDHKFFKKGPREMLNTEPQHRLLLHAAYQTLEQSGYFSKPDYDKHIACFLGPGHVDYASSVNCYAPNAYTATGNLKSMCAGKISHHFGWTGPILTLDTACSSSCVAIHYACRSILSGEVSAALAGGSNVLSSVEWYENLSGAQFLSPTGQCKPFDAKADGYCRGDGIGLVFLKKLSTALADGDQVYGVIAGSKVYQNVGSTTITVPNADSLATLFKDITKQARIDPAKVSVVEAHGTGTPVGDPAEYEAICRIFGGSQRTDVLSLSSVKGLFGHTEGASGVCSLLKVLLMMHENAIPPQASFGSMNPGLKATTQDNIEVPTRLTPWKPNTQIALINNYGASGSNSSLVVTEPPAFETFDHEALQYRAFPFWIPGLDDKSIQRYATRLRAWFQRHHSSSKDLSMRNMSFQLAFQSNRTLPQALVFKAASVSDLESKLKAFENGTLNSISSAATSQRPVILCFGGQISTYIGLDREVYENVAVLRQFLDQCDETSVSLGFPSVFPHIFQKEPIYDLIKLQLALFAMQYSCAQAWIACGVEVAAVVGHSFGELTASCVSGTVSLQDAITMIAGRARLIQKKWGTDSGAMIAVDTELSGVNDLLAKTREGSGADDNPSIACYNGHRSFTLAGTTKSIEQAESILKQDATFSSTRWKRLNVTNAFHSVLVDSLHHDLQSLGKRIVFNEPKLHFERSTKERMSGKPNSDYIAHHMRNPVYFDHAVQRLAKDFPAAIWLEAGSNSTITSMANRALSSSAASSTSSFHAVSITTDKSFDLLVDSTLKLWKEQLNVSFWAHHRSQTHQYTPMILPPYQFEKSRHWLETKPPPKPEPIPVEKSTTQAVETSKGFTSFAGYIDGNQRSLRYRINSNHETFQRHVNGHICAKLAAVWPSSIQIDMVLDALMNLRAEFKDLSYQPQISNIVHHRPLLLDNSKDYWLELVAKDDKGLTWDWNFSSSSGLGSKSTICTSGVCSFCSATDPNRLAEFQTLERLSSRRRCVELLEARDVENIMQGTANIYRAFSEVIEYTDDYRYVKKLVGHNNESAARVVKKHYGKTWLDYLLFDGLGQTAGMYVNLMADKANVSEKGIFMCETINRWLRSPTIRSHESLPTDWEVYAVHHPISDKKYVSDIFSFDARDGSLVEVVLGASYNKVPLPVMRGILGSQSSTTRLDAITANAEIPSQAGIGSQQPHLNFKPLSALPALSNGTTGTENPQIKSKTNKVKKVPTRKSGGSDLETPAKTRNILENLTGVEASSINDDSNLIDLGLDSLLSMELIRDVEDIFKVDLDAEQMLDLTDFASLVKYIREIRGVLEEQNVDDSESESEELQQQATPIDSATRQNHEKLTMNGTGLLTNGESVPEVPLDSTLVLDAFRYIKEASDDFIVKNKFETYCAEFMPRSEEVSIAIFCNAFEELGCPIRTATAGTRLERVQHLPKHKKVVDYIYKALEKNAGLIEISGEEIIRTSVPCPSEQTEAMLESLLHDRPAQDAEIQLMRITGAAFGKCLAGKADVLPLLFGSIEGRALLTKLYATSTLSNTILQQLEVFVEKIGSSWPKDGGPLRILEVGAGTGGTTTKIVPVLARLGIPVEYTMTDVSSFFTATGRTKFKEYPFMKFKTVDIEKEPDAKLLKTQHIVLGSNVIHATRVLSVSLSNIHKMLRPDGLIIYHELTSQLLWADIIFGLVEGWWLFEDGRDHALQSPQHWEKILRSVGYGHVDWTDGTRPEAKIQNLIFAMASDPTYDREPLPTASIMTDVADQVATVNAYVCQYSSNFQFRRNSASRATGLSSGRCVLITGATGSLGAHLVAYCAERLDVSKVICFNRTSQTAGVARQAKAFKSKGISLEVNTNPKLEVIETDASKDQLGLSPSEYAALVDSVTDIVHNAWPMSINRGVRSYEGQFRVMRNLVDLARDATMQRPEPFKFGFQFISSIGVVGMYPLLTNNFLVPEHRMPVESVVPSGYGYAKLVCERMLDETLHLYPQAFHPSAVRINQIAGSTRSGYWNRNEHLVFLIKSSQTLNALPDLQGHLTWCPVDTVAATLGELLLDNANSVASAHPIYHIENPSRQSYSEMIRVLADSLFIDHANIIPFYDWVQRVRDFEGPVTENPAKQVVDFFDEHFLRMSCGDLVLDTVKSREISATLRARGVITSDLVNKYVEAWRRAGVLR
>Acrchr_KFH44362_FNP051_Sorbicillinoid
MARLATHAAPAAKTLLLFGPGAMVLDESYFSRIISFVRDDPASQWALHAIDDIESRWESLSESIPRLQRTPGVSHARKLSKWIRTGAIEPRSTVANLPNAILGPLVIIAQLVEYLQHSKSYGQGFQVPPAAQTEAVGCCLGVFSALVVSSSASWAQFSHNAAAVLRIVFVLGALSDAQAASDEQAVPGAAGPSVSLIAFWRGGQSVATLKKALEKYPGVSFALFISKNSPFFGAVSNFHLQTVGITATETEFHGRFHAGQLYETDLRALLAFSKKHPLFQLPDSSCLVLPTRVNSDIVMTSEEDLLQSATRAFLVEQFNWIKTFRSAVSSSLQDRNSRVIEFGPERCVPPTHLRRLNSQITHFDFENSVNTLVDSGTEAKPGMAEDDVAVIGMSCKVAGADDLDEYWKILLEGKSQHRELVPNDRFAMETPSRPCEDGDEKKKWYGNFIGDHDAFDYKFFKKSPREVLHMDPQQRLILQAAYQAVAQSGYYHNPNADRRIGCYIGVVANDYENNIACTNPTPFSATGALRSYIAGKVSHYFGWTGPGMTIDTACSASTVALDLARQAILSGDCSAALVGGTNFYSTPMFFQNLAAGSFLSPTGQCKPFDTEADGYCRGEAIGAVFLKKLSNAIADGDQIMGVISATAINQNMNTTPIFVPNPVSLTGVFRSVLEKSGLDVKDVSVVEAHGTGTPVGDPAEYDSVRQVFGGASRAGRKSLQIGSVKGLVGHTEGASGVVALIKILLMMQEGRIPPQASFNSMNPSIKASASDNMEITKIPLPWDDDFKVALINNYGAAGSNASMVVKEAPKSLPEGRSDQEASETLRAATSSLKYPFYISGLDDKSIRAYTTRLRAFLKDKVTSGDRLGIENLAFNVNRQSNWSLRQALVFSSGSLEDLDKKLEILETFSPPATRPAILCFGGQVSKFVGLDREVFEKTAALRHYLDRCDSVCNKLNAGSIYPGIFQREPIDDPSLLQPLLFAMQYSAAMTWIDCGVEPAAVVGHSFGELAALCVSGALSLEDALTMIVGRSTIIRDAWGPEKGSMIAVEADLEDVESLLAAANSRLGGDVSRDGATIACFNGPRSFTLAGSVGAIDALQQAILARGATQPALKHKRLDVTNAFHSTLVEHLKPDLEALGRKLSFGQSKIPLERSTQLHEDHPFTAAYVANHMRQPVYFNHAVQRLAKQHPEAIWLEAGSNSTVTAMAGRALGMPKGSAFQAVNLTGSSQVFQHLVDTTMNLWKAGLRVSFWTHSRRQTYQYAPIILPPYQFEKHRHWLEFKPPVKPVGESTSSEKDVVKAEVFPTGPFTFLGYGDKGENECRFVINTTVKQYTDVVSRHITARTAPTCPLIFALDLAIQAIMSIRPELANALRPQIYNVVNQFPISDQSRHVLLSFERLRTDAVGWNFKFTSNVEGTGETANLSGQLYFHPVDDARTSLEFSRFDRLVTHARCLCALEAADDADHVIQGRSIYKVYSDIVDYGDQFRGLQKLVGRPNESAGRVIRRRSSGSWLDFTVAEAFAQVGAIWANCMAGDRRIADDSIHVGTSIEQWMRSPDALRRMSEGAYQYDQPEEWHVLAQHKRIQPGDSYITDIFVFDAASGSLEEVILGIRYTPIPIGQLLLPKICTAPNTVAPIANRNIGVGSFASPAVATGATFTPVWNNTSQSLLAQPMIEPSARAETQKKDARADIWAKLQPVLADISGLDLEEINQSDSLADIGIDSLMGMEMAREVETTFNCSLEQSELVSIVDVPGILDLLQRTLGHHDRNGSLETSAASSSENTPASTNEALPSTPDSMDVESVQVIESYGKPDKTFDLAPPAVLEAFRETKARTDHFLRTRACAGYLDGVSQKQTRLCLVLTSQAFKQLGCDLEAAAPGQVLHPVPFVAKHQRFHEYLYKMLEETRIIDIDGDVITRTAIPLPSQSADAILEALMRHHADNGSSHQLTYNVGSRMADVLSGKADGAQLIFGDSKNRELVANFYGELPFNKLYFEMMAEFLTRLATKLRLASQNIPLRVLEMGAGTGGTTKVLVPMLANLGIPVEYTFTDLSPSLVAQAKKKFKQYPFMKFAVHDIEQPPSGPHLMGSQHVVVASNAVHATHSLKVSAQNIRKFLRPDGFLMLLEMMGPLHWVDVVWGTLEGWWLFDDGRTHAIVDESRWETELLGAGYKHVEWTDGKLAENRVQKLLIALAADAPAEQQLDGLPAALAKLGGDAHTVPDEGVDDLISTADEYVRRTAEGFSMPVNAGTAIDDAPNSGKCVLVTGATGSLGSHVVSHLASLSTVDTVYCFNRRPPPMGSARAKDTGISAHRDPLQRQIESFGSKSIQPHETMLAKLKVIETDSSEPQLGLDNDEYDELASHVTHIIHSAFPVNGLRSLEQNEPQFVSMRNLVDLAAAISARRKPGFKVSFQFISSLSAVGMYPSVHGGEVQVPEEQWHIDSALPNGYGGAKVVCERILRETLGRHPDRFRAMTVRLGQLSGSVKTGYWNHMEVLGFLFKSAQTLRAFPAVGGVISWLSLEDASASLADLLLRDAPDCYPVYHVDNPIPRRWEDMIPVLTEALGVPQKGVVPLREWLRRVTAYPGANPWDNPAAKALDFFDHKFEHMSCGGVTLATDKSREHSPTLRAVQPVSDEVVRKYIQTWKASGFLR
>Trigui_OPB37950_FNP085_trigazaphilones
MTTSTIASSVADAPKATTFVFGGHIGTQSKKSLEKPVKQFLSGPNATWILEAVSGLPHYWEALVEKIPEIAGAVSGAELLKDFDSWLRNGISEGDLLAPETELPNILIGPLMVAIQLDQYWRYLEFRLDDVAISDPQAELVKQQQQKQQTTTRPVETLGFCAGLISAVAVASSHDRAEFEKYGAVAVRIGMLMAALVDARESRDEARGMGGSVSFGTAWRSGTKQGNDLTSIVSSLSPDAYVSVLFDEARATVSTSERVAPTLVRRLRAAGVTAVPLPFKGHMHTPGVERKRQTEALIELCRVGPNSAGLQFPAASQLALPTFSNSADGSHVSPDETDLTGMLLRAILTQQFNWAGTMSKLLSASATAHKEVSLVAFGLDQCIPPTITRKFGPKQAHYEQLESHIESWKLQKISSLALATAKTAAPPPVNGPTLTVKDEPQTSVTQGKSNEDVIAIVGMSIKASGADDLEEFAAMLKTGKSQHELITAERMTPDMLFREPEEDPKKKKSYYGNFLRDSDAFDHKFFKRSPRESQAMDPQCRLAMQVAYQAVEQSGYFTEPKLTSKEQEHVGAYLGVCGVDYEQNTACHAASAFTATGALRSFITGRIAHFFGWTGPAMTFDTACSSSTVALHTACRDLLSGEATSALVGGVNIMTSMQWMQNLSAGSFLSPTGQCKPFDADADGYCRGEGVAFVFLKKLSDAEAAGNTVLGTIRATAVYQNLNITPLFVPNVPSLSQLFKDVIRKAGVDPSEISLVEAHGTGTAVGDPAEYESVKLALASPHRNAVVPIGSVKGHVGHTEGASGMIALVKVLMMMRDNFIPPQASFTRMNPHTHASPADMMEVVTELRPWTAERKLALLNNYGACGSNASVVIDYSAPKALENRLQAQTATETRQPFWIPGFDVRSIAAYSKALDTFIRGRTGDKKVNLADVAFNLARQTNPSLPQGLIFSCQSLEELQGKLAQAAVATKETAAAAGIVVSKSERPVVLCFGGQVSTFVGLDRALYERVAVLRHHLDACDAAATAAGLSSIFPAIFSREPIPDTVQLQTALFAMQYASARTWMDSGLASKIVSVVGHSFGEITALCVAGVLSLDDTVKLVAGRAKLVRDAWGPDSGAMMAVEADEAVVQDLLKEANSNGDGSASIACYNGPRSFTLAGTTKAIDAVAATLASNSKFSGAGIKSKRLNVTNAFHSVLVEQLVDDLGKVGRELNFHDALIPIERATEQESTGSLDWTFVPSHMRQPVFFNHAVQRLAKKHPQAIFLEAGSNSTITVMASRALAQVNSANTLAFQAVSITNTEKGLDGLADATVALWRQGLRVNFWPHHHSQASEYVQLLLPPYQFEKSRHWLEVKSPLEAVTKAAQAMIAASGVSTTGVGRVTEVEDPKKLPLWTFIGHQEAKGNKKLARFRINTSSDSYQRLFASHVIAQTAPICPATLEIDIAIEALFSLNADWRASGYSPTVHDLITHTPVCANSARTFYMDLSPLDKTETKWHFNLHSVAGNGGDSQAHAEATVRMHAPTDASYLQKFSRYERLVSHAQCEALLKLGLDSDGVEVLQGRNVYRAFTEVVDFGPVYRGVKYVVGREGESAGVIHKQHQGHTWLDVPMSDSFGQIAGIHVNLLTDDLPPADMFVATGCELLMRSPKAQPDVSGKENGPSVWHVLARHERQSDKAYTTDVFIFDASTGALTEIMLGLQYARVSKASMSKILTRFTADQEFLRKPTGASAAAAVAHPPPVTVTVPSASVTAPIKTSSKPKKTKQKEKGFDITDAVRNLVAEVSGIDASEITLDSEMAEVGIDSLMGMELAREVENKFKCTLNQAEMMEAVSLRQFVACVAKALGDAGTDAAEQDSDTADSDSAVEFMRSDETDDTASDITTPEPEEASTFSKPVSLAAGPATSNLTLNASDILECFGHVKLRTDDKIREFGIDSIARVGLASSNRLCTALVVEAFDELGSPLRTATPGQLLDRVGFLPQHGRMMEWVYGFLEHEARLIDIDTVTGQITRTHVAVPRKNSADLLDELVAAHPESAIPNRLAYYAGKNLAGVLSGSTDGIRVIFGSAEGRRLVQTMYCDYDFNRMHYDQMAEVITRLSSRLTQTGETLKVLEMGGGTGGTTNVIAPLLASLGIPVEYTFTDLSTSMVANARRKFAAQYPFMRFAVHDIEKPPAAELLGQHLVLASNAIHATRSLLESASNVHQALRPDGFLMILEMTESLPFVDIVFGLLEGWWLFNDGRTHAVVTAEHWERALHASGFGHVDWTDGERPENAFQKVIIALASGEPTARLPASVASTEETKVVDRGDVAAREAEAERLVASYTAGWATPALNSAVIDTSTASSPAVVIVTGATGSLGAHLVQSLAERQNVATVVCVNRQSSVPADQRQAEAFSSRGIALSPSAQEKLRVYETDTSKPQLGLPTQEYTWLAANATHIIHNAWPMSGTRPLKAFEPQLQTMRNLLDLAREIALGNPKTRVGFQFVSSIGVVGYADTSAGPQILEDRVSIASVMPSGYTEGKWVCERMIDETLHRYPGLFRATVTRPGQISGSSRSGFWNPVEHFAFLVKSAQALRVWPDFSGRLQWLPVDRSASVSVDLLQLEKGGDSAAYPVYHIDNPVGQPWEEMSPVLAAALDIPSQNVIPYADWIMRVRRSPLSADENPAARIIDFLDGHFERMSCGGIILDTQKAKEHSATMAAQGAVDADIARAYVASWKAMGFLK
>Monror_ESK96613_FNP092_?
MAPTTTFINVPVFAGHGTTAMAASSTREQAIADASHPSGALLLSSFHRAFLRERASLSSEDLDDLALPDFSTPQEFLSIIGEQPISNSLQSNLSLLLVQALRYLAHVEAGSLSESLNPFTEFLVSNVDHKVGVAGFSSGILPACAVACSQDSLSFIKHAVELFRFAFWLGLRSQQYQTKATRELTKSHGEKTRQFWSRVIMGQSESEVRAAIDIFAVQNPTLPQIYITAISDDTTFTVSGRPDALSAFIETLPSTSRIFNLTVDTLYHSPCHQDGLRAQVLADVTRRGVIFPTLDNLIFPLRSTSTGELVNESNDGTTLLENILDMIVVQPVKWHLVTDALSKAPPVDIPIRLLNFGPGTGLTRSMVKAFSKDIVSTQDLTSENAAKRLEGATTEGQIPIAIVGMALNMPGAPSAAKLWELLENGINTVSEVPSERFNISEYNKPSDPKSRRAMKAHTGNFMADPSLFDAKFFRISPREAKSMDPQQRILLQTAYEALENAGYVPNATPTFQQDTFGCYVGVATDDYVQNLRDEIDVYYSTGTLRAFLSGRISYAMGFSGPSIVIDTACSSSCVSVYQACRALSNGDCNAAVAGGVNVIASPDMMIGLDRAHFLSPTGQCKPFDASADGYSRSEGCGLFVLKRLSDAVAENDNILGVIRGVEVNQSGNAHSITHPHAPTQVKLFERLLEKTGVDRHRINVIEAHGTGTQAGDPNELESIRKTFATGRPKSNPLHITSVKANIGHLEAASGSAGLAKLLLMLRHRTIPRLISLKNLNPLIAPLDLDNTAIDTAACEWAPSEPGLPRLAMLNNFGAAGSNGAVLLEEYVAPPRDDPITAPITLPFGLSAKDSIALDQLRQRYVDYLRLPENEGTSLYDIAYTMTARRQMYPFRMAVTASSRQELVEKLLQASGTQAKESNAEVAFVFSGQGGQYLGMGAALYETCPVFKTHVDECRSLLSCMGFGDILSIISPSGERSGLSATDELEVYQTAVFALEYSLAQLWMSWGLSPVAVVGHSLGEYAALVIAGVLSLRSALFVIASRVRLMLRKCEMNSTGMIAINNGPAEVQKILDSTPLFESLSVACYNSVSDCVVAGPLTGLKALKSYLDDEIRCKSTILNVPFGYHSAAMNPLVDDLNAVLETVKLHPPRIPVVSNVFGSVVEPGDGTVFTSTYFSRHCAEPVKFSDGFATLLADAELAANVWIEVGPHPTTLPMMKACPALPKDIRLLPSLRKNQDPWSTLTTSLSTLYAEKSDVAWRNVFSHLGSVSCVDLPTYPFTNVKYWVKFEESEATVHTATPLPAQQSVDTINQFSLLRSWVQRPSTANGNVAIVEVPISVLSKLISGHQVGEHPLCPASVYHELAMAAIKLATTNKPGHYIALRDIDYAKPLVHAENDTRNIRTVVSIPDGSWKVISHSSDESVHCTGKFSWDNVGKAALKFQQYRPILSREIASVIDNVDSELFSTRTMYDIIFPRVVHYSKEYHSARCLTVHPSGMEGHATVKIPHASTPGQYVVHPVFMDTLLHVAGFVANMRAGANDAFICSQVDSVKVVPELVNNDATYDVFCRNAWLPEEGLILADAYAVTTGTSPKIVAHLKRMHFRKVRLASLKRALKHAQGGSTAPTRTAAKSASSVVAAKTSASPAQVKVRGKGEDILDQVRKAVADTCDVPMTSMDISADLTSFGVDSLMSIEIFGRLQALFPDAELDPRVLSHLRTISEIAAEVASKAGDLSPAATSEAESSSPAPSTPSNCGGNVLDQVRQAVADTCDLPVTSMNISADLTSLGVDSLMSIEIFGRLQMLFPDADLDPRILSHLHTISEITAEVTSKVGDASLATTPESSGTAVEDVVADTMVMEEQGADVKTVIAGVLGIGADEFNDDTDLESLGLDSLTSIEVMQAVQDNLSISIPQHLLASHPTVRAINEFVSSQRKPPKTEAQSGNVAKAPVLSAAALKALALDEMPAPLIRDPTSQRTPLFLIHDGSGLANYYGRMSSVQRNVWGIFNPNFATSEPWTDLKTMAAKYASIISSTARGPAIIGGWSFGGVVAFEAARQLMSAGHSVKGVVLIDSPSPVNHVPLSDAVIDSVVNLDSRAAKSDISRLVKRQFQMNSAMLGKYEPSTGGHYPPLVLLRSSEGYQRPNVSVPIWLSDRSDPRQAVSGWQQVVGTEVRVMDITGNHFEPFSPAHIPSVSQRVSEACSYLESL
>Endpus_ERF77221_FNP095_?
MDDSVQPNPSMPPILVGSTQASCQLFLFGDLTTSFEQDLRRLLHVKDNATLHSFFEKVSAAFRTEFGKLPARQQALLPRFTTITDLLANLGETEGKPALSFALHCLCEIGQFIRYFGEGSRPYPSDANTYLVALCTGSFAAAAISTSRTLSELIPAGIEAVLAAFRTGLCSLELRNDIERPSSRIPRSWSAIVSASEAQAAELLQSFNSKNTLSGSSRLFLSAVSPNSITISGPPSILHNFLASVSLNSYCLPNESPFHAPSLFGSYEVNEIISYFPDELLGSYKPRIPLLSAASGKPIVAEDFKTLLHTVVSDTLCEQVRWDNILRSLVEDVFQQKSFKECTISPVLSNAAHLLSSAITRATKINVTTTNLLNLGVSDSQPARPTGKFEQSKIAITGFSGRFPEAASNEEFWELLSAGRDVHRTIPEDRFNWKTHFDAAGKVKNTSRVQYGCFINEPGLFDARFFNMSPRESQNTDPAQRLAITTTYEAIEMAGLVPNRTPSTQQDRIGVFFGVTSDDWREVNSGQNIDTYFIPGGNRAFVPGRISYFFRFSGPSLSIDTACSSSFAAIQTACNYLWRGECDTAVAGGTNVLTNPDNFAGLDRGHFLSTTGNCNAFDDGASGYCRADAVGSVILKRLEDAQADNDPIFGVIDGAFTNHCGQTESITRPHEGDQASVFNRIMRNSNVNPLDVSYIEMHGTGTQAGDATEMNSVLSVFVPGRERMPHHPLYLGSAKANVGHAEAASGVSALIKVLMMMKNNQIPPHCGIKTKINRNYPLDLKERNVNIALKTVPWHRTDCVGGKRTCFLNNFSAAGGNTAVLLEDAPLPQSENTAIETRSVHPVIVTAKSVQSLKQNIESLITFLEKNPSTSLPSLSYTTTARRIHHNYRTICSGSDIESIRDALRQKASSSDIKPIPNVTKLPKVAFVFTGQGCLYAGVGKQLFETVSHFRADILRFDNIAQRQGFPSFLPVVDGSVANVGELEPVVSHLAVTCVQMALSRLWISWGVVPSLTTGHSLGEYAALYAAGVVTASDAIHLVGTRAQLLSKHCNKGTHTMLAIKASLDSIKPRLSASVCEVACFNQPASNVISGPSEEISRLMREYQSDGFECIELDIPFAFHSAQVEPILELFERAANGVQFHAPSIPYMSPLLGRIISDGDVLGPSYLARACRNAVNFQGALQAAKASSVVNEKSVWLEIGSHPACSGMIKGTLGTHALTIPSLKKATDTWKVLASGLESLYLSGIEIDWNEYHRDFESSHKVLELPRYCWDLKNYWIQYRNDFCLTKGDDPPPQKEIGAAPAVEQKPVPLYISPSVQRILEEHNAADVSTLLAESDIHDPRLAPIFQGHNVNGTALCPSSLYADIALTVVDYMLKTNDMQNDTTGLDVGDVKVDKSLIADSNAVTQLLRISASANWSTKVVSLALYSINAQGRKLADHAKCQVRITEKQSWFQEWKRSSYLIKSRVTSLYKGVDGGDSHQIKRGMVYKLFSSIVDYDARYQAMQEVVLDSNELEATAQVSFQVDDEGFNFNPCWIDGLGHIAGFIMNGNDNVHSKDQVFINHGWDTMRCATKFRKGKTYRSYNKMQLVSGSLYAGDTYILEDDNVVAVIEGVKFAGIPRQVLNQVLPPKSGAAGPAVTKSRSSTQSKPVPMATANPLPKSTRTATATPLPKQAISPPNSNTKHTKASPTNSIVPLVLAIIAEEAGLDAAELGPSSEFADYGIDSLLSLTITGRIQEELGLDLPSSLFVDQPTVKEFTVFLDSSNNRPLLSSPSGNSTPVSNPEQETLSEATPEDYETDATSVTDGQSVMEIIRATIAAETGVSLEDLTPSTSFSELGVDSLLALTIMGKLGEVLETDLPQTLLADNDNLSEIEKALSLKLKGPDLNRNPVATSPRADPFDPEMPPHATSVKLQGNPKNATKTIFLFPDGSGSATSYASIPKLSPEIVVYGLNCPWMKTPQDMKCSLEHLTSKYIIEIRRRQPKGPYYFGGWSAGGICAFEAAQQLASQGEETRRLILIDSPNPVGLENPPQRMYDFFESLDFFGMNGKAAPSWLRPHFNAFISTLDHYKVKPFSGPRLETHLIYARDGICKHPSDPRPEIRPDDPREMLWLLNNRTDFSGRGWDDLVGKENLKIQVLDEVNHFSMVAPGPKIQELGAFIARAME
>Aspnid_Q5AUX7.2_FNP117_derivative_of_benzaldehyde
MLGHRDFTTLPLSRREFLLFGPLALSFDQAAFEHLRKTIVNSEEHRWALEVLGSLPQYYATIVNAFPGINGRNEVQLEDLKGALHSGKPLATSFPLPNTLLIPLVMVLHLTEYSRFLQEISEELESGIDLFDASRHNKETVGFCTGLLSAMAVSSAGSREDFRKYAAVAVRLGLLVGVVVDSHDISSAQGPSKSISASWNSAQKREDARRIMDEFPQAYISVYYDEDRATITAPASEISDLHRRLRASGIVTAEIGLNGCFHADCYLDQLDPIIQFCDSQPDFQLPDASKVVIPTRSNATGELIRDGALHQHALRSILVEPPQWFESFTAVRDACAEDEGAIIFSFGPERCVPPSLLRVLSQKVVTVEDLDVLKRYQYSYSENDIAVVGMSCKVAGANNLEEFWDLLCTGKSQHREVPKERFSFETVFRDVDSKRKWFGNFIDGHDQFDHKFFKKSPRESATMDPQQRHLLQIAYQAVEQSGYFHSANPDRQIGCYMGVCACDYENNIACHAPNAFSATGNLQGFIAGKVSHFFGWTGPGLTIDTACSSSAVAVHQACKAIITGECTAALAGGTHVMTNPLWFQNLAGASFLSTTGQCKPFDAKADGYCRGEGIATVFLKKLSAAVADGDQILGVITATAVQQNQNCTPIFVPNVPSLSDLFRVVVKQSRLQPSDVTVVEAHGTGTAVGDPAEYDSIRSVLGGSSREKTLALSSVKGLVGHIECTSGIVSLIKVLLMLQKRMIPPQASFTTINPAIKATPADKINIPTTVKTWDAEFCAALINNYGASGSNASIVVTQPPVGTVKPSAETSGLKYPFRFCGMDEQSLRRYSKIFRQFLNRKSYSAQDLSLRNISFNVNRQSNRQLDRTLLFSVKTLEELEQKLVTFENDNDSITSLALPKSKPVVLCFGGQVSTFVGLDRTVYERVAILRKHLHTVDAVARSIGLKSIFPRIFETTPVSDTVHLQIMLFASQYACARSWIDSGIQPVAVVGHSFGELTSLCVSQSLSLEDAVKMIAARATLIRDAWGPEKGAMLAVEADLEDVQKLLAESSAGCQDVQPATIACYNGPRSFTLAGAVAAIDAVAEALATPAFSSMKNKRLNVTNAFHCALVDPLLDRLEESARELTFRAPVIPVQRATEYQTEELPTSRFVADHIRSPVFFNHAIHRLADKYPSCVFLEAGSNSTVTNMASRALGNPSSSHFQAINITSHNGWNNLVDATMNMWKSGLGVHFWAHQPSQTKEYALLLLPPYQFEPSRHWIELKNPPKLTAAPAIEEVKKEEAKVPNTLLTFVGYQDSERQQARFRVNTMIPKYDKLIRGHIIAQTAPICPATVQLDLVIESIRSIRPELASTEHEPQIHAVENLAPICVNPLRAVWVEVTADDVAQGTSWNFQVYSDDLQNGFSKTIHTTGRVIFRSISDVSLKYEFARFERHFRHQTCVELMRGGEVDEVLQNRNIYKMFAEIVDYGEDYRGLQKLVSKGNQSAGYVVKKYNPESWLDGHLADSFCQVGGIYVNCMTDRVPNDMFIANGIEQWMRSPKMRQQDPRPESYHVLATHHRPSDKAFLTDVFAFDSTTGVLIEVILGISYVKIPKASMSKLLSRLTVNDSASCPTNMPLLSKSASVNLFDAPENLSTPSLSVAPTQQSAPALSLSKVKKVKNDGPDKGQLTQRIKSILAELSGLEIAEIKDDSELADLGIDSLMGMEMAHEIEKAFTISLPESDLMEVVDVPSLIKCVRKAMSGDADSAEYTTEQSTSEAADSDDKSTNYTTPSTPGEEALDMDKSMREFLGKEGTELNLPFETVMKAFNETKNMTDDRIAEYQQTRYVESVLPMQSQMCVSLVLEAFDQLNMRIRTAPAGEKFTRISHPKEHTRLVDYLYKMLEDASLINIDGEVITRTAIQVPRPSKEIFDELVSQHPDQNAADKLTFYTGSHLAEVLKGETDGIKLIFGTQDGRELVSKLYRDWPLNRLFYRQMEDFLERLTSKLDISQGVIKILEMGAGTGGTTKWLVPLLAKLNIPVEYTFTDIAPSFVAAARKKFSKQYPFMKFRTHDIEKAPADDLIGSQHVIIASNAVHATHSLSESGKNIRKALRPDGVLLMLEMTGTLHWVDIIFGLFEGWWYFDDGRTHAVTHESRWAKDLQAVGYGHVDWTDGVRPENKLEKLIIAFASGGRYERLHIPRPLESASADCAARQAVVDRYVQEMTAGFGAATGVSPSAPLAHQEPKGCCVLVTGATGSLGCHLLAALTSLPTIASVPQLGLLEEEYNYLLNSVTHIVHNAWLMNAKLPLRRFEPQLQIMRNLLDLAYGISLQRPMEKVSFQFISSIATVGHWPIWTGKSSVPEERMAIESVLPTGYGDAKYICERMIDETLHKYPDRFRAMVVRPGQVAGSSTSGYWNTMEHFSFLVKSSQTLNALPDFDGVLSWTPVDVVASTLVDLLLLPEDKTPYSIYHIDNPVRQPWKEMNVVLADALHIPRSNIIPFEKWIQRVKDYPRQVEGAEGDNPAILLVDFLDNNFIRMSCGGLLLETKKSREHSKTLANLGPVSAETARLFIKSWIDMGFLSP
>Pyrory_XP_003715434_FNP001_1,3,5,8_Tetrahydroxynapthalene
MLTTIKMADKLAFLLFGDQSLDTHGFLAEFYRHEDRGILAKAFLDQAAQALRKEIERLPRLERSRLPVFRTLQQLNERYHAQITKHSGLDGALLCVAQLAHYIDHAEKNHEDVTQHDKTYLVGLCSGLFAASAIASTPSLSSLVPVAVQTVLMAFRTGAHVAALAERLEPVSERSESWTYIVPGFTEEAAQKEIAGFHESHGIPQASQVYVSASSSANVAISGPPTTLKAFRAATSSLTKATAIPVYGPYHAPHLHRPEDVDNILGLNNPEMIDTFLNTKPRSSVMSCLTGTWFNESTTRALFAAVVSEILTQTLRFHNVLDGCLNLARGFDGKSCLIIPFGPTQHAATLANLLKAETNLDIILRKAPQISKESTDSVIGNHGRGSRDKLAIVGMAGRFPDAASHEKLWELLSKGLDVHRVVPADRFPVETHYDPNGKVINSSHTPYGCWIEKPGMFDPRFFNMSPREAFQTDPMQRMALTTAYEALEMSGYVPNRTPSTRLDRIGTFYGQTSDDWREINAAQEVDTYYITGGVRAFGPGRINYHLGFSGPSLNVDTACSSSAAAMNVACSSLWARDCDTAIVGGLSCMTNPDIFAGLSRGQFLSKKGPCATFDNNADGYCRGDSCASVIVKRLDDAIADHDRVLAVILGTATNHSADAISITHPHGPTQSLLSSAILDDAGVDPLDVDYVEMHGTGTQAGDGTEMVSVTNVFAPANRKRPADRPLYLGAVKANLGHGEAASGVTALCKVLLMLQKNAIPPHVGIKKGSVINKTFPKDLGERNVNIAFHLTPFKRSDGKPRRVFINNFSAAGGNTGLLLEDAPPVEPATQDPRNVHVITITGKSKSAMIHNAERLIQFMDDNDDTPISHVAYSTTARRIQHYWRMNVTAQDLGEAKQALKNRLQENFVPVSPEPPKVAFMFTGQGSHYAGLGKELYANHAVFRQAINEFDRISQIHGFPSFMPLVDGSEPDVAKLEPLIVQLGLCCFEMALAKLWASWGVKPAAVMGHSLGEYAALHVAGVLSASDTIYLVGARAKLLVEKCTAGTHAMLAVMGSVSTVQEALGERADSTNVACINGPRETVLSGEASEMAEIAQQLGAAGFKCTQLKVPFAFHSAQVDPILDDFEKLARSVRFNTPKVPVISPLLGKLVDDEPINPKYLRDHARDAVDFLGGLVSAQSAGAIDEKTVWLEVGPHPVCANMVKAAFGVSTVAVPTLRRNEATYKTLSASLCTLHTAGLNIDWNEYHNDFLSSVRHLDLPSYAFDEKNYWLQYEGDWCLSKNRIAKALPAAAAVAKPKLETTTVQKVVREEIKGDVAVVEIESNLSREDLRGVVSGHLVNGAPLCPSSLYGDMAITTCQYAYKLLRPESENIGVNVAHMEVPKTLIFDDAAESHILRLTVTANAAQNSADLVFHTGEGAKRVDHANCKVYFGNTEDWQGEFDRVSYLIKSRVDGLIDSEKDGKASKIGRGLAYKLFAALVDYTPRYRGMEEVVLDSETCEATAQVKFQTTEADGNYVFSPYWIDSLCHISGFIINGTDAVDSREQVFISHGWGSLRFSELPVASKKYRSYIRMQPIKGNKVYAGDVYVFDGEKIIGVCGDLKFQAIPRKVLNMMLPPRGAAAIAAPARAAPAPAAKPAAKEKKTSSTKEKSKSVTPKNIGKVNQKLASVVTQVLDILAKEVGVSHDELADNIAFTDLGVDSLMSLTVSGRIREDMDLSIDSHAFVDHPTIGAFKAFLAQFEGPGGAMEDSSSSSSSVSGDMDSESDVTTPADESDTASVKGEKMDGKATATDTNELQEAIRNTIATEMGMDVEEIIAAPDLASLGMDSLMSLQILGTLREKTGMDVPSDLFVSNPSLKDVERALGIVPAAPKRPAAQAAPAKSKASKSEKVKPCPPTTSIPPSQVTATIYKPPRPTEILDTMPHRKATSVLLHGSHKTATRHLFMVPDGSGCATSYTEMCNVGPNYAVWGLFSPFMKTPEEYNCGVYGMAAKFIEEMKRRQPVGPYSLAGWSAGGVIAFEIVNQLIKAGDEVENMIIIDAPCPVTIEPLPKSLHAWFASIGLLGDGDADKIPSWLLPHFAASVTALSNYTAEPIPKDKCPKVMAIWCEDGVCHLPTDPRPDPYPSGHALFLLDNRVDFGPNRWDEYLDGSKMTMRHMPGNHFSMMHGAMAKQLQGFMQEALQ
>Pesfic_XP_007833873_FNP011_DHNmelanin
MAEQMSYLLFGDQSLDTHGFLADFYRQGNPSILAKTFLQRAGDSLRDEIDRLPRCQRDRIPQFRTLQQLNERYHQQTIKFPGIDSALLCITQLAHYIDRSEKEHQDVTAAENTYLSGLCTGLFAATAIASSPSLSSLLPIAVQVSLMAYRVGSHVASLAERLSPSDERSESWTYVVPGAKETDAKPILAEFHETEGISPAAQAYVSAVSASNIAISGPPATLKSLFSKDLFESRPTAIPVYGPYHAPHLHAAANLDKILRLDDEAVTAAFDGSKPRSHIVSCVTGQSFPETDTKSLLKAVVHEILNEPLLFHKALKGSLNSAKEFKGSRVLVIPYGPTQAASTLANLLKAQTKLEVVLRTPPQVSRESNGASIGNHGSSGKCKLAIVGMAGRFPDAASHEKLWELLEKGIDAHRVVPADRFPVETHVDPTGKAINTSHTPYGCWIENPGLFDPRFFNMSPREAFQTDPMQRMALTTAYEALEMSGYVPNRTPSTRLDRIGTFYGQTSDDWREINAAQEVDTYYITGGVRAFGPGRINYHFGFSGPSLNIDTACSSSAAALQVACTSLWAKECDTAIVGGLSCMTNSDIFAGLSRGQFLSKKGNCNTFDNDADGYCRADACASVIVKRLDDALADKDNILAVVLGTSTNHSADAISITHPHGPTQSVLSRAILDEAGVDPLDVDYVEMHGTGTQAGDGTEMVSVTDVFAPANRHRASDRPLYLGAIKSNVGHGEAASGITALSKVLLMMKKNSIPPHVGIKGEINKTFPKDLGARGVNIAFHKTPFQRKDGKPRRIFVNNFSAAGGNTGLLLEDGPRYKTAEADPRSVHVVTVTAKSKSAMIRNAEGLVQWMEQNPSTPVSDVAYTTTARKIQHYWRMNVAAGSLPEAIQAIKERLKSTFVPVSPEQPKVAFMFTGQGSHYAGLGKELYAHYAIFRDAIDEYDQLAGIHGFPSFLPLIDGSEPDVQNLSPVVVQLGLCSFEMALARLWQSWGIQPGAVLGHSLGEYAALHVAGVLSASDTIYLVGARAQLLVNKCTAGTHAMLAVQGSVETVKEALGARAESTNVACINGPRETVLSGASSEVAEIAEQLGGAGFKCTQLKVPFAFHSAQVEPILDDFESLARSVRFETPKVPVISPLLGKLVDNEPINPAYLRNHAREAVNFLGGLVSAQQSGMIDEKTVWLEVGPHPVCANMVKAAFGATTIAVPTLRRNEATYKTLSSSLCTLHSAGLNLDWNEFHRDFDASVRLLDLPSYAFDYKNYWLQYTGDWSLTKNRGALPASTKAIEAPKPKLSTTTVQKVVREEVKGDIAILETESEMTRDDLRLVCSGHMVNGTALTPSSLYGDMAITACEYAYKLLRPDAKNIGCNVSHMEVPKTLIFNGKAKSQVLRMSVKANAAEGFADLSWTSGEGAQKTEHANCKVFFGDNEEWLGEFERVNYLIKSRIDALRAAEQRGDASKIGRGLAYKLFAALVDYDRRYRGMESVILDSETCEATAKVVFQTSPEDGTFHTAPYWIDSVCHISGFILNGSDAIDSREQVFISHGWGSMRFAERLSAEKTYQTYIRMQNVKGSKMMSGDAYIFDGDKLIGIAGDVRFQAIPRKVLNVVLPPQGAAAAGSAPARAPAAAAKPAAKAAPKEKKQVTSANLPAVNKSLTKNSVVAQVMEIIAKETGVSHDELADNIAFSDLGVDSLMGLTISGRLREELELNVDSHAFNDHATVGAFKAFLAQFESADAAMVEENAHSSASSDSADMETESNFTTPSDDSEKDEVKGDAPAADGNVSELQDIVRSTISAEMGVEVEEVIAAPDLAALGMDSLMSLSILGILREKTGLNIPSDLLGHNPSLKDIEKALGIEDKPKRAAPKSAKQEPAKPEPKVQGEAKAHTNPVDNYPHRKATSVLLQGNHRTAKKQLFMIPDGSGSATSYTEISEVGSDVAVWGLFSPFMKTPDEYNCGVYGMATKFIQEMKRRQPEGPYAVAGWSAGGVIAYEIVNQLTKANEEVSNLLIIDAPCPITIEPLPAGLHAWFASIGLLGEGDDAEAKKIPEWLLPHFAASVTALSNYDAEPIPADKCPKVTVIWCEDGVCKLPTDPRPDPYPTGHALFLLDNRSDFGPNRWDEYLDSKKMTFHHMPGNHFSMMHGPLAKQLGGFMRDGMKS
>Aspory_XP_001822700_FNP030_YWA1
MAEQMSYLLFGDQSLDTHGFLADFYRQGNPSILAKTFLQRAGDSLRDEIDRLPRCQRDRIPQFRTLQQLNERYHQQTIKFLESALTCIYQLGCFINYYGDLGNVYPSASDCHIVGLCAGLLSSAAVSCSNNVGELLPAAVEAVVVALRLGLCVLKVRELVSSDQASSTSWSVLISGISEKDASQLIGEFTAERAIPPSSKPYISAVGYNSITISAPPKVLDDLIDSRLSKSHKPVRAQIHGPYHAAHLYYGRDVDRIIESCHNEVVSNYTPRIPVLSSTTGQPIEAKHMKDLLKAALEEILLRQLCWEKVTDACYSILKTARHQPCKLFPISSTATQSLFTALTKAGITDIEVENGLGDVPTNPKDNLNISGRADCSKIAIIGMSGRFPEADGTESFWDLLYNGLDVHRKVPAERWDVDAHVDPTGTKRNTSKVPYGCWINEPGLFDPRFFNMSPREALQADPAQRLALLTAYEALEMAGFIPDSTPSTQRDRVGLFYGMTSDDYREINSGQDIDTYFIPGGNRAFTPGRINYYFKFSGPSVSVDTACSSSLAAIHMACNSIWRNDCDAAIAGGVNILTNPDNHAGLDRGHFLSRTGNCNTFDDGADGYCRADGVGTIILKRLEDAQADNDPILGVINGAYTNHSAEAVSITRPHVGAQAFIFNKLLNDANIDPKDVSYVEMHGTGTQAGDAVEMQSVLDTFAPDYRRGPGQSLHLGSAKANVGHGESASGVTALVKVLLMMKKNTIPPHCGIKTKINHNFPTDLAQRNVHIAFQPTPWNRPASGKRQCFINNFSAAGGNTALLMEDAPIAEVKGQDTRPVHVVSVSARSQSALKNNINSLVKYIDEQGRSFNVNEADFIPSLAYTTTARRIHHPFRVTAIGSSLQELRDSLNNSSRLESFTPVPATAPGVGFVFAGQGAQHTGMGRQLYEKCSQFRATMQHFDCISQNQGFPSILPLVDGSVPVEELGPIVTQLGTTCLQMALVNYWGSLGIKPAFVLGHSLGEFAALNTAGVLSTSDTIYLCGRRATLLTEYCQVGTHAMLAVKASYPQVKQLLKEGVDEVACVNSPSETVVSGLTADIDDLAQRCSTEGWKSTKLRVPFAFHSAQVTPILERFQEEAQGVTFRKPSLPFVSSLLGEVITESNYDVLGAQYMVKQCRKSVNFLGALEATRYAKLMTDKTVWLEVGAHTICSGMIKATFGPQVTTVASLRREENAWKVLSNSLSALHLAGIDINWKEYHQDFSSSHQVLPLPSYKWDLKNYWIPYTNNFCLTKGAPQTAIQAAPQTTFLTTAAQKVVESRDDGTTATVVVQNDIADPELNRVIQGHKVNGAALCPSSLYADIAQTLGEYLIEKYKPEFKDLGLDVCDMVVPKPLIAKGGEQLFRVSAIANWAEKKASVQVYAVNADGKKTVDHAYCTVKFFDTNASELEWKRISYLVKRSIDSLHQNAETGEAHRIQRGMVYKLFSALVDYDENFKSIREVILDSDNNEATARVKFQAPPGNFHRNPFWIDSFGHLSGFIMNASDATDSKNQVFVNHGWDSMRCLKKFSPDVTYRTYVRMQPWQNNIWAGDVYIFEGDDIIAVFGGVKFQALARKILDTVLPPVGGSKAPITAKSPPPARTQKANTGAKTRPKAPVPSKSFTKSSGPSVVVRALSILASEVGLAESEISDDMVFADYGVDSLLSLTVTGRYREELNLDLDSSVFTDHPTVNDFKRLIAQVSPSESHDGSSSEQESNFSFNGGESSSASTPDITSPPNEKVAQVEQNGTMKEIRNIMAEEIGVPAEEIDPDENLGEMGMDSLLSLTVLGRIRETLDMDLPGEFFIENQTLNDIEVALDLKPKTTSAPIPMPEPVKFPEAIHDLQPKLAQHPKATSILLQGNPRTATKTLFLFPDGSGSATSYATIPGLSPDVCVYGLNCPYMKTPEKLKCSLDELTAPYVAEIRRRQPKGPYSFGGWSAGGICAYDAARHLMFEEGEQVDRLLLLDTPFPIGLEKLPQRLYGFFNSIGLFGEGKTAPPSWLLPHFLAFIDALDAYKAAPLPFKDEKWAKKLPKTYIIWAKDGVCGKPGDPRPDPPTDGSKDPKEMVWLLNDRTDLGPNKWDTLVGPENIGGITVMEDANHFTMTKGEKAKELSTFMANAMA
>Pasful_184395_FNP054_cladofulvin
MTTNHLENKVHAATESLFYFSNEFPKRDLQDLFRQAHTRSKLAQHKCLAQFIQDATQTVKQEIQGLSMKLQHLFKPLESVLTWAEDHELREGALSGAIDGVLLIVAQMTTLIGYLENNTAKMDDIATASLAGLGVGLLTACAVSSASTIADLSATGADAVRTAFRLGVHVYYVSQTLEALDPSARPETWAYVINNVTPTEAQEQLDTLYANSTQPATSKVFISALSRSSVTVSGPPARLKALVTGSEFFRTSRYIALPVYGGLCHAPHVYGQDDVDMVMQSRAFSVQKAPATHLKSVWSTSSGYPYLVEDSKSLFASVVAELLTKAICWDSVVSSIVKYTGLTDASEMIIYNYGNSIPLNELESALKSSPAKLKVVNSNLLSWMGHNSPTSVKPRNTLQSKLAIVGMSCRLPGGATSNELFWDVLRRGVDTSQVIPADRFDVATHYDPAGKQLNKSMTQYGCFIDEPGLFDAPFFNMSPREAQTVDPQMRLALVTAYEALEQAGYVANRTASTRLERIGTYYGQAADDYREVNQGQEVSTYYIPGGCRAFGPGRINYFFKFAGPSYSIDTACSSGLAAVEVACQALWRGDVDTAVTGGVNILTNPDGFTGLCSGHFLSKGHNACKTWDATADGYCRADGVGSLVIKRLEDAEDDNDNILGVILGAGTNHSAQAVSITHPHAGHQAYLARQVLRQAGVDPLDVSYVELHGTGTQAGDSEEMQGILDVYAPLSKRRSQSQPLHIGAVKANMGHSESSAGTTALVKVLLMLQNNVIPPHIGITTEMNPKFGHDFKKRNLHIPFELTPWEHTDDKRRIAVVNNFGAAGGNTTMILEDAPMRSISQSDTRKTHVVVLSAKTKTSLVANVDRLISYIDSHPDTQIANVSYTTTARRYQHVLRVAISTSEIAHLQKQLYSHREKIEYIQPVRKAEPPPVAFSFTGQGASHKSMNLELYRDVPTFREFVHQLDSLTRAQGFESFICALDGSHDKDHQHSPVVTQLALVCSEIALAKYWASIGVLPNIVIGHSLGEYAAMHIAGVISASDAIFLVGRRAQLLQERCKIGSHLMMAVRASVDQITQSAAGKPFTVACVNGPADTVLAGTKEEIEVIKTPLESSGLQCIKLDVAFAFHSEQTDPLLDDFEALAKSGVIFAEPKLPVISPLLGKVIFDAKTINATYVRRATREAVDFLAALNNAQEIGAIGGDTVWVEIGPHPVCTGFVRSTIPSVKLALPSFRRGEENWKTLSDSIAQLYTVGVDIDWTELHRPFEKNLRLLDLPTYAFNEKTYWLQYKGDWCLTKGNTFYADEQKIVRGQLPSVSELHTSTVQQIVEQVFDTDTGSCTVVIESDMMQPDFLAAAHGHRMNDCGVATSSIHGDIAFTLAEHIHKKLGVHGKDTRYNVANLQVTKALVARKNTANPQVIRVTASTTDVRSGIDLVWQNINANGDSAEPFATSSIHAGISTDWISSWSSLTHLVRDRIETLDRLVAEGKANRLSHNMAYTLFASNLVDYADKYRGMQSVVMHGLEGCADVELSTKESGVWTVPPYFIDSVAHLAGFIMNCSDAIDAKKFFCITPGWKTMRFARPLVPGARYQSYVKMIPTVEDDTAYFGDVYILQDGVIIGLVEGIEFHRYRRILLERLFSAPDSTNLDDTTETKDISSSTQHSVPVSRQVPPAAKSSAQTVFESSLPFAVPGPRKSTARPAVDEIAAREKPVASQSSSITNRAMQLIADEVGVELADLCDDVGFSDLGVDSLMSLVIADTFRATLDIKVNGSLFLDYETIGDLRNWLEETYA
>Aspory_XP_023094012_FNP123_8-methyldiaporthin
MVNIYIFGDQTVRVDDAVHKLLHVKNNPILKSFLDGSFAAIRKQIFLLPANERTSLPDAHTLPLLLEAVRRGRRHVALESALVCLCEIGQYIALLQTTDLCHPPTGSILVGFCTGSLAAAAVSCVRTSIDLLTLGIEAVVVAFRVGMHVARRANALGGDGGSQWKPWSLAVTDGSESETEKILEEFTRDEVSGVHVANRHDAYILAKGLPAIMKPYVSAAGSNTLTISGTPRVLEALKASPHLRGTKSLPVSIYAPYHAAHLYNEADVESIFACKPVESALFHRELRTPLISCATGTVLKEKTFGDLLRALVMEILTCQIRFDKVEESIVQHTPGATAQLIPIHTNIAPRMKTSLTQVGLQVECFKAIANQEPAAEALSESPSNDSSKIAIIGFSGRFPEADGLNEFWELLQQGLDVHKPIPADRFDLEAHYDATLREKNTSRIKHGCWIRSPGSFDARFFQMSPREACQTDPAQRLALLTAYEAMEMAGFVPDRTPSSQRDRVGVYYGMTSDDWREVNSSQDIDTYFIPGGIRAFVPGRINYFFKFSGPSITVDTACSSSLAAIHTACNALLNSDCDTALAGGTNILTNPDNFAGLDRGHFLSSTGNCKTFDDDADGYCRADGVGTVILKRLQDAIADNDPIFGVIVGARTSHSAEAVSITRPLADAQAHLFRKLLAESGIHPHEISYIEMHGTGTQAGDAVEMKSVLDSFARDDSRAPDRPLHLGSVKANVGHGESASGVTALIKVLLMMQKNRIPPHCGIKGRINRHFPTDMEYRNVHIPFMETDWTRPQEGKRRSFINNFSAAGGNTAVLVEDAPLLEQSRAISSPDPQRYHVITLSARSVRSLSKNMRALGEFIGSETSPGLLARIAYTTTARRMHHSYRVAFVGNDLQEVKRRFLDTDVTEAIKPCPTKSPGVGFLFTGQGAQQTAMARELYDRFTSFRADILEFEAVGRGHGFPSILPLITGAVDVEELSPMIVQLGTVVIQIAMARLWQTWGLTPEYALGHSLGEYAALQIAGVLSISDTIYLAGSRAALLEKRCTAGSHGMLAVKASVAHLEEALKGMQVEVSCINGFDDTVLSGTNDEIDRASKELSELKVTFKRLILPFAFHSSQVDPILEELEHIASQLSFQPPRIPIVSPTVGHIITDEGTIGAQYIRRHCREPVNFLGAIQAAQGSGICNSGALAVEIGAHPILTRMMKAAVGSSVTVCSTLSHREDMFKTLTESLSVLHLAGVRLNWDEYHRDFNNQVVMLPAYSWDYQDYWIQYQNNFCLTKGSPERSESVDAIQPMSTRLSPSVQKILEEEMTAAQASIIIESDITDPELLPVALDHKVNGVTLCPSSLYADIGHTLGTYLLGKKEDVTDYKIDVSNMAVEKALVVKGTGPQLFRASLDMDWNMLRGMMKVYSVNNMGTLTTHHAQCTIELQRPHQWQEGWNRQLYLIQRSIEQLKKGVEEGWTHKMRRGVAYRLFSSMMQYGPSYQAMEEVIFDSSGLEATAQVRLQSTTGRYSFNPVWSDSLGHITGFVTNCNDSIDLTENLFVNHGWGFMRCVEPFSPDTVYQTHVKMQPVDGNNGFYVGDVYVLNDHRIIAQYGAVTFQKVARRVLEMLLPATTSKGRSSNIRPRNVGTAQSAKIVQSKRRTQTPHVEDAWQQVLEMIARELGVDPGQLTEDVNFTDMGVDSLMSLTIIGNFREFLSLDVPWSLFEDCPSVQSLRIYLNMSSLSESDSIETSSYPTPDESTTTTITSPSGSDRNVGRNSGIDGVGTTVGLVLSILAEEIGVNVRDLSNADGLSELGLDSLLSITALGRVRDETDLDLPSDFFLEHSSVAAITAALHAIFGSTEQGPEQSLITSHPPAMSINLQGDEGCPQTLFLFPDGSGSSTSYSALPTISKDVRVYAMDCPYLKRPNELAKCQLQDLTPVYVAEIRRRQLRGPYSLGGWSAGGIAAYEAAQYLVDQGERVERLILIDSPNPMGLGKCPPHFYRFLEEAGVFGVHGGRKPPAWLLQHFQAFNDVLSQYTLEPFRPADATPNTTLIYAQDGVCKSPRDPRPERHPGDPEVFSWLLENRVDMSCNGWDQLLGEDNIHLGTVFDANHFTIVRTPAVVRLSEIVRMAMSRKFQ
>Aspory_XP_001823362_FNP124_dichlorodiaporthin
MIENTTITPSESRSPSPSHANVDMDANIPEEFILFSHELPSGEIQDLIRRLHRYSMLPGYPHLARFLQSCALVLRTEVQKLPRPLRDSVPPFHNVVTLASHWDDFKSSSLNGAWDGAFLCIYEIAMLIGHHETLDTSYRRPACLVGISVGLFSAAVVAVSESLSDLVSYGAESVRTAFAFCVHVQRVSQTLEPTVTEQATSVSWATVVIGVPVEIIREELDRFNHQEELQRTGTNTMPLTGVSISHVNNTSVGITGPPTRLKQLFRESEILRSSRHSELPISGGLCHVPNVYDYDDVRSILATAEVWERWGTRATQVPLISPFTGSPYQCSDAYHLIEAICTEALTKPLFFDKVAKGVVTQLSGGQRPDMQSCQILHYRASVMSDTIVADVAEDLSTRDVIRESLVDWAMRDAFDQPQHSPTSPQNAKLAVVGMSCRMPGGADTPERFWELLVNGVDTHTTVPPDRFDLDAHFDPSGEKENTVGTRFGNFIDNPGYFDAGFFNMSPREAEQTDPMQRLALVTAYEALEMAGFVPNRTPSSHLSRVGTYYGQASDDYREVNAGQKIGTYGIPGTERGFGNGRINYFFNFQGPSFNIDTACSSGLAAVQAACSALWAGEADTVVAGGLNVITSPDIYCMLSKGHFLSKTGQCKVWDITADGYCRADGVGSVVIKRLDDALADNDVILASIVAGATNHSAESISITQPHAAAQKENYRQVMDKAGVSPLDVSFVELHGTGTQVGDAVESESVLDFFAPSDRRLHPDKRLHLGAVKSNIGHGEAAAGIASLIKVLLMYQNNMIPRHIGIQTAMNPVVAKTLANRNAGVLSENTPWLPTSAFKRRYSIVNSFGAHGGNTTLLLEDAPLERMDRNKNHSQQVVPSSEVVCISAKSKASLRANVRALVNYLNNHKETGLRDIAYTTSARRIHHHIRIATSVSSTAQLHSFLQAAADDIDAHAKHVATATKKPVVFAFSGQGCLYHGAAAQLFERAPWFRDQVLQLDRIARRLGFPSILATVAGDAASIGSTRFPKRESTPGSEESHDVVALSDSDTSTTSTTPTVDSPVVTQLALVVIQIALVQYWGLLGIKPNVVIGHSLGEYAALVAAGVLSVADALFLVGKRAELMTAACEPQSHAMLSVRGASVDHIEELCREDEKHYSYEVSCVNGLTDIVVTGLREDMASLRDMLMGAGLKCVLLDIPFAFHSQQMSPILDDFERATQYVTFKNPTVPVVSPLLGRCVSEDHVLDGSYLSRATREPVNFVAALDAAWSDGIVNDKTVWIDIGPHPVCTSFAKNHYAKGATQAFASLRRGDDTLSTFTGTLAALHCLGHAVAWNEYFDLRENPARLLHLDSYQWNYKNYWIQYEGSWTLDKANAGQRNKDNSSTPVSAFFTSSVQQIISEEYGESMGEMRGLTNLHHPDLRGAADGHKLNGRSVVTGSIWADITLTVGEHLYKQMVPNGGTPPHMDVKNMEVLEAQVLHPEASQGSAPAQYIQIEGVLDMSQKQTTVRLYTASPNGTRNTDKAFATATVCYEDAQTWQEQWQMTSHLVAARANSLWEMTTGDENSPDKSRVSKFSQSVAYQLFANVVDYGPRYRGMQRVAFSEDTLEATADVLLDNDEHGTWHTPPHWIDSAFQLAGFVMNSFGVQGDGKIAGSSRDFFYITPGWRHFRLLERLEPGPSVTYRNFVRMFPVDGEPGTYTGDIYLHRGERLVGVCAGVKFKAVPRALMPVLFPRVNAGKKRNQSVDTHSTKGETKENDTQSQPLPASALQRPKNLTTPTSKVTNSQHEDQAGISPKFNSPAPVATVTQQVQPVQGGQDQSQNSQATACLAIIAEETGLDLDDLKGDAAFAELGVDSLMSLALSAKIRAELGVDVQASIFLQCPTVQDLVTWLSK
>Paevar_XP_028487250_FNP129_Ywa1
MRVTSRVYLFGDQTGEFETGLRQLLQAKNNSLLTSFFERCFYALRQEVSKLPPSQRQIFPRFTSIVDLLARHREFGPNPALESALTCIYHFACFINHYGDGGHAYPSASESHIIGLCTGLLASAAVSSSRTVGELIPAAIETVTVSLRLGLCVLRTRDLIDRSYEKSQSWSMVVSGLNEEEVGALIHGFCQRKSISPSSRPYISAVNTHSLTISAPPTILQEFTNVCLSKENRPVRVPVHAPYHAPHLYDRRDVTSILESWPKGELANYTPRIPVLSSETGEIILARNLHELLGIALEEILLRKLCWDKVQDGYASMLKRTSSAACRIFPIASAASHGLSAALKRTGVPDVEVDNTISESAKTCDNENSTGRTEQSKIAIIGLSGRFPDAPSPEHFWDLLYKGLDVHRVVPPDRWDVKAHVDPTGKIRNTSKVPYGCWIEEPGLFDPRFFNMSPREALQADPAQRLALVTAYEALEQAGFVPDSTPSTQKDRVGIFYGMTSDDYREVNSGQDIDTYFIPGGNRAFTPGRINYHFKFSGPSVSVDTACSSSLAAIHLACNSLWRNDCDTAIAGGTNVLTNPDNFAGLDRGHFLSAKGNCNTFDDEADGYCRADAVGTVVLKRLEDAQADKDPILGVILGAYTNHSAEAVSMTRPHVGAQAFIFNKLLNEANVSPRDVGYIEMHGTGTQAGDAVEMKSVLDIFAPDYTRGPSQSLYLGSAKANIGHAESASGVSSLIKVLLMLKANTIPPHCGIKTKINHNFPTDFKERNVHIAFKPTSWERPQDGKRRLFVNNFSAAGGNTALLIEDAPLSTVSGAPDSRSTHIVAVSARSQSSLRNNIRSLMKYVSELDGQIGGENFLGKLSYTTTARRIHHQFRTMVSGSSLKGIQEALSSAASRDSFTPIPASTPSIGFVFTGQGAQYTGMGQQLYSSCSQFRDNIDRFDSIARSQGFPSIVPLIDGSVPVEEMSPVVTQLGTTCLQMAMTRYWMSLGVKPAFVLGHSLGNYAALNAAGVLTTSDTIYLSGRRAQLLQEKCQVGTHSMLAIKANLAQIKPFLDDDAYEVACINAPGETVISGLSANIDVLSEKLTAEGLKSTKLRVPYAFHSAQVEPILESLGEVAQGVTFHKPSIPVVSALLGEVINEDNWDALGPRYLQRHCRETVNLLAALEATRHAKLMNEKTIWIEVGSHPICSGMIKGTLGPQANTVASLRRNEDTWKVLCNSLSAIYLAGVDIQWKEYHGDFTSSHQVLQLPAYSWDNKNYYIPYNNNFCLTKGDPTVAKIEAAPTSQFHTTSVQRIVETRDEGSKAVVVMESDLSDPLLNPVIQGHKVNGAALCPSSLYADIAQTLGEYLIENYNPALRGSGLDVCDMTVPKPLIAKNSGPQLFRAMATADWEERKANIQIYSVKSDGKKIMDHASCLVKFSDTHLWEADWKRHSYLIKRSIERLQKSVEEGQSHRMHRGMFYKLFSALVDYGDNYKSVEEVVLDSEEYEATARVKFQAKSGNFHRNPFWIDSIGHLTGFVMNANDATDSQSQVYVNHGWDFMRCLKKFSPDTTYRTYVKMQPWQGTIYAGDVYAFDGDEIVAVYGGVKFQGVPRQVLNTVLPPAGGSKAAPRTTARAVPPPPINVEKPKSSVEAKAVSKAVPGDPVKSAGPSVLVQALKILAEEIGVSEAELSDDLVFADYGVDSLLSLTITGKFREELNMDLESSTFIDHPTVKDLKQLLSQASPSDSSDSSEESHYSFRDSSSTEPSTPGTPAFFSPKRGSVVTNVGESETIKTIRLTLSEEIGVSPDEITGDANLAEMGMDSLLSLTVLGRLRETLDIELPSDFFIENPTMDAVETALDLKPKAEPIPSELPVPIQTAAGDEINGVIKANSTHPPATSILLQGNPKKATKTLFLFPDGSGSATSYATLPAVSSDVCVYGLNCPYMKNPENLKCGLDELTMPYVAEIRRRQPKGPYSFGGWSAGGICAYDAARYLILEEGEKVERLLLLDSPFPIGLEKLPPRLYSFFNTIGLFGEGKTPPPKWLLPHFLAFIDSLDAYNAVPFPFSDPELGENMPKTYLIWAKDGVCGKPGDPRPDPPTDGSKDPREMLWLLNDRTDMGPNGWDTLVGPNNVAAIEAIEGADHFTMMKGDKAAKLSAFIGRAMAS
>Exoder_WdPKS1_AAD31436_ATHN
MEEVYVFGDQTADCRAFFTKVFTRKDNVLLQSFLERAGEAVRFENQNRSHPSKAVPNFSTIQELVDRYYRGDAKDAATESALVCISQFCHFIGAFEERRPSYIQPNSDARLVGLCTGLIAATAVAASDSLTALIPLAVEAVRIAFRAGAHVGKVAQQTECDSKTQSWSTIVAADEKSAQEALDAFHKEXGTSPINQLWISVSSATSVTISVPPWTKARLXEESEFFRTQKSAPVSIFAPYHASHXHSQSDLDKILRPQTKTIFGNTTVRFPVCSSVTGKPFNAENGFELLQAALKEIIIDPLRWDKVLKYCAAGKASEAKVFAVGPTNLASSVVSALKASTTKVTLEDHSTWSTVPPQGTRHSKREADIAIVGFSGRFPDAADNELFWQLLERGLDVHRPVPPDRFPVESHTDPSGKKKNTSHTPFGNFIEKPGLFDARFFNMSPREAAQTDPMQRLMLTTGYXAMEMAGIVPGXTPSTXHDRIGTFYGQTSXXWREVNAAXDIDTYFISGGVRAFGPGXINYFFKFSGPXFSVDTACSSSLAAMNVAITSLRANECDTVFTGGANVLTNSDIFSGLSRGHFLSKTGSCKTWDNDADGYCRGDGVCTVIMKRLDDALADRDPVLGVIRGIGTNHSAEAVSITHPCAENQAFLFDKVLKECNVHCNDVNYVEMHGTGTQAGDGIEMESVSSVFAPRQPRRRPDQPLYVGAVKSNIGHGEAVSGVSALIKVLLMLQKNKIPPHTGIKKQINKNFAPDLKERNVNIAFQTTPFPRPPGGKRTVFINNFSAAGGNTAMLLQDGPEVPTEPSSDPRSTHVVTXSAKSLAAFKRTLAKYEAYLNAHPNVGLPDLAYTVTARRAHYSLPRRFPVQSISQLQASLRAIQDQTHNPIPLASPQIAMAFTGQGSQYTGMGQKLFETSKQFRQDIEEFNEIALRQGLPSIMPLIDGSVEVQHLPPTVVQLGMCCIQMALTHLWSTWGIQPSVVIGHSLGEYAALQAAGVLSIADTIYLVGKRAQLLEQKCTAGTHAMLAVRSPVGGLQDVVANSHGKIENCGINGVSDTVLSGTMGDIDTVAQKLADAGQKCTKLKLPFAFHSSQVDPILADFEKLASSVNYHPPRVPVISPLLSDVVSVGGVFDAFYLSRHCRKTVDFVGGLSAGMSTATISDTSLWLEVGGHPLCASMIKSCLSVPTLATMRRDEDPWKIISASMAGLYTAGKSLNWDAFHKENESLRVLNDLPFYGFDEKNYWLQYTGDWLLYKGDYPKAIAPAPAAAAAARPAKARKYLSTSVQGIVSEEVKGKTVTIVAESDFAHPKLFPVIAGHLVNGSGLCPSTLYADMAYTLGQLGVGLLKPGEKVDINIGTMDNPAPLLLKNINQPESQIVQMTMKIDLDARKADFAVTSNNGKKDVTHAKCVIVFEDAAVWKEQWSKTSYLIQSRIDMLKHKMENGEADKVSRAMAYKLFGALVDYADIFQGMQNVVFDGPEFEATSNIKFRAGPNDGDFYFSPYFIDSACHLSXFTVXATVXPQDECYISHGWSSLRFIEPLQHDQQYYAYLKMQPVSGSKXRAGDVYVFNADKXVLRLAGGVRFQCIPRKLMDVMMPKPKANAKAASPASATPKAAPTVKASSNLAAPASVELPTPKVKAKKPVKAQKIKAPAPPKQASSGSLVVRAFEIIAKEIDVDQSELNDDIQWADMGVDSLMSLTISGKFREDLDLEVXSTLFTDYASVGALRKHLSGMSGPEPIATGDASSVESTDSGSESDEDTVESGITTPDTEXFPAKXQEQGKSAAVEAMAQPPSAEGQDMIETIRVVIAQEMEMDLAEITDXTDLSNLGMDSLMALTVLGKLREDHDIDLDPTILADNPTLAHLRKALGLEKAKPAPAPKQXVRTNVVVAPAAPPVXVVVXXPPATSVLLQGNPKTATXNLFLFPDGSGSATSYVSIPAIDSXNLAVYGLNCPFMKDPTSYTCGIXSVSXLYLEKVLXRQPNGPYILXGWSASGVFAYXITXQLXDLQXLHPDKNYTVEKLNLIXSPCPIRLEPLPARLHHFFDEIGLLGTGTGKTPNWLLPHFEYSIKALTAYRPELKSTRDFNAPPTLLIWATDGVCGKPGDPRPPPQADDPKSMKWLLENRTDFGPNGWDKLLGAEVCKMVTVVGNHFTMMKPPVAKGVGQYIRESLSMXRA
>Collag_PKS1_BAA18956_T4HN
MADTMSYLLFGDQSLDTHGFLAEFCRNGNPSILAKTFLEQAGQALREEIDGLGKLERSKLPTFQTLRQLNERYHAQSIKHPGIDSALLCTTQLAHYIDRTEKEPQDACLHDHTFFMGLCTGLFAAAAIASTPSVSTLIPLAVQVVLMAFRTGSHVGSLAERLSPPVGQSEPWTHILPGLKESDAKEALANFHESNYISVASQAYVSAVSSSSLAISGPPATLKALDDQNVFGVKSTAIPVYGPYHAAHLHGTADVEKILRLNDPKVGEILAKTKPRSAIMSGTKGIWFAETDTKSLLQAVTHECLVDVLQFQKGIEGCIETARDFEGSTCLVVPFGPTHNAETLCKLIQDRTQLNVVTRHGPKISRESINSNIGNHGSSGKCKLAIVGMAGRFPDAASHEKLWELLAKGLDVHRVVPADRFPVATHYDITGKAVNTSHSQYGCWIENPGYFDPRFFNMSPREAFQTDPMQRMALTTAYEALEMCGYVPNRTPSTRLDRIGTFYGQTSDDWREINAAQEVDTYYITGGVRAFGPGRINYHFGFSGPSLNVDTACSSSAAALNVACNSLWQKDCDTAIVGGLSCMTNPDIFAGLSRGQFLSKTGPCATFDNGADGYCRADGCASVIVKRLDDALADKDNVLAVILGTATNHSADAISITHPHGPTQSILSRAILDDAGVDPLDVDYVEMHGTGTQAGDGTEMVSVTNVFAPADRKRPADRPLYLGAVKSNIGHGEAASGVTALTKVLMMMRKNAIPPHVGIKKEINKTFPKDLSERNVNIAFHLTPFKRRDGKPRRIFVNNFSAAGGNTGLLLEDAPLIPAAEVDPRNVQVITVTGKSKAAMIRNAERLVGWMEQNPQTPLSHVAYTTTARRIQHYWRMNVAASDLPEAQRLIKDRLKENFSPISTQQPKVAFMFTGQGSHYAGLGKDLYAHYRVFRESIDEFNQLAQIHGFPSFLALIDGSEPDVAKLSPVIVQLGLCCFEMALARLWASWGIRPSAVMGHSLGEYAALNAAGVLSASDTIYLVGARAQLLVQKCTAGTHAMLAVTGPVDAVMEALGSQAEAINVACINGPRETVLSGTAAKVSEISAQLGTSGFKCTQLKVPFAFHSAQVDPILDDFETLARAVSFERPQVPIISPLLGKMVESEPVNAAYLRNHARDAVNFLGGLVHAQQSGSIDEKTVWLEVGPHPVCANFVKSSFGISSVAVPSLRRNEPTYKILSSTLCTLHTAGVNLDWDEFHRDFTDCTRLLDLPTYSFDEKNYWLQYTGDWCLTKNRGPSAVKAPLQIEPARPKLATTSIHAITNEDIKDDIAIIDTETNLSRPDTRPLVEGHLCNGTPLCPSTLYADMAMTVADYAYKTLRPGTENIGLNVANVEVPKTLIFDDKVEAHILRTTVTANVGLGYADVSFHTGEGSKKTEHATCKVVYGDTEQWADEFERVAYLIKGRITALEEAERQGNASKIGRGLTYKLFSALVDYDRKYQGMEEVVLDSKACEATAKVSFQTTEKDGNFFFNPYWIDSCCHISGFIINGTDAIDSREQVFISHGWGSMRFTEKLDANKTYRSYVRMQPVKGTKTYAGDAYVFDGDRIVGVAGDVRFASIPRKVLNLVLPPRGSALAGAAPAASASKAAAPKAASPAKAAPKAKAAKGSKQVTASNLKAVNAKLATRSVVQDVFDILAKEVGVTHDELADNIAFTDLGCDSLMALTVSGRMREELDIDIDSHAFVEHPTIGAFKTFLAQFETPGRKESYVQDSGESSGSVSETPELESDSNVTTPYEESDRSVKGEGDEADSDDLQSILRETIATEMGVEVDEIIAAPDLAALGMDSLMSLSILGTLREKSGQDIPNDLFVTNPSLLEVEKALGIGPKPKPAAAPKPAKSAPAASRREKVEPTKEINTHPGNTTASITKPPPPTEIIDNYPHRKATSILLQGSTRTATKNLWMVPDGSGCATSYTEISQVSSNWAVWGLFSPFMKTPEEYKCGVYGMAAKFIEAMKARQSKGPYSLAGWSAGGVIAYEIVNQLTKAGETVENLIIIDAPCPVTIEPLPRSLHAWFASIGLLGEGDDEAAKKIPSWLLPHFAASVTALSNYTAEPIPKEKCPNVMAIWCEDGVCHLPTDPRPDPYPTGHALFLLDNRTDFGPNRWDEYLDVNKFRTRHMPGNHFSMMHGDYVSQTTLSPYNDDNLTRSF
>Psefur_PFUR17_02294_lecanoric_acid
MTTTSRVVLFGDQTVDPSPLIKQLCRHSTHSLTLQTFLQKTYFAVRQELAICEISDRANFPSFDSILALAETYSQSNESNEAVSTVLLCIAQLGLLLSREYNDNVINDSSCYSTTYLVGLCTGMLPAAALAFASSTTQLLELAPEVVRISVRLGLEASRRSAQIEKSHESWATLVPGIPLQEQRDILHRFHDVYPIPASKRAYISAESDSTTTISGPPSTLASLFSFSESLRNTRKISLPITAAFHAPHLGSSDTDKIIGSLSKGNEYHLRRDAVIISTSTGDQITGRSLGEALQQVVWDILREPLRWSTVTHAIAAKFRDQDAVLISAGPVRAANSLRREMTNAGVKIVDSYEMQPLQVSQSRNTSGDIAIVGVAGRLPGGETLEEIWENLEKGKDLHKEIPKDRFDVKTHCDPSGKIKNTTLTPYGCFLDRPGFFDARLFNMSPREAAQTDPAQRLLLLTTYEALEMSGYTPNGSPSSASDRIGTFFGQTLDDYREANASQNIDMYYVTGGIRAFGPGRLNYHFKWEGPSYCVDAACSSSALSVQMAMSSLRARECDTAVAGGTNILTGVDMFSGLSRGSFLSPTGSCKTFDDEADGYCRGEGVGSVVLKRLEDAIAEGDNIQAVIKSAATNHSAHAISITHPHAGTQQKLIRQVLREADVEADEIDYVEMHGTGTQAGDATEFTSVTKVLSDRTKDNPLHIGAVKANFGHAEAAAGTNSLIKILMMMRKNKIPPHVGIKGRINHKFPPLDKVNVSIDRALVAFKAHAKGDGKRRVLLNNFNATGGNTSLVLEDPPETVTEGEDPRTAWVVAVSAKTSNSFTQNQQRLLNYVESNPETQLQDLSYTTTARRMHHDTYRKAYAVESMDQLVRSMRKDLSSPSEPTAITGSSPSIFAFTGQGAQYLGMGRQLFETNTSFRQNILDFDRICVRQGLPSFKWLVTSSTSDESVPSPSESQLAMVSIAVALVSLWQSWGIVPSAVIGHSLGEYAALCVAGVLSVSDTLYLVGKRAEMMEKKCIANSHAMLAVQSGSELIQQIIHAEKISTCELACSNGPSNTVVSGTGKDINSLAEKLDDMGVKKTLLKLPYAFHSAQMDPILEDIRAIASNVEFLKPTVPIASTLLGSLVRDQGVITAEYLSRQTRQPVKFQEALYSLRSEGIAGDEALWIEVGAHPLCHSMVRSTLGLSPTKALPTLRRDEDCWSTISKSISNAYNSGAKFMWTEYHRDFRGALKLLELPSYAFDLKNYWIQHEGDWSLRKGEKMIASSTPTVPQQTFSTTCLQKVESETFTQDSASVAFSSRLAEPSLNTAVRGHLVNNVGLCPSSVYADVAFTAAWYIASRMAPSELVPAMDLSTMEVFRPLIVDKETSQILHVSASRKPGEQVVKVQISSQDMNGSKDHANCTVMYGDGQQWIDEWQLNAYLVQSRVDQLIQPVKPASVHRLLKEMIYRQFQTVVTYSKEYHNIDEIFMDCDLNETAANIRFQPTAGNGNFIYSPYWIDTVAHLAGFVLNASTKTPADTVFISHGWQSFRIAAPLSDEKTYRGYVRMQPIGTRGVMAGDVYIFDGDRIVVLCKGIKFQKMKRNILQSLLSTGHEETPPARPVPSKRTVQGSVTETKAAITPSIKAASGGFSNILETIASEVGIEVSEITDDGKISDLGVDSLLTISILGRLRSETGLDLPSSLFIAYPTVAQLRNFFLDKVATSQSVFDDEESEMSSSTAGSTPGSSTSHGNQNTTVTTPAEPDVVAILMSIIAREVGIDATEIQPSTPFADLGVDSLLTISILDSFKSEMRMSLAATFFHENPTFTDVQKALGVPSMPQKSLKMPSEFPEMNMGPSNQSVRSKSSILQGRPASNRPALFLLPDGAGSMFSYISLPALPSGVPVYGLDSPFHNSPKDYTVSFEEVASIFIKEIRAIQPRGPYMLGGWSLGGILAYEASRQLIAQGETITNLIMIDSPCPGTLPPLPSPTLNLLEKAGIFDGLSASSGPITERTRLHFLGSVRALENYTVKPIPADRSPGKVTVIWAQDGVLEGREDVGGEEWMADSSGGDANADMEKAKQWLTGKRTSFGPSGWDKLTGAEVQCHVVGGNHFSIMFPPKIEAVAVAMATGLPA
>Stealp_PKS_atranorin
MTISHEELPSMAVFSPQSKAPKEGYLDEVRSYLCGKVELRPLLDSIENLPNTWSIFAQHNPHVAALKQGIRYTQALSEWIKNGKSSGIANVMSGILSLPLLTIIQVVQYFQFLEVKRLRHSDFMQQLRDMGGMQGYCGGLMPAIAIACSVTEAEVVANACKAMKIALGIGAYGELGDDENVLGPTTIVVRLKEEGQGRDIIRDFPDAHISAITDPKTISIVGSATSLAEIQSQVKSRGMQTQAMHLRGKVHNPENADLARELCILCDKNDELRLPEASHLMAPLRSNKTGEKLSNGSLTHEVIETILASCCQWYDLLNGVCRDLEKTGIQSHLFASFGIGDCIPLAPFNKAGLQITKLDILSFIKALMPPIIPIPDHGRQYAYPADAVAVVGMACRLPGASSVEELWDLISSGGSTVKPVPEERVDIANSFRALQDQKWAAKQHWWGNFIPDIASFDHNFFRMNAREAASMDPQQRILLETAYQAMESSGYLGSHHRESGDPVGVFLGASFVEYLDNTSSNPPTAYTSTGTIRAFLSGKISYHFGWTGPSEILDTACSSSLVAINRACKAIQNEECQMALAGGVNLITGIHNYLDLAKAGFLSPTGQCKPFDSAADGYCRSEGAGLVVLKRLSQALTDNDQILGVIVGASTNQGGLSPSLTVPHSAAQVRLYQDILHSAGMKPEQVSYCETHGTGTQAGDPLEIASVREVFGSSERRDNISIGSIKGNIGHCETAAGVAGLLKALVMVNKSVIPPLASHKSLNPKIPALEPDKLAITNSLEDWKASPRAAIVNSYGAAGSNSAVLLCQAPDVDKGTYPASNEGSAYPIIISAASTSSLLANVKCLESYLRKISSKLTMADVAFTLVKKRKRHPIQYMSVESNIDGFVSSLGSLQNPIETPQAKKVVLCFSGQSRQSIGLSVDWYESFPLFRHLIDSCDDLLQQSGFPSCKSAIFDKEPAQDVIPLQCAIFTIQYACAMSWIDCGLQVEAVIGHSFGELAALAVSGALSLPDALKLVATRAALMQSKWGPQKGTMLLISAEAELVQKLIEGNQDVEIACYNAPKSQVVVGTQDAIVEVESLLADNAEYRGIQSQRLNVTHGFHSQFTEPLLAELSETARSLVFQEPKIPLESCTLEELERVGPERIAHHTREPVFFYHAVRRLEQRLGSCVWLEAGFDSPIISMTKRAVEFQERHNFQEIKTSGATNPTTTLANATVNLWQKGATSTFWGFYPLNETEIKQVWLPPYQFDRTAHWMPYTDHALEMSKTKAFIPSEPQAESIRNPSRLVEPRIKPSEEGEYIMNTASQRYTDIVSGHAVLNRPLCPAAMYMECAIMAAQLAVGKVEGQAPWFENLTFEAPLGLDSGCDTSVVLRPDSSKQGWSFVARSLNKIDPKRKPVLHAKGDFGFTTTTQLHRYQRLVTDRMRHLQHSEPETLKSKRAYALFSRIVSYAELLKGISSITLGESEASAIIDVPLGASTVDSLATGLCDCVALDAFIQVVGLLINSSDQCAGDEVFVATGIENFSMSLACDFDRCREWIVFAMFTPSGIGKAMGDVFILTSDKVLVITIMGVQFTKLPIMRLEKLLDSANPKSCEPPILKTNQRDSVESASGSSSAERSDDDSEGDNLQTSASSDTSVDSEPETPADNDAAKKLKSLIASYVGMAEDNITDDANIADLGVDSLAATELADEISDKFSKDVDGGELPMMTFGELCRIVAPEMMTRLPKPKKTNTRKVEDESPPIGSDNETKKLNVIAESAATVIRADPIQTLQQCDPMFQSSADKFGFTDYWTVVAPKQNELVLAYIGEEFKKLNLDLWTVQAGASLPSVDHLPKHAKVVQRLWDILADNGIIYNYGTAKVRSSKPLPNIPSTTLHNELNTSFPRFANEHRLIAVTAPHFADGLTGKTDHISLLFGSQNGQECLNDFYNNSPQLAVMTDHLLNFVHQLLREYRLEGPVRILEVGGGFGGTTTRLAEMLETIGQPVEYTFTDVSSMLVKEARKKFSRYGWMDFQTLNLEKDPPTSLQSTYDIVIGTNVVHATSKIVESTKRMRSLLRIDGFIVLSEVTRIVDWYDLVYGLLDGWWAFKDSRTYPLQPADNWVKDLKEAGFESVSYSKGNTEESNTQQLIIGSTRPGKIPSNSDPWEARLSKSYRIETMPYKFVDDTEILADVFFPTSPAATGAMPIALMIHGGGYMTLSKTAIRPYQTQFLLENGYLPVSIDYRLCPEIDLIAGPMTDVRDALGWVRNKLPAIARNQGINVDPTKVVAIGWSTGGHLAMTTAWTCEEIGQEPPVAVLSFYGPTDFESEDIDHRRAEQYPERTMSFDHIRKSLPVKPVSTFLFLPTSCQDHAFYEFPIANHPFYTQITSYDCPTGTDSTNLGWVRPGDPRSELVLSLFKESHGLQVMLNGISTADLAKPPPLAKIKAISPMAQLKAGRYNVPTFVVHADQDEIVPFKDSVAFVEELGRREVKAGLGRVQGKKHIHDLALKPGGDGWTDGVGVGYDFIFEVVRRCIGA
>Asppae_81212
MTVLIFPDQQADGHRQLLRIQRTASTTVFLSSFLTKANTALREEISYLPEISRSQIPPFNSVVDLSERLQSHKIKRLEISSALHCVYQLATFIQLIESHPDRFPTRDDVVVGYGLGQLTAAAVACSQSMVELADVAVEAIRLAFRTAAVVSRWSWGYWQPRFEEDSSWSVNVLDTQEILQQNLDSIQSELDIPKSGKVYISAVNSNFCTISGHPSRLKSITSHTELAGKMQRAEISTTGLWHAPQIYAEERVADILKTRQECLDQVPLPCRSILSAATGQIINTSVGAALFERVIQEILLESVRLDLIEQSLLATKSETPISILACATQDATIQLAASLAASTGHSVTVEDMAVIVDQRPSKEGIPTPQQIAIVGFSGRFPGAPDVEALWQVLCNGRDMHRQIPPDRFNVETHYDGTGKKNNTSHTPFGCFIEQPGLFDPRFFNMSPREATQTDPMHRLALVTAYEALEMSGFVLNGTPATQADRVGTFYGQTSDDWREVNAAQTIETYFISGGVRAFAPGRINYHFGFRGPSYSVDTACSSSLAAIQLACTSLRNHECDTAVTGGLNVLTAPDIFSGLSRGQFLSKTGPCKTWDATADGYCRADAVGSVILKRLEDAIADKDKVYGVILATATNHSADAVSITHPHSGNQSELYESVLHMAGVNPEEISYVEMHGTGTQAGDLAETRSVTDVFALPGARSAAESLYIGAVKSNIGHSEAAAGVTSLIKVLLMLQKHAIPPHVGIKNTINTALPDFGALNVTIPFKPTPWTSSGKPRIAFINNFSAAGGNTAMLLQEAPSFATPAGQDPRPTLPFVLSAKSLLSLKNNVVKMVDWVRNNRDEFSLASLSYTLTARRMHHNYRIGFTASDAAGLISALQAHTETAGLSPVPSKTPQVGFVFTGQGAIYSKLGHQIYELSSEFRAEIDHLDQVSTSHGFPSILPAIYGDRETAALSPLETQLTMVSVQIALVKLWESWNIRPSVVVGHSLGEYAALYAAGVLSAEDTIYLVAKRAQLLETKCTAGTHVMIAVKASVDEIHAALSGPLFEVVCINSPTDTVLSSEGKDVPELEQRLKAAGCKFRTLDLPYAFHSAQLEPILDDFERIATVAVYNTPRVPVISPRLGRVVTPEEDDVFNATYLSRHAREPVQFCGAVQDAMELGLLEPKTILLEVGPHPICIPMVNSSTGSNLPAVPSLKRDEDPWKTLTVGLCTLHCAGLRVDWRHFNIEYDASHELLSLPSYSFDEKNYWIDYVNDWCLYKIEPRTAHVTEILPPAPVVSKLSTSSVHRITSEEFDGDRGIVITQSVLSDLTLQAVVLGHRVNDIGLCPSSLYADMAMTVCNYILQEWKPDWVGKIGLNCSNMEVMKPLIVRGPETKQILQLSVSFDLTHKQAKLRFSSVSEQGKELEAHATCTVTFEEQSIWMDNWAPHAYWVTDRISMLRENVKRNRADQISRKLAYKLFAALVSYTPPFQGMDEVVFDSANFEGTARVAFQTEDKDGSYEVNPFWIDSVAHLSGFILNGSGATDSKEFVYISHGWKSMRLGRPLNRSTIYTSYVKMQPQPNNVMSGDVYILDGEEIVGVVGGLKFQRIPRKILNSVLPSSTSSTTAAVAPKQPVEISKQVKMAPNTAPRAKPQPEKSASPPKAAIPAAHRILEQAMQIIAEESDLDPSELQDDCEIASLGIDSLLSLQIAGKLREDLDLDIQNSAFLDNLTLGDFKKYLQTFVATSGAESSAASTLDSESIGSESSWENGSRATSDDFNIIPTPRTPRDGKNEELRLLIRSIIATEMGVPLDEVSGSNDLASLGLDSLMGICVLGQLREKTDLTLPSSLFINHNSIDAVEQFLGLVPSEEKILAQDNRPRRKSLRAPATYAPKAVSLLLQGKPNIASKILFLFPDGSGSATSYASIPPIDPSIAVFGLNCPFMENPSSFTIGIEGVSSLYLEEVRRRQPHGPYYLGGWSAGGIVAYEVTQQLIAAGERVEKLVFFDSPCPIKLEALPKRLHEFFAEIGLLGSNGQEPPGWLVPHFTATIQALSAYNPVPIRDPSKIPKTLAIWARHGVCRYPTDPRPVATVDEPKSMTWLLDNRTDFGFNGWDALLGPSTMKTKNIDGNHFTMMKDGEKLHEMAAYLKRFLC
>Lobpul_565180
MPVVFFGDQIADLNESLRRVHQSKDGTVLVQSFLESSASALREEVGALPRVLRDRIPSFTSIFDLVERHVRSGVPNPALENALLCVCHLANFIGYYEQQPDQYLESDDSCILGLGAGLLSASAVACSRTLMDLPLIAVKIVRIAFKLGAVVGRVSEQLHQHGEARESWSMLVSEATEAKVQAELDAFHTRMNISKPGRAYISVIGGGVCTVSGRPSRLRQLARESEFFKEAKTQEISTYGLYNAGHIYGEAEAQEIVGSNIDHIRAVLRPCRSVLSTVTGRKLIASSASALLQLAVREILTQPIRWDTLRQGAAGLINEFGGFDGRVLAFATTHAANSLISALESQSQVNLVLEDVTAWCSDPELVQPRGRFNNSKIAIVGMSGRFPGAASVDGLWQLLEQGLDVHKIIPKDRFNVETHVDPTGKKTNTSHTPYGCFIEEPGLFDPRFFNMSPREAAQTDPMHRLALATAYEALEMSGFVPNRTPSTQLSRVGTFYGQTSDDWREVNAAQNIETYFIPGGVRAFVPGRISYYFKFSGPSYSVDTACSSSLAAIQIACTSLWNGECDTAVAGGVNVLTAPDIFAGLSRGQFLSKTGSCKTWDSNADGYCRADGVGSIVMKRLEDAKADKDNILAVVLGSATNHSADAISITHPHAGNQSYLYESILHSAGVDASDVSYVEMHGTGTQAGDLTEMRSVTDVFVRKDGKRRRDQPLHIGAIKANIGHGESAAGVTALIKILLMLQRNAIPPHVGIKNSLNPGFPSLNELNVHIPFQKVDWLPANEKPRVAFLNNFSAAGGNTALLIQDGPQRTISAEVDSQSVHTVAVSAKSISSLERNIKQLIAYVEKNPNVSLPSLAYTTTARRMHHNYRVAVSASNPKELKDALVTRLGEGKFTPISSKAPKVAFVFTGQGAFYPRLGKQLYENSSQFQKDILYLDSLVKTLSLPSILPAIEGSSDDDEKLSPLVVQLALVCVQIALAKLWNSWGIMPDVVIGHSLGEYAALNAAGVLSVDDTIHLVGQRAKLLQENCSAGTHAMLAVKAPLSTIEAATNGLSFEAACVNTAKDTAVSGTVEEIDEIKQVLGRAGHKSLKLDLPYAFHSAQVEPILDSFQTIADGVVFDAPRIPVISPLLGKVLYGSEDLDATYLRRHAREPVNFLDAVQAAQDEGVLDAKTVCIEIGPHPICSAMIKSTLETDNIMAPSLRKSEDPWKTLSTSVSLVHCSGLRINWSEVQRDHEPSCRLLNLPSYSFDDKNYWIDYANDWCLTKMEPRITNVIESKPVLPKSQFSTSTVQRVVEEEFYDDTGKVVIQSDLSNPVFHALVSGHKVNDNCLCPSSIFADIAYTLADYTYKNLRPDQAKAGIDVGQMEVAKPLILKNNGFEQTLQVTITANLNAGQASVRYVSVNPEGKEIIEHAKCIVTYANASDWLSSWGPNSYLIEGRVDGLKNAVAKGKAHQISRGLVYKLFGAAVQYDERYQGIDEVALDSARFEATSRVSFKTTEKDGIFFFSPYWIDSLAHLSGFILNGSDAVDSKNFVYISHGWKSMRFAKELYSTGKYEAYVKMQPVGENVMAGDVYVFEDNAIIGVVGGLKFQRIPRQALNLLLPPANALTKSALAHSSKALSSSPASRNKPKAINMPKALPQKRAKTSKPSKSVISSHRASRKGKQSLSPKVTTVALKIIASEADIDLSELLDECAFANLGIDSLLSLQIAGKFREDLDIDVPSSVFVDYPTIGELRHFLSKFDQDSSSTEPSSPSSVSSASSSSSEDQDDSDGSEVSVLTTPSEIDIEVASVVSEKAISKKTISNEVISNKVVSSNSSDTTMLIRTTIAEQMGIALEEVSGSNDLLSLGMDSLMSICILGSLREQTDLDLPASLFLDHPSIDAIEEFLGLKPKPAPRERAKVDTKRKSNRRSSSRSFPSAVSILMQGNPKTATKTLFLFPDGSGSATSYASIPNISPDVCVYGLNCPFMTTPEDYTIGIDGVASLYLEEVRRRQPHGPYYFGGWSAGGVVAFEITQLLLRDAERVEKMIFFDSPCPVNLEALPARLHHFFNDIGLLGSGDKGPPSWLLPHFDASIKALSAYKAKPIPDFSKAPKTLAIWAQHGVARYPTDPRPAPSPNDPKSMKWLLNNRTDFGFNGWDQLLGGENISTTSVEGNHFSMMKEPLIRQLAKLIKEAME
>Lobpul_1267156
MPIVLFSHQVADVCGQLRLIHQSRKSTVLVDSFLERAFAALRHDVCTLPREARSQFVAFNSVFDLSERHHNAKTQRLEISSALLCITQLAHFFGFFEQHPDQYPVPGDDDLIIGIGLGQLSATAVSCSKTIVDLLGPAVEAVHLAFRTGAVVGRFSSNTQRMDVDEGHWSMTVAGSAEAIELELQVFQDQMNIPKSARAYISMVDMKSCSISGPPSRLRQLKSNVKLLEKASDQTLPVTGFWNAFHVYGKDQVSEVLENRLSALDELAAPCRAILSPSTGELIQPSSSRLLFTRAVDDLLRRRVLWKALQQTVGEHIQSKSVASNQIVSFEVNPNPETPFITLRAETKITIERQDIASWCSSSASHKPQGRFYHSNIAVVGMSGRFPGAADNELFWKLLEQGRDMHQKIPKDRFDVETHVDPSGKRVNASHTPYGCFIEEPGLFDPRFFSMSPREATQTDPMHRLALVTAYEALEQSGFVLNSTASTQQDRVGTFYGQTCDDWREVNAAQEIATYFIPGGVRAFAPGRISYYFGFRGPSYSIDTACSSSLAAIQIACTSLRTGECDTAVAGGVNILTAPDIFAGLSKGQFLSPTGSCKTWDSKADGYCRADGVGSIVLKREEDAINEKDNILGVILATATNHSADAISITHPHAGNQSYLYESVLHTAGIDPLDVSYVEMHGTGTQAGDITEMQSVTNVFAPDTSGRGRDRGSDHALHIGAVKANIGHGEAAAGISALIKVLMMFQKNSIPPRVGIKNTLNPAFSNLESRNVRIPFQKTKWPRIDDKPRVAFLNNFSAAGGNTAMVLRDPPQRTSPLQVDPRSVLPFVVSSKSLSSLRNNIQQLILYTKGAPEASLASLSYTLTSRRMHHNYRIGVAASDLDTLRSSLIAEAAKGDFTPISSKPPAVAFVFTGQGAFYASLGRNLFEMSTLFRSEIMHLNELAMTQELPSFLPAIEGNVDQEHQLSAQVVQLALVSVQIALVKLWHSWGIMPSVVLGHSLGEYAALYAAGVLSEHDVIHLVGRRAKVLEEKCTAGTYCMLAVKASVAKIKTVTHGLPFEIACVNGPSDTVLCGSVEEIERISQLLTREGYKCIVLDLPYAFHSAQIEPILEDFELLAGGVTFSKPRLPVISPLLREVVEAEGVFSPAYLCRQARETFDFAGAVRSANDSGIFNPKTVFVEIGPHPICSNMIKASLEYKPLTVASLHKAETRWTTLSKSLCSLHCTGLEIDWREFHCSFAACHELLNLPAYTFDNKKYWIDYVNDWCLHRTESRSAKLAEPSKEISKLSTSSVHRVVSQDFDGVVGKVVVQSDLSDPALRAAILGYLVNGVGLCPSSIYADIALTLGDYIHKELKPNATNFHMNCGEMEVMKPLILRDRGSESQILQVTINANLGEGQANLRYATVNAQGKEIVTHATSTVTYEDGERWVAGWASKAYLIEGRIETLKHQLVSNKADQISRGLAYKLFSALVQYDEKYQGMEEVILNSKIFEATSRVRFQSGEKDGTFFLSPFWIDSLAHLSGFILNGTDAIDSRNFVYVSHGWKSLRISRPLSRTITYNSYVKMQASPNNIMKGDVYIFEENTFIGMVGGLKFQRILRSMLDTLLPPVSSVSSQPKKLNQQLEQRSTPTKPVKNIQSKSLKNALQGKRKPPEPITKLVPSLAEAATPSSGTIVSQVMSIISQESELPMSELLDECAFPDLGIDSLLSLQICGKIRESIQINIPSSVFVEYETVGMLRNYLQGFEEVNEVSLTTSLSASSDDDGDRDLESSASSASSIKSVGSKNSTSQDPINAKQHTRKGIMMLFRNTIAEQMGIGLEEVIGSNDLLSLGIDSLMSICILGILRQETSLDLPSSLFIDHPSIDDIEVFLGFSEPSAAIPTKRSKRQHGIAKAISTLSLPPPHSSQAVSILMQGKPNGAAKVLFLFPDGSGSATSYAGIPPLDPLIAVYGLNCPFMTNPSDFDNGIVGVASIYLAEIRQRQPSGPYHLGGWSAGGIIAYEAVLQLLADGEHVESLVFFDSPCPINLEPLPSRLHKFLADVGLLGGERMKPPSWLLPHFEATIKALARYEPAPIEDKALAPRTLAIWARRGVCGGPGDPRLETWDDDPTSMKWLLEDRTDLGTNGWDALLGSDAMELESVDGNHFSLMKDAKQLRQLAGLVRNFLLQD
>Umbpus_102407
MNVVLFGDETANVRAIFQRVHHYKQSSALVGSFLEKAYTALHEEAMAVPKSMRETIPDSTSIFDMMERYYDIGIPNPATEGALLCISQMASFMGSFEERPDDFIDFEICFIGWGIGLLAAAAVASSRTLATLPTVMVEIVRIAFRTGTLVSRVSQQLQQPGHSKEAWAMIVYDVTESAATEALDDYHTSKHIPTSDRAYISAVSKGTVTISAPPSRLQQLLDESELFKNTKTVQIPIYALYHASHLYDMEDVQEILQPSASHLEGIHHAGRPVLSTVTGQEFSVSSTFELLEKLLHEILVEPQRWDAVQKGVVSEVNESDISICRVSAFGTTHAAAGLVATLRSKTSVDVAQEDLAKAHEPIEIERRLASVDKIAIVGMSGRFPGATSCEELWEVLEQGRDVHKTIPRDRLNVDTHYDKTGKKKNTSHTPYGCFIDEPGLFDARFFSMSPREAAQTDPMHRLAIATAYEALEMAGYVPNRTPSTNLHRVGTFYGQTSDDWREVNAAQTIDTYFIPGGVRAFAPGRINYHFKFSGPSFSVDTACSSSFAALQLACTSLWAGDCDMAVTGGLNILTAPDIFAGLSRGQFLSKTGGCKTWDASADGYCRADGVGTVILKRLEDALDDKDNILGTIVGTATNHSAEAISITHPHAGAQSYLYESVLHTAGIDPHDISYVEMHGTGTQAGDSTEVRSVTDVFAPKHRSRSHPLHLGAVKSNVGHGEAAAGITALIKVLLMLQKNAIPQHVGIKTAMNPKFPQDLKERNVHIPFQNTPWPATKKRVAFLNNFSAAGGNTALLLEDAPPKVKSTARDPRSSHVVAVSAKSISSLKKNTERLISYIEENPDTSLSSLSYTTCARRIHHNYRVAVAVNSINELKGLLGATLEKTPTPISSIVPKVGFVFTGQGAFYPSLGQRLFIDSPSFRTDITDMDNIAVGQGLPSFLSVIEGSLSSEEAGSLSPLITQLATTCVQIALAKLWNVWGLKPDVVLGHSLGEYAALNAAGVLSVSDTIHLVGQRAKLLQEECTSGTHAMLAVKASLPSVQSAANGAPFQIACLNAELETVLAGTIEEIDSLSKTLTAAGLKNMKLNVPFAFHSSQVDRILDSFEDVASAVLYDSPNVPIISPLLGKVISEGGSIHPNYLRRHARETVNFLGALQAAHDEVLVDEKTAWIEIGPHPICSGMIKSILPGANVNASLHRTQEPWTTLTESLSNIHCAGLPVDWTEVHREYDESHQLLNLPSYSFDNKNYWIDYVNDWCLNKGDTPQAKTIEGPPEKLGPWERKSKLSTSSVHVIVEENVDGAKGKLVVQSDIQEDVFSTAINGHSVNGAGLCPSSIYADMAFTVAEYLYKQIRPGENVPHMDVCRMQVVKPLILNKNSNAMQIVQVTATADLDSGKAELRYASVNPAGKETFQHAQCTVEYVHAADWLSEWARNAYMVTGRIDMLKKSTADGALPKITRGLAYKLFSALVRYDERYRGMQEVILDSSQFEATARVSFQTDEGHFFCSPYWIDSLAHLSGFIMNGSDAVDSKTYVYISHGWKSMRFARPFLKTHKYRSYVRMQPSPSEANVYEGDVYIFEEEENIIIGVVGGLKFQRIPCATLDNILPPDAKPKAAAATAPPATAQQAASKAKAVPAAKKTKSHVPAANTPKPVKEKKEKDITARAFEIIAGEAEVEPVELQDECTFASLGVDSLLSLAIAAKFREELNLDVPGTLFIDNPTVKKLKIALSQSSSATATPEDSEKSGSDATPVVTSDSSMSDAEDEAEDEAPKRKSPKDQAASSQGEVENLNILLRTTISEQMGIPMEEVVGENDLNSLGMDSLMALTTLAILREETGMELPPTLFQDYPSIVALEKFMAPTLESSTAPSKPKSNPARNKQSSKTPDLSQYPKAQSMLVQGDPKTATTTLFLLPDGSGSATSYANISKIGRTVCVYGLNCPFMTTPKDFTCGIKTVSSIYMAEIQRRQPHGPYTMGGWSAGGVVAYEVACQLLAIGETVDRLILLDSPCPLALEPLPSRLHHFFDRIGLLGSGGAKPPAWLLPHFEASINALTAYNDKAEPMDRAKAPKTFAIWAREGVCGKPGDPKPPVSDDDPKSMKWLLNNRTDFGYNGWDRLLGAENIRTTNMEGNHFTIMRTPRNQQLGKLIAQGLDI
