# Supplementary material for: Identification of a Biosynthetic Gene Cluster for the Production of the Blue-Green Pigment Xylindein by the Fungus Chlorociboria aeruginascens
Source: J Nat Prod. 2025 Jan 23;88(2):233–44. doi: 10.1021/acs.jnatprod.4c00350 (PMC11877519; doi:10.1021/acs.jnatprod.4c00350)
Supplement: Supplementary file 2 — np4c00350_si_002.zip [file np4c00350_si_002.zip › Supplementary file S5. Trimmed alignment of Chlorociboria nrPKSs.mfa]

>CBS139.28_g486
YLFGDEIRVE-ITALACIYQIGLFILVGLCTGAFAAAAISSSKSGVEAARVALRFGLCTT
TISGPPSVLAIGEILMQPLRWKIAIVGMSGRFP-EASNPEAFWDLLHQGLDVVKEVP-RW
DV-KTWGCWLDDAGLFDPRFFGVSPKEAPQLDPGQRLALMSTYEAMEQAGIVDRIGVFHG
ITSNDWMETNSAQ-DVDTYFIVGGNRAFVPGRINFCFDFSGPSFAIDTACSSSLAAINLA
CNALWRGDIDTAVAGGTNMVNNPDGHTGLDRGFFLSRT-GNCKPFDDNADGYCRAEGVGT
VFLKRLEDALADGDPIQGVILGASTNHSAESES-ITRPHIGTQKAIFDKVLNDTGIDPYD
LSYIEMHGTGTQVGDAVEMTSVLDTFAQSLHLGAAKANVGHGEGVSGVTSLVKVLLMMKK
NEIPPHCGIKINHTF-PNVHIAFEVLINNFSAAGGNTALLIEDVVIITAKCPVSVKGNLP
QLSYTTTARRMQRVAVTGSNLEIKTRLGEPKIVFAFTGQGAQYLGMGKQLFDFRGNIQGF
PS-F-QRVF--TETPLIVQLATTCMQMALVRLWSS-WGV--TPATVVGHSLGEYAALNVA
GVLTDSDTIYLVGKRAELLQ-EQGTHSMLAVH-ASLESLLEIACINGPEDTVLGGSNEQI
SSLQA-VLLKMTILKVPYAFHTSQVDPILDSFEAVAQFHKP-SIPVICPLYLTRHCREAV
NIRDALLSAQEVVEIGPHSVVSGMIKATLTSALSALFCASHDIKWIEFHRHLPAYSWDL-
KDYWMQYTSTVHRIVESDFTDIAKGHKVNQI-PLTTPSVYADMALTVVSDLVVEKALIHA
WCTIEYF-TRMDRLGYKLI-ASLAQFHPDYRAIDELVLDSEASSKVYIDVLTQTAGFIMN
TEIFVNHGWDSTYSTYARMGDTAMFDLKGVPSAMEIVAEESGIAMDDLTDDFSDIGVDSL
LSMVIASRFREE-LGLD-LTVKHLK
>DSM107184_g4632
YLFGDEIRVE-ITALACIYQIGLFILVGLCTGAFAAAAISSSKSGVEAARVALRFGLCTT
TISGPPSVLAIGEILMQPLRWKIAIVGMSGRFP-EASNPEAFWDLLHQGLDVVKEVP-RW
DV-KTWGCWLDDAGLFDPRFFGVSPKEAPQLDPGQRLALMSTYEAMEQAGIVDRIGVFHG
ITSNDWMETNSAQ-DVDTYFIVGGNRAFVPGRINFCFDFSGPSFAIDTACSSSLAAINLA
CNALWRGDIDTAVAGGTNMVNNPDGHTGLDRGFFLSRT-GNCKPFDDNADGYCRAEGVGT
VFLKRLEDALADGDPIQGVILGASTNHSAESES-ITRPHIGTQKAIFDKVLNDTGIDPYD
LSYIEMHGTGTQVGDAVEMTSVLDTFAQSLHLGAAKANVGHGEGVSGVTSLVKVLLMMKK
NEIPPHCGIKINHTF-PNVHIAFEVLINNFSAAGGNTALLIEDVVIITAKCPVSVKGNLP
QLSYTTTARRMQRVAVTGSNLEIKTRLGEPKIVFAFTGQGAQYLGMGKQLFDFRGNIQGF
PS-F-QRVF--TETPLIVQLATTCMQMALVRLWSS-WGV--TPATVVGHSLGEYAALNVA
GVLTDSDTIYLVGKRAELLQ-EQGTHSMLAVH-ASLESLLEIACINGPEDTVLGGSNEQI
SSLQA-VLLKMTILKVPYAFHTSQVDPILDSFEAVAQFHKP-SIPVICPLYLTRHCREAV
NIRDALLSAQEVVEIGPHSVVSGMIKATLTSALSALFCASHDIKWIEFHRHLPAYSWDL-
KDYWMQYTSTVHRIVESDFTDIAKGHKVNQI-PLTTPSVYADMALTVVSDLVVEKALIHA
WCTIEYF-TRMDRLGYKLI-ASLAQFHPDYRAIDELVLDSEASSKVYIDVLTQTAGFIMN
TEIFVNHGWDSTYSTYARMGDTAMFDLKGVPSAMEIVAEESGIAMDDLTDDFSDIGVDSL
LSMVIASRFREE-LGLD-LTVKHLK
>CBS122017_g423
YLFGDEIRVE-ITALACIYQIGLFILVGLCTGAFAAAAISSSKSGVEAARVALRFGLCTT
TISGPPSVLAIGEILMQPLRWKIAIVGMSGRFP-EASNPEAFWDLLHQGLDVVKEVP-RW
DV-KTWGCWLDDAGLFDPRFFGVSPKEAPQLDPGQRLALMSTYEAMEQAGIVDRIGVFHG
ITSNDWMETNSAQ-DVDTYFIVGGNRAFVPGRINFCFDFSGPSFAIDTACSSSLAAINLA
CNALWRGDIDTAVAGGTNMVNNPDGHTGLDRGFFLSRT-GNCKPFDDNADGYCRAEGVGT
VFLKRLEDALADGDPIQGVILGASTNHSAESES-ITRPHIGTQKAIFDKVLNDTGIDPYD
LSYIEMHGTGTQVGDAVEMTSVLDTFAQSLHLGAAKANVGHGEGVSGVTSLVKVLLMMKK
NEIPPHCGIKINHTF-PNVHIAFEVLINNFSAAGGNTALLIEDVVIITAKCPVSVKGNLP
QLSYTTTARRMQRVAVTGSNLEIKTRLGEPKIVFAFTGQGAQYLGMGKQLFDFRGNIQGF
PS-F-QRVF--TETPLIVQLATTCMQMALVRLWSS-WGV--TPATVVGHSLGEYAALNVA
GVLTDSDTIYLVGKRAELLQ-EQGTHSMLAVH-ASLESLLEIACINGPEDTVLGGSNEQI
SSLQA-VLLKMTILKVPYAFHTSQVDPILDSFEAVAQFHKP-SIPVICPLYLTRHCREAV
NIRDALLSAQEVVEIGPHSVVSGMIKATLTSALSALFCASHDIKWIEFHRHLPAYSWDL-
KDYWMQYTSTVHRIVESDFTDIAKGHKVNQI-PLTTPSVYADMALTVVSDLVVEKALIHA
WCTIEYF-TRMDRLGYKLI-ASLAQFHPDYRAIDELVLDSEASSKVYIDVLTQTAGFIMN
TEIFVNHGWDSTYSTYARMGDTAMFDLKGVPSAMEIVAEESGIAMDDLTDDFSDIGVDSL
LSMVIASRFREE-LGLD-LTVKHLK
>CBS123.57_g3060
YLFGDEIRAE-ITALACIYQIGLFILVGLCTGAFAAAAISSSKSGVEAARVALRFGLCTT
TISGPPSVLAIGEILMQPLRWKIAIVGMSGRFP-EAANPEAFWDLLHQGLDVVKEVP-RW
DV-KTWGCWLDDAGLFDPRFFGVSPKEAPQLDPGQRLALMSTYEAMEQAGIVDRIGVFHG
ITSNDWMETNSAQ-DVDTYFIVGGNRAFVPGRINFCFDFSGPSFAIDTACSSSLAAINLA
CNALWRGDIDTAVAGGTNMVNNPDGHTGLDRGFFLSRT-GNCKPFDDNADGYCRAEGVGT
VFLKRLEDALADGDPIQGVILGASTNHSAESES-ITRPHIGTQKAIFDKVLNDTGIDPYD
LSYIEMHGTGTQVGDAVEMTSVLDTFAQSLHLGAAKANVGHGEGVSGVTSLVKVLLMMKK
NEIPPHCGIKINHTF-PNVHIAFKVLINNFSAAGGNTALLIEDVVIITAKCPVSVKGNLP
QLSYTTTARRMQRVAVVGSNLEIKTRLGEPKIVFAFTGQGAQYLGMGKHLFDFRGNIQGF
PS-F-QRIF--TETPIVVQLATTCMQMALVRLWSS-WGV--TPATVVGHSLGEYAALNVA
GVLTDSDTIYLVGKRAELLQ-EQGTHSMLAVH-ASLESLLEIACINGPEDTVLGGSNDQI
SSLQA-VLLKMTILKVPYAFHTSQVDPILDPFEAVAQFHKP-SIPVICPLYLTRHCREAV
NIRDALLSAQEVIEIGPHSVVSGMIKATLTSALSALFCASHDIKWIEFHRHLPAYSWDL-
KDYWMQYTTTVHRIVESDFTDIAKGHKVNQI-PLTTPSVYADMALTVVSDLVVEKALIHA
WCTIEYF-TRMDRLGYKLI-ATLAQFHPDYRAIDELVLDSEASSKVYIDVLTQTAGFIMN
TEIFVNHGWDSTYSTYARMGDTAMFDLKGVPSAMEIVAEESGIAMDDLTDDFSDIGVDSL
LSMVIASRFREE-LGLD-LTVKHLK
>Aspory_pksA_BGC0000004_aflatoxinG1
FLFGDQVRAQMLTALVCLCQLGCFIVLGFCMGSLAAVAVSCSRSAVQTVLIAFRLGLCAI
TLSGSPSTLALSETLLEQVRLKLAIVSMSGRFP-ESPTTESFWDLLYKGLDVCKEVP-RW
DI-NTWGCWLDFSGEFDPRFFGISPKEAPQMDPAQRMALMSTYEAMERAGLVDRIGVFHG
VTSNDWMETNTAQ-NIDTYFITGGNRGFIPGRINFCFEFAGPSYTNDTACSSSLAAIHLA
CNSLWRGDCDTAVAGGTNMIYTPDGHTGLDKGFFLSRT-GNCKPYDDKADGYCRAEGVGT
VFIKRLEDALADNDPILGVILDAKTNHSAMSES-MTRPHVGAQIDNMTAALNTTGLHPND
FSYIEMHGTGTQVGDAVEMESVLSVFAQPLFVGSAKANVGHGEGVSGVTSLIKVLMMMQH
DTIPPHCGIKINRNF-PNVHIAFEVLINNFSAAGGNTALIVEDIVALSAHVGASMKTNLV
QLSYTTTARRWHRVSVTGASVEVTRKLEMPKILFAFTGQGSQYATMGKQVYDFREDLHGF
PS-F-LHVC--TSPPVVVQLAITCLQMALTNLMTY-FGI--RADVTVGHSLGEFAALYAA
GVLSASDVVYLVGQRAELLQ-QRGTHAMLAVK-ATLSQWIEVACINGPEDTVLSGTTKNV
AEVQR-AMIKCTLLKLPFAFHSAQVQPILDDFEALAQFAKP-QLPILSPLYVAQHCRHTV
DMAQALRSAREVIELGPKPLISGMVKMTLQKILTSVYTGGWDINWKNYHADLPSYGWDL-
KDYYIPYTTTLHRVVETDISGLARGHLVDGI-PLCTPSFYADIAMQVVSDMVVDKALVHA
SCTVEYK-THIRQLGYKLM-SSMARFNPDYMLLDYLVLNEEAASGVHVDAITQVAGFAMN
KQVYVNHGWDSSYQVYTKMGDVVVLDLRSVPAVMRVVSEESGIALEELTDDFADMGIDSL
SSMVIGSRFRED-LGLD-LTVRALK
>Aspfla_pksA_BGC0000006_aflatoxin
FLFGDQVRAQMLTALVCLCQLGCFIVLGFCMGSLAAVAVSCSRSAVQTVLIAFRLGLCAI
TLSGSPSTLALSETLLEQVRLKLAIVSMSGRFP-ESPTTESFWDLLYKGLDVCKEVP-RW
DI-NTWGCWLDFSGEFDPRFFGISPKEAPQMDPAQRMALMSTYEAMERAGLVDRIGVFHG
VTSNDWMETNTAQ-NIDTYFITGGNRGFIPGRINFCFEFAGPSYTNDTACSSSLAAIHLA
CNSLWRGDCDTAVAGGTNMIYTPDGHTGLDKGFFLSRT-GNCKPYDDKADGYCRAEGVGT
VFIKRLEDALADNDPILGVILDAKTNHSAMSES-MTRPHVGAQIDNMTAALNTTGLHPND
FSYIEMHGTGTQVGDAVEMESVLSVFAQPLFVGSAKANVGHGEGVSGVTSLIKVLMMMQH
DTIPPHCGIKINRNF-PNVHIAFEVLINNFSAAGGNTALILEDIVALSAHVGASMKTNLA
QLSYTTTARRWHRVSVTGASVEVTRKLEMPKILFAFTGQGSQYATMGKQVYDFREDLHGF
PS-F-LHVC--TSPPVVVQLAITCLQMALTNLMTY-FGI--RADVTVGHSLGEFAALYAA
GVLSASDVVYLVGQRAELLQ-ERGTHAMLAVK-ATLSQWIEVACINGPEDTVLSGTTKNV
AEVQR-AMIKCTLLKLPFAFHSAQVQPILDDFEALAQFAKP-QLPILSPLYVAQHCRHTV
DMAQALRSAREVIELGPKPLISGMVKMTLQKILTSVYTGGWDINWKNYHADLPSYGWDL-
KDYYIPYTTTLHRVVETDISGLARGHLVDGI-PLCTPSFYADIAMQVVSDMVVDKALVHA
SCTVEYK-THIRQLGYKLM-SSMARFNPDYMLLDYLVLNEEAASGVHVDAITQVAGFAMN
KQVYVNHGWDSSYQVYTKMGDVVVLDLRSVPAVMRVVSEESGIALEELTDDFADMGIDSL
SSMVIGSRFRED-LGLD-LTVRALK
>Aspfla_pksA_BGC0000008_aflatoxin
FLFGDQVRAQMLTALVCLCQLGCFIVLGFCMGSLAAVAVSCSRSAVQTVLIAFRLGLCAI
TLSGSPSTLALSETLLEQVRLKLAIVSMSGRFP-ESPTTESFWDLLYKGLDVCKEVP-RW
DI-NTWGCWLDFSGEFDPRFFGISPKEAPQMDPAQRMALMSTYEAMERAGLVDRIGVFHG
VTSNDWMETNTAQ-NIDTYFITGGNRGFIPGRINFCFEFAGPSYTNDTACSSSLAAIHLA
CNSLWRGDCDTAVAGGTNMIYTPDGHTGLDKGFFLSRT-GNCKPYDDKADGYCRAEGVGT
VFIKRLEDALADNDPILGVILDAKTNHSAMSES-MTRPHVGAQIDNMTAALNTTGLHPND
FSYIEMHGTGTQVGDAVEMESVLSVFAQPLFVGSAKANVGHGEGVSGVTSLIKVLMMMQH
DTIPPHCGIKINRNF-PNVHIAFEVLINNFSAAGGNTALIVEDIVALSAHVGASMKTNLA
QLSYTTTARRWHRVSVTGASVEVTRKLEMPKILFAFTGQGSQYATMGKQVYDFREDLHGF
PS-F-LHVC--TSPPVVVQLAITCLQMALTNLMTY-FGI--RADVTVGHSLGEFAALYAA
GVLSASDVVYLVGQRAELLQ-ERGTHAMLAVK-ATLSQWIEVACINGPEDTVLSGTTKNV
AEVQR-AMIKCTLLKLPFAFHSAQVQPILDDFEALAQFAKP-QLPILSPLYVAQHCRHTV
DMAQALRSAREVIELGPKPLISGMVKMTLQKILTSVYTGGWDINWKNYHADLPSYGWDL-
KDYYIPYTTTLHRVVETDISGLARGHLVDGI-PLCTPSFYADIAMQVVSDMVVDKALVHA
SCTVEYK-THIRQLGYKLM-SSMARFNPDYMLLDYLVLNEEAASGVHVDAITQVAGFAMN
KQVYVNHGWDSSYQVYTKMGDVVVLDLRSVPAVMRVVSEESGIALEELTDDFADMGIDSL
SSMVIGSRFRED-LGLD-LTVRALK
>Aspfla_pksA_BGC0000007_aflatoxin
FLFGDQVRAQMLTALVCLCQLGCFIVLGFCMGSLAAVAVSCSRSAVQTVLIAFRLGLCAI
TLSGSPSTLALSETLLEQVRLKLAIVSMSGRFP-ESPTTESFWDLLYKGLDVCKEVP-RW
DI-NTWGCWLDFSGDFDPRFFGISPKEAPQMDPAQRMALMSTYEAMERAGLVDRIGVFHG
VTSNDWMETNTAQ-NIDTYFITGGNRGFIPGRINFCFEFAGPSYTNDTACSSSLAAIHLA
CNSLWRGDCDTAVAGGTNMIYTPDGHTGLDKGFFLSRT-GNCKPYDDKADGYCRAEGVGT
VFIKRLEDALADNDPILGVILDAKTNHSAMSES-MTRPHVGAQIDNMTAALNTTGLHPND
FSYIEMHGTGTQVGDAVEMESVLSVFAQPLFVGSAKANVGHGEGVSGVTSLIKVLMMMQH
DTIPPHCGIKINRNF-PNVHIAFEVLINNFSAAGGNTALIVEDIVALSAHVGASLKTNLA
QLSYTTTARRWHRVSVTGASVEVTRKLEMPKILFAFTGQGSQYATMGKQLYDFREDLHGF
PS-F-LHVC--TLPPVVVQLAITCLQMALTNLITS-FGI--RADATVGHSLGEFAALYAA
GVLSASDVVYLVGQRAELLQ-ERGTHAMLAVK-ATLSQWIEVACINGPEDTVLSGTTENI
AKVQG-AMIKCTLLKLPFAFHSAQVQPILDDFEALAQFAKP-QLPILSPLYVAQHCRHTV
DMAQALRSAREVIELGPKPLISGMVKMTLQKILTSVYTGGWDINWKKYHADLPSYGWDL-
KDYYIPYTTTLHRVVETDISGLARGHLVDGI-PLCTPSFYADIAMQVVSDMVVDKALVHA
TCTVEYK-THIRQLGYKLM-SSMARFNPDYMLLDHLVLNEEAASSVHVDAITQVAGFAMN
KQVYVNHGWDSSYEVYTKMGDVVVLDLRSVPAVMRVVSEESGIALEELTDDFADMGIDSL
SSMVIGSRFRED-LGLD-LTVRALK
>Aspnom_pksA_BGC0000009_aflatoxin
FLFGDQLRAQMVTALVCLCQLGCFIVLGFCMGSLAAVAVSCSRSAVQTVLIAFRLGLCAM
TLSGSPSTLALSETLLEQVRLKLAIVSMSGRFP-ESPTTESFWDILYKGLDVCKEVP-RW
DI-NTWGCWLDFSGDFDPRFFGISPKEAPQMDPAQRMALMSTYEAMERAGLVDRIGVFHG
VTSNDWMETNTAQ-NIDTYFITGGNRGFIPGRINFCFEFAGPSYTNDTACSSSLAAIHLA
CNSLWRGDCDTAVAGGTNMIYTPDGHTGLDKGFFLSRT-GNCKPYDDNADGYCRAEGVGT
VFIKRLEDALEDNDPILGVILDAKTNHSAMSES-MTRPHVGAQIDNMTAVLNTTGLHPND
FSYIEMHGTGTQVGDAVEMESVLSVFAQPLFVGSAKANVGHGEGVSGVTSLIKVLMMMQH
DTIPPHCGIKINRNF-PNVHIAFEVLINNFSAAGGNTALVVEDIVALSAHVGASMKTNLA
QLSYTTTARRWHRVSITGASVEMTRKLEMPKILFAFTGQGSQYATMGKQLYDFREDLHGF
PS-F-LHVC--TSPPVVVQLAIACLQLALTNLITS-FGI--HADATVGHSLGEFASLYAA
GVLSASDVVYLVGKRAELLQ-ERGTHAMLAVK-ATLSQWTEVACINGPEDTVLSGTIKNI
GEIQR-AVIKCTLLKLPFAFHSTQVQPILDDFEALAQFAKP-RLPILSPLYVAQHCRHTV
DMAQALRSAREVIELGPKPLISGMVKMTLQKILTSVYTGGWDINWKKYHADLPSYGWDL-
KDYYIPYTTTLHRVVETDLSGLAQGHLVDGI-PLCTPSFYADIAMQVVSDMVVDKALIHA
SCTVEYK-THIRQLGYKLM-SSMARFNADYMLLDHLVLNEEAASCVHVDAITQVAGFAMN
KQVYVNHGWDSSYDVYTKMGDVVVLDLRCVPAIMRVVSEESGIALEELTDDFADMGIDSL
SSMVIGSRFRED-LGLD-LTVRALK
>Aspoch_AflC_BGC0000011_sterigmatocystin
FLFGDQVRAQMITALSCITQLGSFMVLGVCTGSLAAAAVSCSTSAVQTVLVAFRLGLCAT
TISGSPEILSLSQCLIEPIRWKLAIVSMSGRFP-EAPSTDSFWDLLHKGLDVCKEVP-RW
DV-NTWGCWLDFAGDFDPRFFSISPKEAPQMDPAQRMALMSTYEAMERGGIVNRIGVFHG
VTSNDWMETNTAQ-NIDTYFITGGNRGFIPGRINFCFEFSGPSYSNDTACSSSLAAIHLA
CNSLWRGDCDTAVAGGTNMIFTPDGHTGLDKGFFLSRT-GNCKPFDDAADGYCRAEGVGT
VFIKRLEDALADNDPILGTILDIKTNHSAMSDS-MTRPYTPAQVDNMSAVLSTAGVSPHD
LSYIEMHGTGTQVGDAVEMESVLSLFAKPLYVGSAKANIGHGEGVSGVTSLIKVLLMMKH
NTIPPHCGVKINHNY-PNVHIAFEVLINNFSAAGGNTAVLVEDIVTVSAHVGKSLRANLP
QLSYTSTARRWHRASVSGSSIEILHNLEIPTIVIACSGQGSQYTGMGRQLYDFRADLQGF
PG-F-LSVY--TAPPVIVQLALISLEMALGNLLES-FGL--KPSAVVGHSLGEYDALYLA
GVLSAADTLYLVGKRAELLQ-ERGTHAMLALR-ASLAEILEIACRNGPSDTVLSGSLEEI
TGIQR-TLIKGTLLKLPFAFHSAQVQPILSDFEELARFHKP-CIPVLSPLYLARHCREPV
NMVQVLELAPSLVDVGPKPLLSGMIKTTLLTVLGTLCCGGQDINWPAYHAHMPDYAWDL-
KEYFIPYTTTLHRVVETDISGIAQGHLVDGI-PLCTPSFYADIALQVVSDLVVDKALIHA
TCTVEYK-AHIERLGYKLM-SSMANFHPDYKLLDNLILNEEAVSMMYVDAITQVGGFAMN
REVYVNHGWDSTYEVYSRMGDTIVLDIRSVPAVLHVISEESGVALEELTDDFADMGIDSL
SSMVIGSRLRED-LALD-LTVGSLK
>Aspnid_stcA_BGC0000152_sterigmatocystin
FLFGDQIRAQMITALSCVTQIGLFMVLGVCTGSLAAAAISCSTSAVQTVLVAFRLGLWAT
TVSASPDILALSQCLIEPIRWKLAIVSMSGRFP-EAPSTDSFWDLLYKGLDVCKEVP-RW
DV-KTWGCWLDFAGEFDPRFFSISPKEAPQMDPAQRMALMSTYEAMERGGIVNRIGVFHG
VTSNDWMETNTAQ-NIDTYFITGGNRGFIPGRINFCFEFSGPSYSNDTACSSSLAAIHLA
CNSLWRGDCDTAVAGGTNMIFTPDGHTGLDKGFFLSRT-GNCKAFDDAADGYCRAEGVGT
VFIKRLEDALAENDPILATILDIKTNHSAMSDS-MTRPFKPAQIDNMSALLSTAGISPLD
LSYIEMHGTGTQVGDAVEMESVLSLFAKPLYVGSAKANIGHGEGVSGVTSLIKVLLMMKN
DTIPPHCGIKINRNY-PNVHIAFEVLINNFSAAGGNTAVLVED---IAGSFGEA--AG-S
ELSYTTTARRWHRVSITGANTEILRNVESPKIVIACSGQGSQYTGMGWQLYNFRSDLYGF
PS-F-LEVY--TSKPVIVQLALVSLEMALGNLLGS-FGL--KPSAVIGHSLGEYAALYIS
GVLSAADTLYLVGMRAKLLQ-ERGTHAMLAVR-ASLCEVLEVACHNGPNDTVLSGPLKEV
MNLQN-SLIKGTLLKLPFAFHSAQVQPILEEFKNVARFHKP-QIPVLSPLYLARHCREPV
KMVSVLEHARDVIDVGPKALMAGMIKTTLTNILGTLYSRGLDINWVAYHEELPSYGWDL-
KDYFIPYTTTVHRVVETDISQIAQGHLVDGI-PLCTPSVYADIALHVVADMVIDKALIHA
TCTVEYQ-ERIKKLGYKLM-SSMASFHRDYKLLNHLILNEEAVSTMYVDAITQVGGFAMN
QEVFVNHGWTSTYEVYVRMGDTIVLYVRRVPAVLSVISEESGVALGELTADFADIGIDSL
SSMVIGSRLRED-LGLE-LTVRSLK
>Dotsep_pksA_BGC0000048_dothistromin
LVFGDQVRAQMITALSCITQLGVFMVLGICTGSLAAAAVSSSNSAVQTALIAFRLGLCVI
TISGAPRVLALNQCLLESIGWKLAIVSMSGRFP-EAQSTDAFWDLLYKGLDVVKEVP-RW
DV-ETWGCWLDFAGEFDPRFFSISPKEAPQMDPAQRMALMSTWEAMERGGIVNRIGVFHG
VTSNDWMETNTAQ-NIDTYFITGGNRGFIPGRINFCFEFSGPSFTNDTACSSSLAAIHLA
CNSLWRGDCDTAVAGGTNMIFTPDGHAGLDKGFFLSRT-GNCKPFDDKADGYCRAEGVGT
VMVKRLEDALADGDPILGTILDAKTNHSAMSDS-MTRPFVPAQIDNMEACLSTAGVDPTS
LDYIEMHGTGTQVGDAVEMESVLSVFAQPLYVGSAKANIGHGEGVSGVTSLIKVLLMMQN
NTIPPHCGIKINHNY-PNVHIAFEVLINNFSAAGGNTALLIEDTVTISGHVGKSLSNNLS
QLAYTVSARRWHRVAVAGTTVDITAKLEKPSVFFAFTGQGSQYLGMGKQLYDFRSELQGF
PS-F-AHIF--TETPVVVQLAITCLQMALFNLVTS-FGI--KASAVVGHSLGEYAALYAA
GVLSASDTIYLVGKRAELLQ-DHGTHAMLACK-ASLAEITEVACVNGPEDTVLSGTVEEI
GEVQK-TLIKATLLKLPFAFHSAQVQPILEDFEELAAFEKP-KLAVISPLYLARHCREAV
GMVKALGVAKEVIEIGPKPLLCGMIKNILSNIFTTLYTGGLDINWTAFHAQLPDYGWDL-
KDYFIQYTTTVHKVIETDISSIAQGHTVDSI-PLCTPSFYADIALQVVTDLVVDKALIHA
YCTVEYK-AAIAKLGYKLM-SSMAHFHPDYKLLDNLVLNEEAVSVMYVDAITQVGGFAMN
KEVYVNHGWESEYVVYSKMGDTIVLDLRSVPEALKIISEESGIALDELTDDFTDMGVDSL
SSMVITSRLRED-LELD-LTVASLR
>Bysspe_RWQ92175_BGC0001866_viriditoxin
YLFGDQLRAE-VQALTVVYQLASFMCLGLCTGALSAAAVSSSRSAIETVILAFRTGLHAV
TISGPPSVLALQDVLLRPISWKIAIVGMSGRFP-GAENVDSLWELLMAGRDMCKEVP-RW
NV-DTWGCWLDNPDMFDARFFNMSPREAPQVDPAQRIALITAYEAIEQAGIVDRVGVFFG
TTSNDWCESNSGQ-DIDTYYIPGANRAFIPGRINYVFKFSGPSYSIDTACSSSLSALHVA
CNALWHGDIDTAIAGGTNVLTNPDMTAGLDRGHFLSAT-GNCKTFDDTADGYCRGEGVAT
VVLKRMDDAIADKDPILGVIRGVYTNHSAEAES-ITRPHVGAQKAIFQHVLNHSGIRPQD
ISYIEMHGTGTQAGDMREMTSVLDTFSKPLYLGAVKSNIGHGESVSGVTALVKVIMMMQN
NTIPPHRGVHLNRRF-PNVHIAFQAFINNFSAAGGNSSVLVEDVIAVSAKSPSALRKNLC
ELSYTTTARRIHRLMFAGSSLDILREMESQSVIFTFTGQGAQYPGMGQVFFNFRSDLLGF
PT-F-LPIF--SASPTVVQLANTCMQLALTRLWVS-WGI--RPSAVVGHSIGEYAALNTA
GVLSDADTVYLVGKRAQLLE-EKGSHTMLAAL-ASVSRLLEVACINGPEEIVLAGPRSHM
TDIQK-ILIRCTMLQVPFAFHSSQVDPILQDFQSAIEFHKP-TIPVISPLYLARHCREPV
NILQALRQASTVMEFGPHPVVSGMVKSTLTESVSTLYCMGFDINWTEYHRRLPSYSWDL-
KSYWIPYTTTLHRIVESDVSPLVQGHKVEGI-GLCTPSVYADIGFTLVTDMVIEKALMHS
HCRIAVK-ARMFEMAYNMV-QALAEFHPDYRCIDETILDNEAACTVYIDGLTQSGGFVMN
VEVFVNHGWDSSYQTHVRMGDVVVLSIQGVPEALRIICEQSGVPLAELTDDFANIGVDSL
LALTITSAFVEE---LD-LTVADLK
>Fusfuj_FFUJ06742_BGC0000030_bikaverin
YVFGDQVRRE-ISAFVCIYEIGYYILLGICTGSIAAAAVSCAKDGVEAATVAFRLGMHVT
TISGPPSILVLSSALSQQIRMKIAIIGFSGRFP-EADNLDEFWDLLIRGLDVHKPVP-RF
AR-D-YGCWLKSAGYFDTQFFHMSPKEAMQTDPAQRLALLTAYEALEMAGVVNRVGVYYG
TTSNDWGEVNSSQ-DVDTYYIPGANRAFIPGRVNYFFKFTGPSIAVDTACSSSLAAINLA
ITSLKNRDCDTAIAGGTNVMTNPDNFAGLDRGHFLSRT-GNCKAFDDGADGYCRADGIGT
LILKRLPDAIADSDPIFGVILGAHTNHSAESVS-ITRPLADAQEYLFKKLLNETGIHPHD
VSYVEMHGTGTQAGDAVEMRSVLNSFAKSLYLGSVKANVGHAESASGVLAIIKVLLMMQK
NTIPPHCGIKINQGF-PGVRIALKVLVNNFSAAGGNTSLLLEDVVAVSARSTKALEENLS
QLSYTTTARRVHRVAFVTNGLDLRKSLLKPKVGFLFTGQGAQETAMAIGYYKFRSDIQGL
PS-V-LPLI--HGTAVVVQLGTCIIQISLARFWIS-LGI--TPQYVIGHSLGEYAALQIA
GVLSVNDAIFLCGHRAALLD-KKYTHGMVAVK-AALRQHIEIACVNGAEDTVLSGPNADI
ESLCG-KLYKLHKLEIPFAFHSSQVDPILDDLEELASFHEP-KLPIVSPLYIRRHCRETV
DFLGAIKMAESCIEIGAHPILTRMVKSIIADSLCALHLAGFSVNWDEYHRQLPKYSWQL-
ANYWMQYSDSVHNVIESDMHAIAQNHRVNGL-TMAPSTLFADIAFTLINNMAVEKALIHA
VCDVLIQ-RGIKQLLYKIF-SNSVQYGSAFQGIEQVWFDSEGTGKVCCDSLGHITGFIMN
DHVYINHGWRTQYQTYVKMGDVHVLRFKKVAKALEIIADEIGVDISQLTDTLADLGVDSL
MSLTILGNFREE-LDLD-ITVQDLK
>Aspory_XP_023094012_FNP123_8-methyldiaporthin
YIFGDQIRKQ-ISALVCLCEIGQYILVGFCTGSLAAAAVSCVRTGIEAVVVAFRVGMHVL
TISGTPRVLLVMEILTCQIRFKIAIIGFSGRFP-EADGLNEFWELLQQGLDVHKPIP-RF
DL-EAHGCWIRSPGSFDARFFQMSPREACQTDPAQRLALLTAYEAMEMAGFVDRVGVYYG
MTSDDWREVNSSQ-DIDTYFIPGGIRAFVPGRINYFFKFSGPSITVDTACSSSLAAIHTA
CNALLNSDCDTALAGGTNILTNPDNFAGLDRGHFLSST-GNCKTFDDDADGYCRADGVGT
VILKRLQDAIADNDPIFGVIVGARTSHSAEAVS-ITRPLADAQAHLFRKLLAESGIHPHE
ISYIEMHGTGTQAGDAVEMKSVLDSFARPLHLGSVKANVGHGESASGVTALIKVLLMMQK
NRIPPHCGIKINRHF-PNVHIPFMSFINNFSAAGGNTAVLVEDVITLSARSVRSLSKNLA
RIAYTTTARRMHRVAFVGNDLEVKRRFLDPGVGFLFTGQGAQQTAMARELYDFRADIHGF
PS-I-LPLI--TGAPMIVQLGTVVIQIAMARLWQT-WGL--TPEYALGHSLGEYAALQIA
GVLSISDTIYLAGSRAALLE-KRGSHGMLAVK-ASLEEALEVSCINGFDDTVLSGTNDEI
DRASK-ELVTFKRLILPFAFHSSQVDPILEELEHIASFQPP-RIPIVSPTYIRRHCREPV
NFLGAIQAAQGAVEIGAHPILTRMMKAAVTESLSVLHLAGVRLNWDEYHRMLPAYSWDY-
QDYWIQYSPSVQKILESDITPVALDHKVNGV-TLCPSSLYADIGHTLVSNMAVEKALVHA
QCTILIQ-RSIEQLAYRLF-SSMMQYGPSYQAMEEVIFDSEATAQVWSDSLGHITGFVTN
ENLFVNHGWGFVYQTHVKMGDVYVLNFQKVAQVLEMIARELGVDPGQLTEDFTDMGVDSL
MSLTIIGNFREF-LSLD-VSVQSLR
>Aspnid_ANIA08209_BGC0000107_naphthopyrone
YLFGDQVRQE-ISVLTCIYQLGCFILVGLCTGLLSCAAVSCASNAVEVVVVALRLGLCVL
TISGPPVVLALEEILLRQMSWKIAIIGMSGRFP-EADSPQDFWNLLYKGLDVHRKVP-RW
DA-DAYGCWIREPGLFDPRFFNMSPREALQADPAQRLALLTAYEALEGAGFVDRVGIFYG
MTSDDYREVNSGQ-DIDTYFIPGGNRAFTPGRINYYFKFSGPSVSVDTACSSSLAAIHLA
CNSIWRNDCDTAITGGVNILTNPDNHAGLDRGHFLSRT-GNCNTFDDGADGYCRADGVGT
VVLKRLEDALADNDPILGVINGAYTNHSAEAVS-ITRPHVGAQAFIFKKLLNEANVDPKN
ISYIEMHGTGTQAGDAVEMQSVLDVFAQSLHLGSAKSNIGHGESASGVTSLVKVLLMMKE
NMIPPHCGIKINHNF-PNVHIALQIFLNNFSAAGGNTALLLEDVITLSARSQTALQNNLP
SLAYTTTARRIHRVTAIGSSFEMRDSLIAPGIGFLFTGQGAQYAAMGKQLYEFRSAIQDL
PS-I-LPLV--DGSPVVVQLGTTCVQMALSSFWAS-LGI--TPSFVLGHSLGDFAAMNAA
GVLSTSDTIYACGRRAQLLT-ERGTHAMLAIK-APVKQLLDMACINSPSETVISGPKSSI
DELSR-ACLKSTILTVPYAFHSAQVEPILEDLEKALQFNKP-SVPFVSALYLVRHCRETV
NFLSAFEAVRNWLEVGPHTVCSGMVKATLSNSLSSLYLAGVDINWKQYHQPLPTYKWDL-
KNYWIPYTTSAQRVVHNDIARVIQGHKVNGA-ALCPSSLYADSAQTLVCNVTVPKPLIHA
HCEVLVK-RSIELLVYKLF-SALVDYDENYQSIREVILDSEATALVWIDSFGHLSGFIMN
SQVFVNHGWDSTYRTYVRMGNVYIFEFQALSRALNILASEVGLSESDMSDDFADYGVDSL
LSLTVTGKYREE-LNLD-MTVGDFK
>Aspory_XP_001822700_FNP030_YWA1
LLFGDQLRDE-ISALTCIYQLGCFIIVGLCAGLLSSAAVSCSNNAVEAVVVALRLGLCVI
TISAPPKVLALEEILLRQLCWKIAIIGMSGRFP-EADGTESFWDLLYNGLDVHRKVP-RW
DV-DAYGCWINEPGLFDPRFFNMSPREALQADPAQRLALLTAYEALEMAGFIDRVGLFYG
MTSDDYREINSGQ-DIDTYFIPGGNRAFTPGRINYYFKFSGPSVSVDTACSSSLAAIHMA
CNSIWRNDCDAAIAGGVNILTNPDNHAGLDRGHFLSRT-GNCNTFDDGADGYCRADGVGT
IILKRLEDAQADNDPILGVINGAYTNHSAEAVS-ITRPHVGAQAFIFNKLLNDANIDPKD
VSYVEMHGTGTQAGDAVEMQSVLDTFAQSLHLGSAKANVGHGESASGVTALVKVLLMMKK
NTIPPHCGIKINHNF-PNVHIAFQCFINNFSAAGGNTALLMEDVVSVSARSQSALKNNIP
SLAYTTTARRIHRVTAIGSSLELRDSLNNPGVGFVFAGQGAQHTGMGRQLYEFRATMQGF
PS-I-LPLV--DGSPIVTQLGTTCLQMALVNYWGS-LGI--KPAFVLGHSLGEFAALNTA
GVLSTSDTIYLCGRRATLLT-EYGTHAMLAVK-ASVKQLLEVACVNSPSETVVSGLTADI
DDLAQ-RCWKSTKLRVPFAFHSAQVTPILERFQEEAQFRKP-SLPFVSSLYMVKQCRKSV
NFLGALEATRYWLEVGAHTICSGMIKATFSNSLSALHLAGIDINWKEYHQPLPSYKWDL-
KNYWIPYTTAAQKVVQNDIARVIQGHKVNGA-ALCPSSLYADIAQTLVCDMVVPKPLIHA
YCTVLVK-RSIDSLVYKLF-SALVDYDENFKSIREVILDSEATARVWIDSFGHLSGFIMN
NQVFVNHGWDSTYRTYVRMGDVYIFEFQALARALSILASEVGLAESEISDDFADYGVDSL
LSLTVTGRYREE-LNLD-LTVNDFK
>Paevar_XP_028487250_FNP129_Ywa1
YLFGDQLRQE-VSALTCIYHFACFIIIGLCTGLLASAAVSSSRTAIETVTVSLRLGLCVL
TISAPPTILALEEILLRKLCWKIAIIGLSGRFP-DAPSPEHFWDLLYKGLDVHRVVP-RW
DV-KAYGCWIEEPGLFDPRFFNMSPREALQADPAQRLALVTAYEALEQAGFVDRVGIFYG
MTSDDYREVNSGQ-DIDTYFIPGGNRAFTPGRINYHFKFSGPSVSVDTACSSSLAAIHLA
CNSLWRNDCDTAIAGGTNVLTNPDNFAGLDRGHFLSAK-GNCNTFDDEADGYCRADAVGT
VVLKRLEDAQADKDPILGVILGAYTNHSAEAVS-MTRPHVGAQAFIFNKLLNEANVSPRD
VGYIEMHGTGTQAGDAVEMKSVLDIFAQSLYLGSAKANIGHAESASGVSSLIKVLLMLKA
NTIPPHCGIKINHNF-PNVHIAFKLFVNNFSAAGGNTALLIEDIVAVSARSQSSLRNNLG
KLSYTTTARRIHRTMVSGSSLGIQEALSSPSIGFVFTGQGAQYTGMGQQLYSFRDNIQGF
PS-I-VPLI--DGSPVVTQLGTTCLQMAMTRYWMS-LGV--KPAFVLGHSLGNYAALNAA
GVLTTSDTIYLSGRRAQLLQ-EKGTHSMLAIK-ANIKPFLEVACINAPGETVISGLSANI
DVLSE-KLLKSTKLRVPYAFHSAQVEPILESLGEVAQFHKP-SIPVVSALYLQRHCRETV
NLLAALEATRHWIEVGSHPICSGMIKGTLCNSLSAIYLAGVDIQWKEYHGQLPAYSWDN-
KNYYIPYTTSVQRIVESDLSPVIQGHKVNGA-ALCPSSLYADIAQTLVCDMTVPKPLIHA
SCLVLIK-RSIERLFYKLF-SALVDYGDNYKSVEEVVLDSEATARVWIDSIGHLTGFVMN
SQVYVNHGWDFTYRTYVKMGDVYAFDFQGVPQALKILAEEIGVSEAELSDDFADYGVDSL
LSLTITGKFREE-LNMD-LTVKDLK
>Talsti_TSTA083310_BGC0001578_duclauxin
YIFGDQLRSY-IFTLLCVTQIGQWILAGACTGSFAVAAISTSRSAVEAVLIAFKTASYST
SVCGPPELLAVSETLLEPMRWDIAIIGYSGRFP-ESASNEEFWELLIAGRDVHRTIP-RF
DW-KAYGCFVKEPGLFDARFFNMSPRECENCDPAQRLAITSAYEAIEMAGLVDRIGVFYG
VTSDDWREVNSGQ-DIDTYFIPGGNRAFIPGRISYFFRFCGPSLSVDTACSSSFAAIQTA
CAYLWRGECDTALAGGANILTNPDNFAGLDRGHFLSTT-GNCNAFDDTANGYCRSDAVGT
VILKRMEDAIADNDPIFGVIRGAYTNHCGRTDS-ITRPFEGDQAAVFNRIMRYAGVNPLD
VGYVEMHGTGTQAGDATEMRSVLSVFAFPLHLGTVKANIGHAESASGVASLIKVLLMMKH
NAIPPHCGIKINHNY-PNIHIPFQVFLNNFSAAGGNTAVLLEDPVTVTGKTVKSLKGNVS
SLSYTTTARRMHRAIVSGYDVSIRSRLQKPKTVLVFTGQGAAYQGLGKELFEFRDSIQGL
PS-F-LPLV--CSSPIVTHLALVCVQMALYTLWRA-WGV--TASATIGHSLGEYPALYAA
GVLTAANVIYLVGTRARLLT-EKGTHAMLAVK-LSIERELEIGCFNQPSNNVVTGPLEQL
TQLQN-RLVECMLLDIPYAFHSNQVEPILASFEKAASYNQL-TIPYISPLYLTNACRQPV
KFQDAIEAAQAWIEVGSHPTCIGMIKSILMPAIEGLYQSGFDIQWSEYHRGLPSYAWDL-
KNYWIQYSPSVQRILESDIHPILEGHVVNGA-MLCPSSLYADVAITIVADMKVINPLIHA
TFTVLIR-SRISALAYQLF-STLVSYNTDYQGMQEVMLDSEATTKVWVDSLGHIAGFIMN
SQVFINHGWDREYQVYNRMGDTYIFKFQGVPRVLTIIGEEAGVDPTELDPNFQNHGIDSL
LSLTICGRIQEE-LGVE-VTPLELS
>Endpus_ERF77221_FNP095_?
FLFGDLFRTE-FFALHCLCEIGQFILVALCTGSFAAAAISTSRTGIEAVLAAFRTGLCSI
TISGPPSILVVSDTLCEQVRWKIAITGFSGRFP-EAASNEEFWELLSAGRDVHRTIP-RF
NW-KTYGCFINEPGLFDARFFNMSPRESQNTDPAQRLAITTTYEAIEMAGLVDRIGVFFG
VTSDDWREVNSGQ-NIDTYFIPGGNRAFVPGRISYFFRFSGPSLSIDTACSSSFAAIQTA
CNYLWRGECDTAVAGGTNVLTNPDNFAGLDRGHFLSTT-GNCNAFDDGASGYCRADAVGS
VILKRLEDAQADNDPIFGVIDGAFTNHCGQTES-ITRPHEGDQASVFNRIMRNSNVNPLD
VSYIEMHGTGTQAGDATEMNSVLSVFVHPLYLGSAKANVGHAEAASGVSALIKVLMMMKN
NQIPPHCGIKINRNY-PNVNIALKCFLNNFSAAGGNTAVLLEDPVIVTAKSVQSLKQNLP
SLSYTTTARRIHRTICSGSDISIRDALRQPKVAFVFTGQGCLYAGVGKQLFEFRADIQGF
PS-F-LPVV--DGSPVVSHLAVTCVQMALSRLWIS-WGV--VPSLTTGHSLGEYAALYAA
GVVTASDAIHLVGTRAQLLS-KHGTHTMLAIK-ASIKPRLEVACFNQPASNVISGPSEEI
SRLMR-EYFECIELDIPFAFHSAQVEPILELFERAANFHAP-SIPYMSPLYLARACRNAV
NFQGALQAAKAWLEIGSHPACSGMIKGTLASGLESLYLSGIEIDWNEYHRELPRYCWDL-
KNYWIQYSPSVQRILESDIHPIFQGHNVNGT-ALCPSSLYADIALTVVGDVKVDKSLIHA
KCQVLIK-SRVTSLVYKLF-SSIVDYDARYQAMQEVVLDSEATAQVWIDGLGHIAGFIMN
DQVFINHGWDTTYRSYNKMGDTYILEFAGIPLVLAIIAEEAGLDAAELGPSFADYGIDSL
LSLTITGRIQEE-LGLD-LTVKEFT
>Aspfla_AFLA082150_BGC0001446_asparasoneA
IVFGDLLREE-IKALACTYQLACFILVGLCTGLLSAAAVGCCQSATHTVLIAFRAGLFVV
TLSGLPSALALNAILREPLRLKLAIIGYSGRFP-DANNNEELWQLLHEGRDVASITP-RW
DV-KTYGCWLKEPGLFDAKFFALSPREAPQVDPAQRLALMTAYEAMEFAGLVDRIGVFYG
TTSNDWGETNSSQ-NVDTYYIPGSCRAFIPGRQNFFYKFSGPSYSVDTACSSGLAALHLA
CNSLLKGDIDTAICGGTNVLTNPDITAGLDRGHFLSRT-GNCKTFDDDADGYCRGEGVCT
MVIKRLEDAKADNDPIIAVILGAYTNHSAEAES-ITRPHIGAQKAIFEKVLTSAGVDPYS
VGYVEMHGTGTQAGDAREMKSVLSVFAERLFLGSAKANVGHGESVSGPIALIKSLMMLER
NEIPPHCGIKINSGF-PNVHIAKQIMINNFSAAGGNSSVLIEDVVAVSAKSSTALIANLP
SLSYTTTARRTHRVMVSGPDLEIHALLENQRAAFAFTGQGSQYIGMGESLL-FRSDILGF
PS-F-LPLL--ESGPLVVQVGTVCTQIAMARLWRS-WGI--EPCAVVGHSLGEYAALNIA
GVLSEADTIFLAGKRAQLLQ-EDNTHAMLAIG-TSTRSLCDIACINTPKETVLSGTNKQI
DRILD-ILLKKTRLRVPFAFHSSQMEPVLEKFKAAARFYEP-KVPVISPLYLARHCRETV
NFATALESAKAWVEIGAHPIVSGLLRNNLTSSLSTLYESGVDIRWSEYHRRLPSYNWDL-
KEYWMQYTTCVHKLVEVDVLPFVRGHRVNNL-PLVTPSVYAEMALVILQHMDVQRPFAHA
LASIGIM-KEMDDMGYNLV-SSLASYDPEYMGVSSVLLDSEAVATVLIDNLGQPALFVMN
KEVFVNHGWKSTYRSHVRMGDMVVFEAQGVPAALKIISEESGVPIAELSPEFDDLGVDSL
LALLCASRFREE-LGLH-YTIKELE
>CBS123.57_g2144
YLFGEQIRSE-LHALTTIYQIGSFILAGICTGSLTAAAISCCRTAVQIVKISFCAGLLAI
TISGPPNVLALKEIFLQPIQWKIAIIGMSGRFP-NANSTEAFWELLHAGLDVVKVVP-RW
DA-ATFGCWLDEPGLFDARFFGMSPREALQVDPAQRLALLTAFEAMEKAGMVDRVGVFFG
VTSNDWMETNSAQ-DIDTFFIPGGNRAFIPGRINYCYKYSGPSYSVDTACSSSLAAIHIA
CNFLWQGDVDTAIAGGTNVLTNPDFTSGLDRGHFLSRT-GNCKTFDDTADGYCRGEGVVS
MVLKRLEDALADNDPIQGVIVNACTNHSAESDS-ITRPHIGAQTSIFHNVL--AGINPAD
VSYIEMHGTGTQTGDSIEMASVLATFAQPVFLGSAKANVGHGEAVSGVTSLAKVLLMMQY
DIIPPHCGIKINRKF-PGVHIADRALVNNFSAAGGNTALLIEDIVTVSAKSASALEANLP
SLSYTTTARRLHRVAVSGSTTEIRRSLVTPAVVFTFTGQGSSYMKMAKELFEFQTDIQGF
PS-I-LPII--CGIPIVTQLATTCLQMALVRLWAS-WGI--VPRTVLGHSLGHYAALNAA
GVLSDADTIFLVGMRAQLLQ-DRETHSMLAVR-SSLKHFLEIACINGPDDVVLAGVHEEI
ECIHR-VLIRTTKLKVWHAFHSRQMDCILEEFEFETRFHPP-SLPIICPVYLAAHCRNVV
DIVGALEAAEKILEIGPHPVVCGMVKSILTATLSALYMAGAEIFWDEYHRSLPAYNWDL-
KDYWIKYSTTIHKIVESDIHPLVQGHKVNGI-PLCTPSVYADIALSVIGEMTIQNALIHA
SCSIEYR-AKIKELVYRMV-ETLAEFDADYRAINEIVLDSAAVGKMYIDAFSQLAGFVVN
IEVYVNHGWGSLYETYVQMGSVMILDLQGVPKALEIIAEESGVDIDELRDDFATIGIDSL
LSLIITSRLKDE-LEFE-STVGDLK
>Cerbet_CTB1_BGC0001541_cercosporin
VAFGDQLKAE-LQALTCITQLGLFIITGVCTGALTAVAVGSASSALHTVAVAVRLGARAS
SVSAAPVILAVRDCLIRPIALPIAILAASGRFP-QSSSMDQFWDVLINGVDTHELVP-RW
NA-ATFGCWLHEAGEFDAAYFNMSPREAPQVDPAQRLALLTATEVLEQAGIVNRVGVWYG
ATSNDWMETNSAQ-NVDTYFIPGGNRAFIPGRVNYFHKFSGPSYTIDTACSSSLAALHMA
CNALWRGEVDTAIVGGTNVLTNPDMTAGLDAGHFLSRS-GNCKTFDDEADGYCRGEAVVT
LILKRLPDAQADKDPIQASILGIATNHSAEAAS-ITRPHAGAQQDLFQQVLTETGLTAND
ISVCEMHGTGTQAGDSGETTSVVETLA-PLYIGAVKSNVGHAESAAGVSSLAKILLMLKH
SKIPPHVGIKLNHRL-PNTHIARTVLLNNFSAAGGNTCLVLEDIVALSAKTPDSMVNNLP
QLSYTTTARRVHRAVATGTDLQIRSSLQEPSFVLAFTGQGSAFEGMGVDLYKFRSDIMSL
PS-I-KAMF--EDEPTLQQLTHVCFQMALYRLWKS-LGV--QAKAVVGHSLGEYAALYAA
GVLSQSDTLYLVGRRAQLME-KHGTHAMLAVR-AKIVAAIEFSCRNGEQRNVLGGTVAQI
QAAKA-ALIRCQYLDTPMAFHTGQVDPILPELLQVAAIQDP-QIPVISPAYFTHHCRSSV
NMVDALQSAVEGLEIGPGPVVTQFVKEAVTQALAKFYLAGASIEWSRYHEELPAYGWTL-
KNYWLQYSSSIHKVIDADLSPMVQGHQVYGV-PLCTPSVYADIALTLVAEMNIQSALVHA
NCKIAAQ-ARMAALIYKMI-GQLADFDEKYRGLCAITLDNEASGKVYLDALSQLGGFVMN
KEVFVNHGWGSTYYTHVKMGDVLIFDLQGVPPALEIVSEEIGMPIDELKDDFTDAGLDSL
LSLVISSRMRDQ-LGIE-FSIGGLK
>Cerzei_CTB1_BGC0001542_cercosporin
LAFGDQLKSE-LQALSCIAQLGLFILTGVCTGLLSAVAVGCASSALHTVAVAVRLGARAG
SVSAPPAILAVRDCLIRPIALPIAILAASGRFP-QSSSMDQFWDVLINGIDTHELVP-RW
DA-AAFGCWLHEAGQFDAAYFNMSPREAPQVDPAQRLALLTATEALEQAGIVNRVGVWYG
ATSNDWMETNSAQ-NIDTYFIPGGNRAFIPGRVNFHFKFSGPSYTIDTACSSSLAALHMA
CNALWRGEVDMAIVGGTNVLCNPDMTAGLDRGHFLSRT-GNCKTFDDEADGYCRGEAVVT
LILKRLPDAQSDKDPIQAVIRGIATNHSAEADS-ITRPHAGAQQNLFQQVLTETGISAND
ISVCEMHGTGTQAGDNGETTSVVETLAKKLYIGSAKSNVGHGESAAGVTSLAKVLLMLKH
SKIPPHIGIKLNHRL-PNTHIPRAVLLNNFSAAGGNTCLVLEDIVTLSAKTADSMASNLP
RLSYTTTARRMHRAVAVGTDLQIRTSLQEPSFVFAFTGQGSAFAAMGADLYQFRSDIMSL
PS-I-KAMF--EDDPTVQQLTHVCLQMALYRLWKS-FGI--QAKAVVGHSLGEYAALYAA
GVLSQSDVLYLVGRRAQLME-QHGTHAMLAVR-AKIVAAIEFSCRNGEQRNVLGGTVDQI
NAAKS-ALIRCQYLDTPMAFHTAQVDPILPELLQVAAIQEP-QIPVISPTYFTHHCRRPV
NMVDALESAIEGLELGPAAVVTQLIKEAVTHALARMYLAGAGVEWSRYHEELPAYGWTL-
KNYWLQYSPSIHKVVDADLSPMVQGHQVYGV-PLCTPSVYADIAMTLVAEMNIQSALVHA
NCQIAAQ-ARMGALIYKMI-GQLADFDEKYRGLCAITLDNEASGTVYLDALSQLGGFVMN
KEVFVNHGWGSTYYTHVKMGDVLIFDLQGVPPALEIVSEEIGMPIDELKDDFTDAGLDSL
LSLVISSRMRDQ-LGIE-FSIGGLK
>Parnod_SNOG08614_BGC0001865_elsinochromeC
------------------------------------------------------------
-VSAPPPVLAVEACLQLMIRSKIAILSMSGRFP-QAPSMEAFWHVLENGIDTHELAL-RW
NT-RTFGCWLHDAAQFDARYFNMSPREAPQVDPAQRLALLTATEALEQAGIVDRVGVYFG
STSNDWMETNSAQ-NIDTYFIPGGNRAFIPGRINYHFKFSGPSYTIDTACSSSFTALHLA
CNALWKGEVDTAIVGGTNVLTNPDMTVGLDRGHFLSRT-GNCSTFDDGADGYCRGEAVAT
LVLKRLDDAVADKDPVQACILAIATNHSAEAAS-ITRPHVGAQQDLFASVLADAGVKHTD
ISYCEMHGTGTQAGDAGETTSVLQSLAQPLYIGAAKSNVGHGEAAAGVTSLAKVLLMLKK
STIPPHCGIKINHKL-PNTAIAMEVLLNNFSAAGGNTALILEDLVAVSAKTPASLENNLA
RLSYTSTARRIHRVMINATSLSVKASLRTPRFVFAFTGQGAQYAGMGADLFAFRADILNF
PP-V-RQLF--EDPPTTLQLAMVCFQMALYRMWVT-LGV--TPSAVVGHSLGEYAALYAA
SVLTQADVINIVGSRAQLLE-KHGSHTMLAVR-SNLEAALELSCHNGRESVVLGGTKSQI
ETIRP-TLMSNRVLEVPYAYHTSQVEPILASLAAVARFAKP-AIPVISPAFIVKHCRNKV
NMLGALQAARQGIELGPEPVVIKMVKEVAASALSAFYTAGTDVKWTAYHAELPAYAWDL-
KEYWIQYGTCIHKVVEADLSPMVQGHKVYGV-PLCTPSVYADIALTIIANMNIQSALVHS
NCLIAIK-SRISILIYKMV-GQLADFDPKYRALEEITLDSEALGRVYIDALSQLGGFVMN
KELFVNHGWASTYTTHVKMGDITILDLQGVPTAISIISQESGVEAADLTDDFDDIGVDSL
LGIMVSSRIRDE-LGID-VTVGSFK
>Aspnid_ANIA_07071_BGC0000013_alternariol
ILFSHELRTE-IGPFLCLYEIAMLILVGISVGLFSAAAVAVSKSGAESVRTAFAFCVHVV
GVTGPPSRLICTEALTKQLYFKLAVVGMACRMPGGADTPDHFWELLMNGVDTHTTVP-RF
DL-DAKGSQSNRP----------LSRQAEQTDPMQRLALVTAYEALEMAGFVSRVGTYYG
QASDDYREVNAGQ-KIGTYGIPGTERGFGNGRINYFFNFQGPSFNIDTACSSGLAAVQAA
CSALWAGEADTVVAGGLNVITSPDIYCMLSKGHFLSKT-GQCKVWDIGADGYCRADGIGS
VVIKRLDDALADNDVILACISAGATNHSAESIS-ITQPHAAAQRENYRQVMDRAGVSPLD
VSFVELHGTGTQVGDAVESESVLSFFAKRLHLGAVKSNIGHGEAAAGIASLIKVLLMYRN
NTIPRHIGIRMNPVV-ANAGILSEAIVNSFGAHGGNTTLLLEDVVCTSAKSKASLRANLR
DLAYTTSARRMHRIASSVTSTQLRSFLQARTAVFAFSGQGCLYHGAAAHLFEFRNQVLGF
PS-I-LVTV--AGDPLIAQLALVVIQIALVQYWGL-LGI--KPSVVIGHSLGEYAALVAA
SVLSVADALFLVGKRAELML-AVGSHAMLSVRGASIEELCEVSCVNGLTDLVVTGLRGDM
ASLRD-LLLKCVLLDIPFAFHSKQMSPILEDFENAAQFQEP-AVPVISPLYLARATREPV
DFVAALDSAWAWIDIGPHPVCTSFASNHYTATLAALHCLGLPVDWNEYYDHLDSYQWNY-
KNYWIPYTSSVQQIILSDLHGAADGHKIHGR-SVVTGSIWADITLTVVKGMEVLEAQVFA
SATVLVA-ARANSFAYQLF-ANVVDYGARYRGMQRVALSEEATADIWIDSAFQLAGFVMN
DFFYITPGWRHTYRSFVRMGDIYLHRFKAVPACLSLISDETGLDLDDLTGEFADLGVDSL
MSLALSAKIRAE-LGID-VTVQDLV
>Aspory_XP_001823362_FNP124_dichlorodiaporthin
ILFSHELRTE-VGAFLCIYEIAMLILVGISVGLFSAAVVAVSESGAESVRTAFAFCVHVV
GITGPPTRLICTEALTKPLFFKLAVVGMSCRMPGGADTPERFWELLVNGVDTHTTVP-RF
DL-DAFGNFIDNPGYFDAGFFNMSPREAEQTDPMQRLALVTAYEALEMAGFVSRVGTYYG
QASDDYREVNAGQ-KIGTYGIPGTERGFGNGRINYFFNFQGPSFNIDTACSSGLAAVQAA
CSALWAGEADTVVAGGLNVITSPDIYCMLSKGHFLSKT-GQCKVWDITADGYCRADGVGS
VVIKRLDDALADNDVILASIVAGATNHSAESIS-ITQPHAAAQKENYRQVMDKAGVSPLD
VSFVELHGTGTQVGDAVESESVLDFFAKRLHLGAVKSNIGHGEAAAGIASLIKVLLMYQN
NMIPRHIGIQMNPVV-ANAGVLSESIVNSFGAHGGNTTLLLEDVVCISAKSKASLRANLR
DIAYTTSARRIHRIATSVSSTQLHSFLQAKPVVFAFSGQGCLYHGAAAQLFEFRDQVLGF
PS-I-LATV--AGDPVVTQLALVVIQIALVQYWGL-LGI--KPNVVIGHSLGEYAALVAA
GVLSVADALFLVGKRAELMT-AAQSHAMLSVRGASIEELCEVSCVNGLTDIVVTGLREDM
ASLRD-MLLKCVLLDIPFAFHSQQMSPILDDFERATQFKNP-TVPVVSPLYLSRATREPV
NFVAALDAAWSWIDIGPHPVCTSFAKNHYTGTLAALHCLGHAVAWNEYFDHLDSYQWNY-
KNYWIQYTSSVQQIILTNLHGAADGHKLNGR-SVVTGSIWADITLTVVKNMEVLEAQVFA
TATVLVA-ARANSLAYQLF-ANVVDYGPRYRGMQRVAFSEEATADVWIDSAFQLAGFVMN
DFFYITPGWRHTYRNFVRMGDIYLHRFKAVPACLAIIAEETGLDLDDLKGDFAELGVDSL
MSLALSAKIRAE-LGVD-VTVQDLV
>Pesfic_ptaA_BGC0000121_RES_1214_2
AYFSNE------GVLLCAIQFANLIVAGLGIGLVAAAAVSVTPSGAEAVRIAFRLGVLVV
TISGPPARLVVGEILTQKIQWKIAIVGMSCRMPSGATDTEKFWELLEKGLDVHRKIP-RF
DV-ETYGCFIDEPGLFDAGFFNMSPREAQQTDPMQRLALVTAYEALERAGYVHRIGTFYG
QASDDYREVNTAQ-EISTYFIPGGCRAFGPGRINYFFKFSGPSYSIDTACSSSLATIQAA
CTSLWNGDTDTVVAGGMNVLTNSDAFAGLGNGHFLSKTPNACKTWDCEADGYCRADGIGS
IVMKRLEDAEADNDNILGVILGAGTNHSADAIS-ITHPHAPSQAFLYRQILRDAALDPFD
VSFVEMHGTGTQAGDSEEMQSVTEVFAQPLHIGAVKSNVGHGEAVAGVTALIKVLLMFQK
EAIPPHAGIKINPGF-PNINIPYQAVVNNFSAAGGNTTIAIEELIPISAKSKVSLKGNLA
DLSYSLTARRYHRVAITTSDVHLKKQLRSPPVAFAFTGQGASYGTMDLELYHFRDQIQGF
PS-F-VPAI--DGSPVVTQLALLCTEIALAKYWAS-LGV--KPDVVIGHSLGEYAALHVA
GVLSASDAIFLVGQRALMLE-KKGSHKMLAVR-ASVQEAAEVACINGQKDTVLSAAKDDI
DKLAS-VLYKCFSLDVAFAFHSAQTDPILDDFESVSRFQAP-NLPVISPLYVRRATRESV
DFLSALEAAQKWIEIGPHPVCMGFIRSAVVQTLGALHLAGIPVDWNEYHRDLPTYSWND-
KTYWIQYTSTVHRVIQSDLMDAAYGHKMNNC-GVVTSSIHADIVYTIISNLEVVKGLVFA
TATLLVL-GRVHELAYGLFARNLVDYADKYRGMQSVVLHGEAFADVFIDSVAHLAGFIMN
NNFCVTPGWESRYRSYVKMGDVYIFQFRRYPKAMALVAAEAALDVSELEDDFANIGVDSL
MSLVIAEKFRET-LGVT-IAVGDLR
>Aspfum_AFUA4G14560_BGC0001403_trypacidin
VYFGNEVHDE-VGVLLCVIQLGTFILTGLGLGLLASTAVSLSPTGAEVVRVAFRLGVLVV
TISGPPARLVMTEILTQAIEWKIAIVGMSCRMPSGATDTEKFWDILEQGLDVHRKIP-RF
DV-DSYGCFIDEPGLFDAPFFNMSPREAQQTDPMQRLAIVTAYEALERAGYVHRMGTFYG
QASDDYREVNSAQ-EISTYFIPGGCRAFGPGRINYFFKLWGPSFSIDTACSSSLATIQAA
CTALWNGDTDTVVAGGMNVLTNSDAFAGLSHGHFLTKTPNACKTWDCEADGYCRADGVAS
IVMKRLEDAEADNDNILGVILGAATNHSAEAIS-ITHPHAGAQSCLSRQVLRSAGIDPMD
VSYVEMHGTGTQAGDAEEIKSVSDVFAQPVFIGAVKANVGHGEAVAGVTALVKVLLMFQK
EAIPPHVGIKINPGF-PNLRIPYEAMVNNFSAAGGNSTLAIEELVTVSAKSKISLKGNLS
DLAYTTTARRHHRVAVATSDIDLKAQLCKPPIAFAFTGQGSSYKSWDLQLFQFRSQIQGF
PS-F-VPAI--DGSPVITQLALVCTEIALAKYWVS-LGV--TPDVVVGHSLGEYAALHIA
GVLSASDAIFLVGQRACLLQ-ERSSHQMMAVR-ASIEQFAEIACVNGPREMVLSGTREEM
AAVAR-LLFKCIVLEVAFAFHSAQMDPILDEFEALAAFQAP-NLPVISPLYMRRATRETV
HFLSAMKMAHKWVEIGPHPVCVNFVRSSLTSSLGILHCAGVPVDWNEFHQDLPTYSWNE-
KTYWIQYTSTVQQIIQSDLMAAAYGHKMNGR-GVVTSSIHADIAFTLIANLEVVKALVFA
SATVLVQ-GRIHALAYGLFASSLVDYADKYRGMQSVVLHEEAFADVFIDSVAHLAGFIMN
ANFCVTPGWSSKYRSYVKMGDVYILQFRRYPKAIALVATEAGLGLSDLKDSFSSLGIDSL
MSLVISEKFRET-LGVT-VTVGDLK
>Aspnid_AN0150_CBF90097_monodictyphenone
LYFSNEVREE-VGVLLCVLEIATLILAGLGLGLLSTAAVALCSAGAEVVRVSFRLGTLVV
TISGPPSRILVLELLTQPILWKIAIIGMSCRMPGGATDTEKFWELLEQGLDVARKIP-RF
DV-ETYGCFIDEPGLFDAPFFNMSPREAQQTDPMQRLAIVTAYEALERAGYVHRIGTFYG
QASDDYREVNTAQ-EISTYFIPGGCRAFGPGRINYFFKFSGPSFSCDTACSSSLATIQAA
CTSLWNGDTDMVVAGGMNVLTNSDAFAGLSHGHFLSKTPGACKTWDVNADGYCRADGIGS
IVMKRLEDAEADNDNIIGIIRAAATNHSAEAIS-ITHPHAGAQAYLYRQVMSSAGIDPLD
VSFVEMHGTGTQAGDSVEITSITDIFAQPLHIGAVKANVGHGEAVAGVTALLKVLLMYQK
NAIPPHVGIKLNPLF-PNLHIPYQAVVNNFSAAGGNTTVCLEEVVNVSAKSKISFKKNLA
SLSYTTTARRYHRASVAATDIQVKKKLLSPQVAFAFTGQGASYKSMNLELFHFRSQLQGF
PS-F-IPAV--DGSPVVTQLALVSVEIALAKYWIS-LGV--KPNAVVGHSLGEYAAFHVA
GVLSASDALFLVGRRAQLLE-EKGSHKMLAVR-APIEKALEVACINGPKETVLSGSQAQV
EVVSE-ILYRCTSLDVAFAFHSSQTEAILDDFEEAAKFRAP-NMPVISPLYMRRATRETV
NFLSALEMAQTWVEIGPHPVCMGFVNATLCNSLTALHCAGVPIEWNEYQRDLPTYAWND-
KTYWIQYTSTVQQIIQSDMMDAAHGHKMNGC-GVVTSSIHGDIGFTLMANLVVLRGLVFA
SASILVQ-GRIEALAYLLFANNLVDYAQKYRGMQSVVLHEEAFADIFIDSVAHLAGFVMN
ANYCVTPGWKSKYRSYVKMGDVYIMQFRRYPKALVLIAKEAALELSDLTDDFANLGVDSL
MSLVIAEKFREE-LGVT-VTIGDLR
>Aspnov_PKX92308_BGC0001988_neosartorin
GYFGNEVRQE-VGMLLCAVQLATFILAGLGTGLLSTVAVSVSPTGAEVVRMAFRLGILVV
TISGPPTRLIVEELLTQRIEWKIAIVGMSCRLPGGADDTGKFWEILNQGLDVHKKVP-RF
DV-ETYGCFIDEPGLFDAPFFNMSPREAVQTDPMQRLAIVTAYEALERAGYVHRIGTFYG
QASDDYREVNTAQ-EIGTYFITGGCRAFGPGRINYFFKFSGPSYSIDTACSSGLATIHVA
CNSLWNGDTDMAVAGGMNVLTNSDAFAGLSKGHFLSKTPNACKTWDCEADGYCRADGVAT
VIMKRLEDAEADNDNILGVILAAGTNHSANAVS-ITHPHAGHQADLTREILSKAAIDPLD
VSYVEMHGTGTQAGDAQEIQSVVDVFAQPLYIGAVKANVGHGEAVAGSTALLKVLLMLQK
KTIPPHVGIKINPGF-PNLHIAYH----------GNTSIVLEEVVAVSAKSKVSLKGNLT
HLGYTTTARRHHRIAVSTSAVHLVRQLNSPPVVFVFTGQGAAHRSMNLELFRFRSQMQGF
PS-I-IPAV--DGSPTVTQLALVCIELALVAYWES-LGV--RPEVVVGHSLGEYAALHVA
GVLSAADTIYLVGQRARMLE-RKGSHKMLAVR-AAVQSKAEVACLNGPKDTVLSGTVSEM
EALAE-ELLKCYHLDVAFAFHSAQTDPILQELEETAQFQPP-RLPIISPLYICRATRETV
NFVAAVEKALAWIEIGPHPVCVGFVRSIMSQSLAAVHAAGVEVDWNEFHRDIPTYAWNN-
KTYWHQYTSLVHRVIQSDMMAAAWGHQMNGA-GVVTSSIHADIAWTLISNLVVREGLVIV
TAQILVQ-GRIEALAYLLFADRLVDYADRYRGMQSVVLHGEAFADVFIDSVCHLAGFVMN
NNFCVTPGWGSRYRSYVKMGDVYVLEFRRYPKALDLVAAEAAIELSDLQDDFASLGVDSL
MSLVIAEKLRQQ-LGIT-VTVRDLR
>Escweb_EmoG_BGC0001583_emodin
------------GALLIVLQIATYILTGLGVGLLASAAVSVSSTGADAIRLAFRLGVHVV
TVSGPPERLVVSELLTQAIEWKLAIVGMSCRLPGGATDTEKFWEILEKGLDVSRKIP-RF
DI-DSFGCFIDEPGLFDAPFFNMSPKEALTVDPQMRLALVTAYEALERAGYVERIGTFYG
QTADDYREVNMGQ-EVDTYYTPGGCRAFGPGRINYFFKFAGPSYIIDTACSSGLAAIELA
CQALWKGEVDTAVAGGVNVLTNCDGFTGLCKGHFLTKGHNACKTWDATADGYCRADGIGS
LVIKRLEDAQADNDNILGVILGAGTNHSAQAIS-ITHPHGGHQAYLARQVLRQAGVDPLE
VSYVELHGTGTQAGDVEEMKGITEVYAQPLHIGAVKANIGHGESVAGTTALIKVLLMLQK
NAIPPHVGIKINPKL-NNIRIPFSTAINNFGAAGGNTTLILEEVFALSAKTMTSLKGNLA
NLSYTMTARRSHRLAVAASNMQLRKALVSPSVAFTFTGQGASYKSMSLELYRFRSHIQGF
PS-F-IPAL--DGSPVVTQLALVCTEMALAKYWSSLLGV--KPDIVMGHSLGEYAAMHVA
GVTTASDTIFMVGRRAQIME-ARGSHTMMAVR-ASIAENCTIACINGPFDTVLSGTKDQM
DAVSV-PLFQCIRLDVAYAFHSEQTDPILDDFEALCKFHEP-KLPVISPLYVRRGTRETV
DFLSALNNAQTWIEIGPHPVCTGFVKSTI---------------------DLPTYAWNE-
KNYWFQYTSTVQQILQSDLMAAAHGHKMNNC-GVVTSK--------------------FA
TARILVQ-GRIDDLAYTLFASNLVTYADKYRGMQSVVMHGEGFADVFIDSVAHLAGFVMN
GYYSVTPGWKSKYRSYVKMGDVYVMQ-----KALILIAEEAGLELSDLQDDFANLGIDSL
MSLVIAEKLKRE-LDVK-VTVGDLR
>Pasful_184395_FNP054_cladofulvin
FYFSNEVKQE-IGVLLIVAQMTTLILAGLGVGLLTACAVSSASTGADAVRTAFRLGVHVV
TVSGPPARLVVAELLTKAICWKLAIVGMSCRLPGGATSNELFWDVLRRGVDTSQVIP-RF
DV-ATYGCFIDEPGLFDAPFFNMSPREAQTVDPQMRLALVTAYEALEQAGYVERIGTYYG
QAADDYREVNQGQ-EVSTYYIPGGCRAFGPGRINYFFKFAGPSYSIDTACSSGLAAVEVA
CQALWRGDVDTAVTGGVNILTNPDGFTGLCSGHFLSKGHNACKTWDATADGYCRADGVGS
LVIKRLEDAEDDNDNILGVILGAGTNHSAQAVS-ITHPHAGHQAYLARQVLRQAGVDPLD
VSYVELHGTGTQAGDSEEMQGILDVYAQPLHIGAVKANMGHSESSAGTTALVKVLLMLQN
NVIPPHIGITMNPKF-GNLHIPFEAVVNNFGAAGGNTTMILEDVVVLSAKTKTSLVANIA
NVSYTTTARRYQRVAISTSEIHLQKQLYSPPVAFSFTGQGASHKSMNLELYRFREFVQGF
ES-F-ICAL--DGSPVVTQLALVCSEIALAKYWAS-IGV--LPNIVIGHSLGEYAAMHIA
GVISASDAIFLVGRRAQLLQ-ERGSHLMMAVR-ASITQSATVACVNGPADTVLAGTKEEI
EVIKT-PLLQCIKLDVAFAFHSEQTDPLLDDFEALAKFAEP-KLPVISPLYVRRATREAV
DFLAALNNAQEWVEIGPHPVCTGFVRSTISDSIAQLYTVGVDIDWTELHRDLPTYAFNE-
KTYWLQYTSTVQQIVESDMMAAAHGHRMNDC-GVATSSIHGDIAFTLVANLQVTKALVFA
TSSILVR-DRIETLAYTLFASNLVDYADKYRGMQSVVMHGEGCADVFIDSVAHLAGFIMN
KFFCITPGWKTRYQSYVKMGDVYILQFHRYRRAMQLIADEVGVELADLCDDFSDLGVDSL
MSLVIADTFRAT-LDIK-VTIGDLR
>Clapur_CPUR05437_BGC0001886_secalonic_acids
IFFGNELKEE-IGVLLVVLQLASYILTGLGIGLLSSTAVSLAPTGADVVRLAFRLGIHVI
VASGPPSRLVISELLRKQICWKLAIVGMACRLPGGATDTEKFWDILVKGLDVSRKVP-RF
DI-ETYGCFIDEPGLFDAPFFNMSPREAQTTDPQMRLALVTAYEALEQAGYVERIGTYYG
QAADDYREVNQGQ-EVSTYYIPGGCRAFGPGRINYFFKFAGPSYSIDTACSSGLAAIEVA
CQGLWNGVIDTAVAGGVNVLTNPDGFAGLCNGHFLTKGHNACKTWDSTADGYCRADGIGS
LVIKRLEDAEADNDNILGIILGAGTNHSAEAVS-ITHPHAGHQAYLSRQVLRQAGVDPLD
VSYVELHGTGTQAGDYEEMQGILDVYANPLHIGAVKANLGHGESVAGTTALMKVLLMFRE
QAIPPHIGIKINPKI-PNLHIPMNAVVNNFGAAGGNTTMVLEEVISVSAKTKNSLVGNLA
DLSYTTMARRYQRVAMAPSTMDLKKQLSAPTVAFTFTGQGASHKSMNLALYHFRDYIQGF
PS-F-IPAI--DGSAVVTQLALVCSEMAMAQYWFS-LGI--KPDVVIGHSLGEYAAMHVA
GVISASDTIFMVGRRAQLLQ-EKGSHSMVAVR-ASIKQNTTIACINGPTDTVLSGTKNAI
DAVSK-TLFRCTKLDVAFAFHSDQTDPILDEFEDIVKFQEP-KMPVISPLYVRRATRETV
DFISALHNAQKWIEVGPHAVCTNMIKKILSDSLAALHSSGVEIFWNEFHRDLPTYSWNN-
QTYWLQYTSTVQCIIQSDLMTAAEGHRMNDC-AVVTSSIHADIAFTLIQDLVVTKGLVFA
TAKILVQ-SRVEALAYGLFAKNLVDYSEKYRGMQSVIMHGEGFANVFIDSVAHLAGFIMN
DNYCVTPGWKARYQSYVKMGDVYIMQFRRYPKALRLIANEAALDLSQLEDDFAELGIDSL
MSLVIAEKFKIE-LDVK-VTIGDLR
>Aspfum_AFUA4G00210_BGC0001118_endocrocin
FYFANGLREE-IGVLLCLIEIGSLIFTGIGTGLLAAAAAAASPTGAAAVRIALRMGVLVV
TISGPPSKLVVCDLLMGMIRWSIAIVGMACRFPGGANDLNQFWDLLEQGADVHRRVP-RY
DV-ESFGCFIDQPGLFDAGFFDMSPREAMQTDPMHRLALMTAYEALEQAGFVKRIGTFYG
QSCDDYREANAGQ-EVDTYYIPGGCRAFAPGRINYFFKFSGPSFDCDTACSSSLATIQMA
CTSLQHGDTNMAVAGGLNILTNSDGFAGLSRGHFLSKT-GGCKTFDCNADGYCRADGIGS
IVLKRLDDAQRDNDHIFGIILAAATNHSARAIS-ITHPHAPSQAELYRDILTRAGVSPLD
VDFIEMHGTGTQAGDSTEMESITSVFSRPLYIGSVKANVGHGEAAAGVMSLIKVLLVLQR
QAIPKHVGIKLNPRF-PNVRIPHDALVNNFSAAGGNTSLLIEETVAVSAKSKASLKNNLA
HLSYTTTARRMHRIAVHGSTLSIMQELEPPSIAFVFSGQGSFYTGIARQLYEFRLQIHGF
PS-F-RRAI--TGDPIITHLTIVCVSIALCRLWET-LGV--KPCVVAGASLGEFAALYAA
GVLSASDAIYLVGRRAQLLQ-ELNTHAMLAVR-ATIRNVLEVACINGSSDITLSCSVADI
INLQL-AIYKCTRLDVPFAFHSAQMDPLLGPFEHIARFKAP-NIPVMSPSYMCNVTRNPV
KFVDALETARGWVEIGPHASYSRFVGSAMARSMAQLHNLGVDLNWHEWHADLPAYQWNM-
KNYWIQYTSLVHRLVESDILEAMNGHRMNGC-AVATTAIHADIAFTLVKNMQVQHGLVFA
TAVALVV-SRIDVLVYMLF-NNLVDYAEKYRGMQMVVLHGEAMANVYIDSVVHLAGFILN
RNFYVTPGWKSRYQSYVKMGDVYILHFRTFPRAMALIAAETAIELTELSDEFSSIGVDSL
LSLVLAEKFTAE-FHLD-FTIGDLK
>Aspnig_adaA_BGC0000156_TAN_1612
VFFGNELQNE-VSALLTILELGMFILAGLSIGLLAAAGVALSTHGAECVRVSFRLGVYVV
SVSGPPSRIISTELLTGTIFLKLAIVGMACRMPGGANDLDLFWELLAQGRDTHTTVP-RF
DL-ETFGNFIDQPGLFDAGFFNMSPREAEQTDPMHRLALVTAYEALEMAGIVKRIATFYG
QASDDWRELNASQ-NIGTYAVPGGERAFANGRINYFFKFGGPSFNLDTACSSGLAAVQAA
CSALWAGEADTVLAGGLNIITDPDNYAGLGNGHFLSRT-GQCKVWDQSADGYCRADGVGS
VVIKRLEDAEADNDNILAVVLSAATNHSAEAIS-ITHPHAGAQKENYTQVLHQAAVNPLD
ISYVELHGTGTQAGDAQEAESVLDIFAQPLHLGAVKSNIGHGEAAAGIASLLKVLLMYQK
NEIPAHIGIPINPAI-PKVYLPRTAIVNSFGAHGGNTTLVLEDPVVISAKSKKSLAANLG
DLSYTTCARRMHRLATAVSDIALQKFLRNPPVVFTFTGQGAYYAGLAQGLFQFRAEVLGF
PS-I-VPVI--LGEALVTQLSIVIVEIALARLWLLLLGIP-APHAVIGHSLGEYAALAVA
GVLSTADALYLVGHRAQLIE-EHGSHAMLSVR-ATIERLVELSCQNTHQDTVIGGSIQDL
NAIRE-KLIKCVNVDVPFAFHTAQMDAVRERLAKAVAFKTP-SVPVLSPLYIVRATREPV
QFATAIDAAQEWVDIGPHPICASFVRSLVAKSLCTLHLAGRTPSWAEYFRRLPKYRWNE-
VNYWIQYTSLIHQVTISDIQEAVHGHTMNNC-GVATSSIWTDMAMTVLCDFEVQHAQVFA
TGSILIQ-GRIEALAYALF-KNVVDYAPRYRGMDRVVIHDEAFSDIWIDSVSHLAGLVMN
DFFYVTPGCSSKYRNYVRMGDLYILRFRRVPKCLELIANETGLGVAELTADFVQLGVDSL
MSLVLSEKLRSE-MGLE-ITVGDLT
>Aspnid_ANIA06000_BGC0000684_asperthecin
IFFGNELKKE-VSALLTVLELGMFILAGLSIGLLAAAGVALSTNGAECVRVSFRLGVYVV
SVSGPPSRMIGKELLTGTIYLKLAVVGMACRMPGGGNDTELFWEILEQGRDVHTTVP-RF
DL-STYGNFVDKPGLFDAGFFNMSPKEAEQTDPMQRLALVTAYEALEMAGVVKRIGTYYG
QASDDWRELNASQ-NIGTYAVTGGVRAFGNGRINYYFKFPGPSFNVDTACSSGLAAVQVA
CSALWAGEADTVLAGGLNIITDPDNYAGLGCGHFLSKT-GQCKVWDETADGYCRADGIGS
VVIKRLEDAEADNDNIIAVVLSAATNHSAEAIS-ITHPHAGNQKDNYRQVIDMAAVNPLD
VSYIELHGTGTQAGDAVESESVLDVFAQLLQLGAVKSNIGHGEAAAGIASFLKVLLMYQK
NMIPAHIGIHINPTI-PRVRLTQTAMVNSFGAHGGNTTVLLEDTVVISAKSKKSLQANLG
DLSYTTCARRIHRVGFAVSSIGLKEALRKPPVVFAFTGQGAFYQGIARELFEFRDEVLGF
QS-I-VPVI--DGSATVSQLSIVVIEIALAHLWTLLLGM--QPSAVIGHSLGEYAALVVA
GVLSTADGIFLAGRRAQLIE-KCGSHAMLSVR-ASISKLLEISCQNTLNDTVIGGTKANL
DAARQ-VLIKCVPVDVPFAFHTEQVDPVLDQLTRVAEFKAP-SIPIISPLYLIRATREPV
HFAGAIEAAQDWVDVGPHPICASFVRSLIAKNLVALHLAGCTPVWDEYFRTLPKYAWND-
VNYWIQYTSLIHEIIVSDLQEAVHGHRMNNC-GVATSSIWTDMSLTVVGELEVLHATVYA
TGSVLVL-GRIETLSYALF-KNVVDYADHYRGMERVVMHDEAFCDIWIDSVSHLAGLIMN
DYFFVTPGYESKYQSYVRMGDLYILQFRRVPQCLQLIANETGQSVNELTPDFVQLGVDSL
MSLVLSEKFRAE-LGLE-VTVGDMM
>Triton_TESG06702_BGC0001144_neosartoricinB
LFFSNELKDE-VSSMLTILELGLFILAGLSIGILAAAAVALSSSGAEAVRVSFRLGVYVV
SVSGPPSRIIGTELLTGTIYLKLAIVGMACRLPGGANDLDLFWKLLEEGRDTLTTVP-RF
DL-NTYGNFIDRPGFFDAGFFNMSPREAEQTDPMQRLALVTAYEALEMAGVVSRIGTFYG
QASDDWRELNASQ-NISTYAVPGGERSFGNGRINYFFKFSGPSFNLDTACSSGLAAVQAA
CSALWAGEVDTAIAGGLNVITDPDNYCGLGNAHFLSKT-GQCKVWDKDADGYCRADGIGS
VVIKRLEDAEADNDNILAVVLGASTNHSAEAIS-ITHPHAGAQKANYRQVLNQAGVNPID
VSYIELHGTGTQAGDAVESESVSDIFAQRLYLGAVKSNIGHGEAAAGIASLLKALLVYQK
NLIPKHIGIKINPTI-PNVGLAMQAVVNSFGAHGGNTTLLLEDSILLSAKSKTSLQANLA
DLAYTTSSRRMHRFGTLVSSIGLQKMLRSPSVILAFTGQGAYYHGMGSELFAFRAQVLGF
PS-V-VPVI--ENRPILTQLSVVILEIALARFWS-LLGV--SISAVIGHSLGEYAALAVA
GVISAADAIYLVGRRAQLVE-ERASHSMLSVR-ASIQEMLEVSCCNTNQDTVIGGPKGEI
NDIRR-ALIKCTILDVPYAFHTAQMNPILDDLETLAKFKAP-SIPVISPLYLRRATRETV
DFAAAIEAAQDWIDVGPHPICAGLVRSMISKGLVTLYLAGLTPSWVEFFKYLPKYRWNE-
TDYWIPYTSLVHQITISDMQEAIHGHTMNKC-GVATSSIWSDMAFTVLTDVEVLHAQVFA
TATILVR-GRIEVLAYALF-KNVVDYADRYRGMDSVVLDEEAMAEVWIDSVSHLAGLVMN
DYFFVTPGCDSRYRSYVRMGDVYILQFRRVPQCLRLMARETGLEVEALTADFVQLGVDSL
MSLVLSEKFRAE-LGVE-ITIGEMT
>Penaet_VrtA_BGC0000168_viridicatumtoxin
LYFGNELQDE-VSAFLLILQLGLFIVAGLSVGLFSAAAIALSASGAECLRVSFRLGVYAV
SVSGPPSRIIATELVMGTIYLKLAIVGMACRMPGGANNVEEFWQLLEQGRDACTTVP-RF
DL-ETYGNFIDRPGYFDAAFFAMSPKEAEQTDPMQRLAIVTAYEAMEMAGLVDRIGSYYG
QASDDWRELNASQ-NIGTYAVPGGVRGFTVGRINYFFKLSGPCLCIDTACSSSMAAVHAA
CTALWAGDVDVALAGGVNIITDPDNYAGLGNAHFLSPT-GQCKVWDKGADGYCRAEGIGS
VVIKRLEDAEADNDNILAVVLSAATNHCADAIS-ITHPHAGHQKDNCRRVLRKAGVSPMQ
VSYVEMHGTGTQAGDAIESESVLDVFAQRLHLGAVKSNIGHGEAAAGISSLIKMLLMFQK
NAIPPHIGIRMNPQL-PNAGLVFESVVNSFGAHGGNTTLLLEDAISVSAKSKKSLQGNLA
DLSYTTCARRTHRVATVVSSVALQKFLRSPSVVFTFTGQGASDRGVRQELFDFRTQVLGF
PS-V-VPAL--RGSPVVSQLSIVVLEIALSRFWR-LLGI--RPSAVIGHSLGEYAALEVA
GVLSAADVLYLVGRRAQITE-QRYGHSMLSVL-ATIDRVVEVSCQNTHEDTVLGGAKADI
EAIRK-VLYKCVPLAIPFAYHTSQMDVVVDELEEIAKFKAP-SIPVLSTMYLRRQTRGTV
KFVAAVETARDWVDLGPHPVCVGFIRKLSTKSLVTLHLAGATPLWNEFFRNLPKYSWNE-
TNYWIPYTSTIHQTTLSDMQAAVYGHTMNNC-GVATSSIWTDMALAVVCDLEVLHAQVFA
SAAVLVL-GRIETLAYTLF-KNVVDYSDWYRGIDDVIMNDEAVANVWIDSVCHLAGLIMN
DFFYVTPGSDSKYISYVRMGDVYILKFRRVPQCIKIISRETNLDMSELTPDFAQLGVDSL
MSLVLSEKFRNE-LGID-VTIGEVK
>Aspfla_AFLA108550_BGC0001304_aflavarin
FHFSNKVREE-ICVFLVLMPVCLFVFTGLGLGFLAATAIVASPSVAEVVRMAMRTGLLIV
FINGPPSRLATYILLTSIIRWKIAVIGMSCRLPGGADDLELLWELLREGRDVHRKVP-RY
DV-DSFGCFVDQPGLFDAGFFDMSPREAGQTDPTHRLALLTAYEALEQSGYVERVGTIYG
QCSDDYRECNAGQ-DIDMYFIPGNYRAFAPGRISYFFKFSGPSFNIDTACSASLAAVQIA
CSVLSRGEADMVVAGGLNILTGSDSFAGLSKGFFLSKT-GNCQVFDDAADGYCRGDGIGS
IILKRLSDAQQDNDNILGLILGSATNHSSNAIS-ITHPHAPTQANLYRSTLMQAGVRPQD
VDLVEMHGTGTQAGDAAEIESVTKVFSQPLRISSVKANVGHGEAAAGITALIKALLIFKH
NEIPPQVCLRLNSKF-PNVHIPKKIMVNNFSAAGGNTSLLLEEVVTVSAKSTVSLIRNLA
SLAYTTTARRMHRIVVHGASIEIVKSLEQPTIGFVFSGQGSFSQGVGRQLFQYRNEIHGF
DS-I-LPAI--TSRPFMAQLVTVCVQIALCRLWRS-LGV--IPNVVVGASLGEYAALYAA
GTLSASDVIYLVGQRARLMQ-ELNSHSMLAVK-ATIRHTVEFACINGPRDVTLAASVEDI
NDIQQ-TLYRVAKLNVPFAFHSSQIEPILEPYNKIAHFRNL-KTALISPLYLRDSTRGTV
QFSDAMTKAQEWVEIGVHQTYTGAMRANIAASMSALHSAGVHLDWNTWYKNLPPYQWNL-
KNHWIQHTALVHHILQSNVTAVASGHQMSGR-PLVSVFAYTDIALIMFGKVRVFQGLILA
IGVVLLT-SRIEALVYTLF-KNVVDYAEHYRGIQSAVMYGEAVADVHIDPITHVGGLILN
NTIYIMEGWESLYRSYVKMGDVYILHLRPLPDAIALIASETGVEPDALTDEFSAVGVDSL
LSLVLVEKFALE-LNID-LNVCDLK
>Penaet_GsfA_BGC0000070_griseofulvin
LYFSGELKDE-CRVLVLVFQLGSLVIIGRGSGLLSAAAIGLSPSAKEIARISFRFGLVVV
SIGGPPKTLIMEEILMERVRWKIAVVGMSCRFP-GSDTTEEFWERLMLGEDMHRHIP-RF
DV-ETYGCFVDNPGLFDAMFFGMSPREAEQTDPMQRLALVTAYEALEKAGYVKRVGTFYG
QASDDYREVNSGQ-EVGTYFIPGGCRAFGPGRINYFLNFWGPSFSVDTACSSSLAAIQAA
CSSLWSGDIDMAITGGMNILSNSDVYAGLSQGHFLSPT-GGCKTWDEGADGYCRSDGVGS
VVLKRLEDAEADNDNILAVVLSAATSHSAEAVS-ITHPHDAAQALLYNQIVRRAGIDPLE
VGYVEMHGTGTQAGDPTEMRSVTSVFAIPLHVGSVKANMGHGEAAAGIMAFVKTMLVFQN
GIIPPHIGVKLNPAL-PGVVIPFRAMVNNFGAAGGNTAMIIEEAITISAKTAVSLSLNLA
DVAYTVSARRRHRKSVVVRSLEAIKHLQPPPVAFAFAGQGTFYVGIAAQIYRFRAQIQNF
PS-F-LPAI--NKTASSIHLAIVCVEVALARMCMT-FGI--KPCAVIGHSLGEYAALAVA
EVLSDSDTVFLVGTRATILE-SNYTHGMISVR-ASISREAEVSCINGPNETVIGGTVENL
EAVAD-RLYRKTRLDVPHAYHTAQMDNVVNELIRQSQYNTP-KIPIMSPRYLPTSLKKAV
DFAGALNAAWEWLELSHHPVCSGFINRTLLKTLSSLYEVGLNIDWNEYHRSAPTYAWNN-
KDYWIQYTSSIHRLYECNMTGVIEGHAMNGY-GVASSFLHAEMAFTLVTNFEYHDPVVYC
HAIALVT-SRIDALAYTLF-GKLVDYSSMYHTMQWVILNEEAVAEVFIDGVVSLSGFILN
NNFFITPSWKSRYLTYVRMGDVYILQFRQWPRAVEILAEELAVDKGLLTDEIADIGVDSL
MSLVISQKLRED-LGIE-VTIGDLK
>Parnod_AKN45693_BGC0001284_alternariol
IYFSGEMKEE-HRVLVLAFQLGSFILIARGPGMLSAAAVALCPSSADITRVAFRFGLVVV
SIGGPPSTLIMEEMLTQRIRWKIAVVGMACRFPGGADNAEKFWELLAQGRDVHSPIP-RF
NI-ETYGCFVDNPGLFDAMFFGMSPREAEQTDPMQRLALVTAYEALEHSGYVRRVGTFYG
QASDDYREVNSGQ-DVGTYFIPGGCRAFGPGRINYFFKFWGPSFSVDTACSSSLAAIQAA
CTSLWSGDVDMAITGGMNIITNSDVYAGLSNGHFLSPT-GGCKTWDEGADGYCRADGVGS
VVLKRLEDAEADNDNILGVVLAAATDHSAEAVS-ITHPHDVAQAHLYNQVARRAGIDPLA
VGYVEMHGTGTQAGDSNEMKSVTNVFASPLHIGTVKSNMGHGEAAAGIMAFVKTMLVFQK
GIIPPHIGIKFNPAL-PNVVIPVTAMVNNFGAAGGNTSIIIEEVITVSAKTANSLQENVA
DLAYTLSARRNHRVSVLATSTEAASLLRPVPIAFAFTGQGTFYIGIGAQLYRFRKHIQNF
AS-F-LPVV--SGNIVTMNLAIVCVEIALARLWES-FGI--KPSMVIGHSLGEYAALAVA
GVLSDSAAIFLVGTRARLLT-SKRTHGMLSVR-ASIKHAGEVSCINGPNETVLGGTLSNM
EALSA-TLYRTFKLDLPHAYHTYQMDTIVDELVKQTECKKT-TIPIISPRYLIGATRETV
DFAGALDDAWQWLEMGHHPTCSGFISRTLAKTLCSLYSAGIPIDWNEYHRDAPTYAWTN-
KNYWIQYTSSIHRLIESSITGVVDGHAMNGY-GVASSFLHAEMAFTLVADFEYHEPVVYC
HATVLIT-SRIDALAYSLF-GKLVGYSKLYQTMQSVILNEEAMAEVFIDGLISLSGFILN
NNFFITPSWKSRYTAYVRMGDVYVLQFLQWPKALALVAEELAVDIGLLTDDIADLGLDSL
MSLVMSQRLREE-LGLE-ITIQDLK
>Aspter_ATEG00145_BGC0000161_isoterrein
YVFGDELRDE-VTTLT----------------------------------LAFRIGVKVV
SISGPPETVVVRDILIRPLLFKIAIVGMAGRFP-NSDDLESFWSTLQQGLDLHRRVP-RF
DI-DAYGCFIEKPGLFDPRFFNMSQREAYQTDPMGRLALVTAYEALEMSGFVDRIGTFYG
QTSDDWRTLNAAE-KIDMYYIPGTIRAFATGRINYHFKFKGPSYNVDTACSSSFAAIQLA
CTSLLAKECDTALAGGLNVMTTPDLFAGLSRAHFLSKT-GSCKTFDDGADGFCRGDGVGT
VVLKRLEDAEADNDPILAVVLGTATNHSSEAVS-ITRPHGPAQEALYRKILKHTGVDPVD
VSYVEMHGTGTQAGDGTEMKSITNVFAQLIHLGALKANIGHGEASAGVASLIKTVIMMQK
NAIPPHVGIKMNKTF-PGVRIAFKAYLNNFGASGGNTGLLLEDVVSLSAKSAYSLDQNLP
ALSYTTTARRVHRVSYAVRSIETIKSLRSGKIAFLFTGQGSHYTALGKQLFEFRNDLQGF
PT-F-LPLI--DGSPVALQLGQSCIQIALARLWKS-WGI--TPSSVLGHSLGEYAALNVA
GVLSASDTIYLVGRRAQLLE-ELGSHKMLAIA-ASVKEILEVACINGPNETVISGLAEQM
ESYSK-TLVKCSLLSTAYAFHSAQIQVIVEQYRKVASFGPP-NVPVISPLYLCRQAREAV
NFMGALKAAESWLEIGPAPVCSAFVKSSLSGTLSNLYSKGLTIEWEEVHRALPSYCFEE-
KNYWLDYTPSVQKVIESDLSHAVTGHLVNGS-ALCPAGVYAESALTLVRALEIVKPLIHA
TCHVLVR-SRIDVMAYEGF-SGFVEYDKQYHGMKEVIMDQEATSILFIDNISHLSGFILN
KQVFVSHGWDHSYSNYVKMGDVYIFDFKAIPDFLALLCEELGVELSELQDDFADIGLDSL
MSLSITGRMREE-LDLEAITVGQVK
>Claunc_AUW31184_BGC0001489_6-hydroxymellein
LLFGDELHDE-LTTLACICQLGSIILVGFCTGLLAAVAVSASQSALNIVRVAFRIGVKVV
TISGPPATLVVGDILVRPLSFKIAVVGMSGRFP-NADNLESLWSLLEQGLDVHRKVP-RF
DV-DAYGCFVKEPGLFDPRFFNMSPREAYQTDPMGRLALVTAYEALEMSGFMDRVGTFYG
QTSDDWRQVNAAQ-NIDTYYIPGTIRAFASGRINYYFKFKGPSYNVDTACSSSFSAIQLA
CTSLQAKECDTVVAGGLNIMTTPDIFSGLSRAQFLSKT-GSCRTFDDTADGFCRGDGVAT
VILKRLEDAEADNDPILGIILGTATNHSSEAVS-ITQPHAPTQELLYRKILRNTGVDARD
ISYVEMHGTGTQAGDGAEMESISNVFAQTVHVGALKANIGHGEASAGVASLIKVLLMLQR
NAIPPHIGIKMNKTF-PGIRIALQAYLNNFSAAGGNTGLLLEDVVSVTAKSAWSLEMNLP
SLSYTTTTRRTQRVSFAVSSIEATEALRSPKVAFVFTGQGAHYPSLGKQLFEFRSDIEGF
PS-F-LPLL--DGTPFVLQLGQTCIQMALARLWIS-WGV--LPSAVIGHSLGEYAALNVA
GVLSVSDTIFLVGQRAELLE-KHGTHSLLAAA-ASTSQVINIACINGPRETVISGPTEQL
MSYSK-TLIKSVLLPCAYAFHSAQVTPILESFKESASFANP-AIPVISPLYLARHAQETV
SFLGGITAAKMWVEIGPTPVCSAFIKSILSSGLSLLHRKGLHIDWDEVHNGLPSYTFEN-
KNYWLEYTSSVQKLVESDLSDAISGHLVNGS-ALCPSGVFADMALTIVRQLEIKKPLIHA
LCEVLFR-SRIDVLAYEAF-SSLVQYDKRYHGMKEVILDSEASSVIWIDNIAHLSGFVLN
KQVYISHGWESSYHNHVKMGDVHVFDFQAIPKFMSIICEELGVETFELSDEFADIGLDSL
MSLTITGRMREV-LEMD-VTVGAAK
>Nodsp_pks1_BGC0001257_1368-tetrahydroxynaphthalene
LLFGDQLRDE-ISALLCIAQLAHYILSGLCTGLFAATAIASSYSAIQVVLMAFRTGSHVI
AISGPPATLVVHEILNESLIFKLAIVGMAGRFP-DSASHEALWELLEKGIDAHRVIP-RF
PV-DTYGNWIENPGHFDPRFFNMSPREAFQTDPMQRLALTTAYEALEMSGYVDRIGTFYG
QTSDDWREINAAQ-EVDTYYITGGVRAFGPGRINYHFGFSGPSLNIDTACSSSAAALQVA
CTSLRAKECDTAIVGGLSCMTNSDIFSGLSRGQFLSKE-HNCNTFDNDADGYCRADGCAS
VIVKRLDDALADKDNILAVILGTQTNHSADAIS-ITHPHGPTQSILSSSILDEAGVDPLD
VDYVEMHGTGTQAGDGTEMVSVTDVFARPLYLGAVKANVGHGEAASGVTALIKVLMMLKK
NAIPPHIGIKINKTF-PGVNIAFHVFVNNFSAAGGNTGLLLEEVITITAKSKAAMIRNVS
HVAYTTTARKIQRMNVVASSLEAQEAIKEPKVAFLFTGQGSHYAGLGRDLYAFRQAIHGF
PS-F-LPLI--DGSPVVVQLGLASFEMALARLWIS-WGI--QPSAVLGHSLGEYAALHVA
GVLSASDTIYLVGARAKLLV-EKGTHAMLAVQ-GSVTEALNIACINGPRETVLSGTSTEV
AEIAE-QLFKCTQLKVPFAFHSAQVEPILDDFEKLARFYEP-KIPVISPLYLRNHARDAV
NFLGGLVSAQSWLEVGPHPVCANMVKAAFSATLCTLHSAGLNIDWNEFHRDLPAYSFDL-
KNYWLQYTTTVQKITESDLAKICLGHRCNGT-TLTPSTLYADMAETIVAHMEVTKTLIHA
VCKVLIK-GRIDALAYKLF-TALVDYSHQYKGMESVILSSEATAKVWIDSVCHISGFIVN
EQVYISHGWGSTYQTYIRMGDAYVFDFQAIPQVMDIISKETGVSHDELADNFADLGVDSL
MGLTISGRLRED-LELN-VTIGAFK
>Dalesc_gene6_BGC0001906_naphthalene
LLFGDQLREE-VSALLCIAQLAHYILSGLCTGLFAATAIASSYSAVQVVLLAFRTGSHVI
AISGPPATLVVHEILNEPLLFKLAIVGMAGRFP-DSASVEALWDLLEKGIDAHRVVP-RF
PV-ETYGNWIEQPGLFDPRFFNMSPREALQTDPMQRMALTTAYEALEMAGYVDRIGTFYG
QTSDDWREINAAQ-EVDTYYITGGVRAFGPGRINYHFGFSGPSLNIDTACSSSAAALQVA
CTSLRAKECDTAIVGGLSCMTNSDIFSGLSRGQFLSKE-HNCNTFDNDADGYCRADGCAS
VIVKRLDDALADKDNILAVILGTQTNHSADAIS-ITHPHGPTQSILSSAILDDAGVDPLD
VDYVEMHGTGTQAGDGTEMVSVTDVFARPLYLGAVKANVGHGEAASGVTALIKVLMMLKK
NAIPPHIGIKINKTF-PGVNIAFHVFVNNFSAAGGNTGLLLEDVITVTAKSKAAMIRNVS
HVAYTTTARRIQRMNVTASSLEAQEAIKEPKVAFLFTGQGSHYAGLGRDLYTFRRAIHGF
PS-F-LPLI--DGSPVVVQLGLASFEMALAKLWAS-WDI--HPSAVLGHSLGEYAALHVA
GVLSASDTIYLVGARAQLLV-EKGTHAMLAVQ-GSVTEALNIACINGPRETVLSGTSTEV
AEIAE-QLFKCTQLKVPFAFHSAQVEPILDDFEKLARFEEP-KIPVISPLYLRDHAREAV
NFLGGLVSAQQWLEVGPHPVCANMVKAAFSSTLCTFHSAGLNIDWNEYHRDLPAYSFDL-
KNYWLQYTTTVQKVTESDLTKICEGHRVNGT-TLTPSTLYGDMAMTIVADMEVPKTLIHA
VCKVLIK-ARIDALAYKLF-TALVDYDPQYRGMESVILDSEATAKVWIDSVCHISGFIVN
EQVYISHGWGSTYQSYIRMGDAYIFDFQAIPQVMDIVSKETGVSHDELADNFSDLGVDSL
MGLTISGRLREE-LELN-ITVGAFK
>Pesfic_XP_007833873_FNP011_DHNmelanin
LLFGDQLRDE-ISALLCITQLAHYILSGLCTGLFAATAIASSPSAVQVSLMAYRVGSHVI
AISGPPATLVVHEILNEPLLFKLAIVGMAGRFP-DAASHEKLWELLEKGIDAHRVVP-RF
PV-ETYGCWIENPGLFDPRFFNMSPREAFQTDPMQRMALTTAYEALEMSGYVDRIGTFYG
QTSDDWREINAAQ-EVDTYYITGGVRAFGPGRINYHFGFSGPSLNIDTACSSSAAALQVA
CTSLWAKECDTAIVGGLSCMTNSDIFAGLSRGQFLSKK-GNCNTFDNDADGYCRADACAS
VIVKRLDDALADKDNILAVVLGTSTNHSADAIS-ITHPHGPTQSVLSRAILDEAGVDPLD
VDYVEMHGTGTQAGDGTEMVSVTDVFARPLYLGAIKSNVGHGEAASGITALSKVLLMMKK
NSIPPHVGIKINKTF-PGVNIAFHIFVNNFSAAGGNTGLLLEDVVTVTAKSKSAMIRNVS
DVAYTTTARKIQRMNVAAGSLEAIQAIKEPKVAFMFTGQGSHYAGLGKELYAFRDAIHGF
PS-F-LPLI--DGSPVVVQLGLCSFEMALARLWQS-WGI--QPGAVLGHSLGEYAALHVA
GVLSASDTIYLVGARAQLLV-NKGTHAMLAVQ-GSVKEALNVACINGPRETVLSGASSEV
AEIAE-QLFKCTQLKVPFAFHSAQVEPILDDFESLARFETP-KVPVISPLYLRNHAREAV
NFLGGLVSAQQWLEVGPHPVCANMVKAAFSSSLCTLHSAGLNLDWNEFHRDLPSYAFDY-
KNYWLQYTTTVQKVVESEMTLVCSGHMVNGT-ALTPSSLYGDMAITAVSHMEVPKTLIHA
NCKVLIK-SRIDALAYKLF-AALVDYDRRYRGMESVILDSEATAKVWIDSVCHISGFILN
EQVFISHGWGSTYQTYIRMGDAYIFDFQAIPQVMEIIAKETGVSHDELADNFSDLGVDSL
MGLTISGRLREE-LELN-VTVGAFK
>Pyrory_XP_003715434_FNP001_1
LLFGDQLRKE-IGALLCVAQLAHYILVGLCSGLFAASAIASTPSAVQTVLMAFRTGAHVV
AISGPPTTLVVSEILTQTLRFKLAIVGMAGRFP-DAASHEKLWELLSKGLDVHRVVP-RF
PV-ETYGCWIEKPGMFDPRFFNMSPREAFQTDPMQRMALTTAYEALEMSGYVDRIGTFYG
QTSDDWREINAAQ-EVDTYYITGGVRAFGPGRINYHLGFSGPSLNVDTACSSSAAAMNVA
CSSLWARDCDTAIVGGLSCMTNPDIFAGLSRGQFLSKK-GPCATFDNNADGYCRGDSCAS
VIVKRLDDAIADHDRVLAVILGTATNHSADAIS-ITHPHGPTQSLLSSAILDDAGVDPLD
VDYVEMHGTGTQAGDGTEMVSVTNVFARPLYLGAVKANLGHGEAASGVTALCKVLLMLQK
NAIPPHVGIKINKTF-PNVNIAFHVFINNFSAAGGNTGLLLEDVITITGKSKSAMIHNIS
HVAYSTTARRIQRMNVTAQDLEAKQALKNPKVAFMFTGQGSHYAGLGKELYAFRQAIHGF
PS-F-MPLV--DGSPLIVQLGLCCFEMALAKLWAS-WGV--KPAAVMGHSLGEYAALHVA
GVLSASDTIYLVGARAKLLV-EKGTHAMLAVM-GSVQEALNVACINGPRETVLSGEASEM
AEIAQ-QLFKCTQLKVPFAFHSAQVDPILDDFEKLARFNTP-KVPVISPLYLRDHARDAV
DFLGGLVSAQSWLEVGPHPVCANMVKAAFSASLCTLHTAGLNIDWNEYHNDLPSYAFDE-
KNYWLQYTTTVQKVVESNLSGVVSGHLVNGA-PLCPSSLYGDMAITTVAHMEVPKTLIHA
NCKVLIK-SRVDGLAYKLF-AALVDYTPRYRGMEEVVLDSEATAQVWIDSLCHISGFIIN
EQVFISHGWGSKYRSYIRMGDVYVFDFQAIPQVLDILAKEVGVSHDELADNFTDLGVDSL
MSLTVSGRIRED-MDLS-ITIGAFK
>Collag_PKS1_BAA18956_T4HN
LLFGDQLREE-ISALLCTTQLAHYIFMGLCTGLFAAAAIASTPSAVQVVLMAFRTGSHVL
AISGPPATLVTHECLVDVLQFKLAIVGMAGRFP-DAASHEKLWELLAKGLDVHRVVP-RF
PV-ATYGCWIENPGYFDPRFFNMSPREAFQTDPMQRMALTTAYEALEMCGYVDRIGTFYG
QTSDDWREINAAQ-EVDTYYITGGVRAFGPGRINYHFGFSGPSLNVDTACSSSAAALNVA
CNSLWQKDCDTAIVGGLSCMTNPDIFAGLSRGQFLSKT-GPCATFDNGADGYCRADGCAS
VIVKRLDDALADKDNVLAVILGTATNHSADAIS-ITHPHGPTQSILSRAILDDAGVDPLD
VDYVEMHGTGTQAGDGTEMVSVTNVFARPLYLGAVKSNIGHGEAASGVTALTKVLMMMRK
NAIPPHVGIKINKTF-PNVNIAFHIFVNNFSAAGGNTGLLLEDVITVTGKSKAAMIRNLS
HVAYTTTARRIQRMNVAASDLEAQRLIKDPKVAFMFTGQGSHYAGLGKDLYAFRESIHGF
PS-F-LALI--DGSPVIVQLGLCCFEMALARLWAS-WGI--RPSAVMGHSLGEYAALNAA
GVLSASDTIYLVGARAQLLV-QKGTHAMLAVT-GPVMEALNVACINGPRETVLSGTAAKV
SEISA-QLFKCTQLKVPFAFHSAQVDPILDDFETLARFERP-QVPIISPLYLRNHARDAV
NFLGGLVHAQQWLEVGPHPVCANFVKSSFSSTLCTLHTAGVNLDWDEFHRDLPTYSFDE-
KNYWLQYTTSIHAITETNLSPLVEGHLCNGT-PLCPSTLYADMAMTVVANVEVPKTLIHA
TCKVLIK-GRITALTYKLF-SALVDYDRKYQGMEEVVLDSEATAKVWIDSCCHISGFIIN
EQVFISHGWGSTYRSYVRMGDAYVFDFASIPDVFDILAKEVGVTHDELADNFTDLGCDSL
MALTVSGRMREE-LDID-ITIGAFK
>Glaloz_pks1_BGC0001258_1368-tetrahydroxynaphthalene
FLFGDQLCRE-VSALLCATQIAHYLLVGLSTGLFAAAAISCSASGVQATVLAFRTGSYVV
AISGPPSTLVAENVLTKSSHLKLAIVGMAGRFP-DAASHELLWELLEKGLAVHREVP-RF
PV-KTFGCWIENPGLFDPRFFNMSPREAFQTDPMQRMALSTAFEALEMSGYTDRVGTFYG
QTSDDWREINAAQ-EVDTYFITGGVRAFGPGRINYHFGFSGPSFNVDTACSSSAAALQLA
YTSLCAKDCDTAIVGGLSCMTNSDIFAGLSRGQFLSKT-GPCATFDNDADGYCRADGVGT
IIVKRLEDAISDKDNVLAVILGSATNHSADAVS-ITHPHGGTQEILYRSILRKAGVDPLD
IDYVEMHGTGTQAGDGTEMKSVTNVFAQPLYLGAVKANVGHGEAASGITALIKVLMMLQK
NAIPPHVGIKINVGF-PNVNIAFHVFLNNFSAAGGNTGILLEDVVSVTAKSKSAMFRNIS
DLAYTTTARRIQRMTFSASDIQAKSIIKSPKVAYTFTGQGSHYAGLGKDLYNFRENIQGF
PS-F-LPLI--DGSPVVVQIGMVCFEVAMARLWAS-WGV--NPSVLVGHSLGEYSALCVS
GVLSASDTIYLVGARAQLLV-EKNTHAMLAVQ-GSLNEALSVACINGPRETVLGGEAGAM
ADLAE-KLFKCTKLQVPFAFHTAQVDAILDDFEKLAAFGSA-NIPLISPLYLRNHAREAV
NFLAGLTSSQEWIEVGPHSVCSGMVKSTFSASLCALQNAGMNIDWNEYHRSLPTYSYDD-
KNYWIQYTTSVHEVVETDIAPLVTGHVVNGS-YLCPSSLYGDMAMTVITHMEVPKSLIHA
HCRVLIQ-SRVDWLAYKLF-AALVDYDKRYRGMEEVILHSEATSRVWIDSVAHISGFIVN
ENVYISHGWESTYRSYVRMGDVYIFDFQCIQAVMNILATEIGVGLDELVDNWNDLGCDSL
MSLTVSGKLRED-LEID-VTIGEFK
>Bipory_PKS1_BGC0001265_melanin
LIFGDQIREE-VSCMVTIAQLAHYIVVGLCTGLLAGSVVASARSATEAVRVAFRAGTCVL
TISGPPATTALQEMLIEPVRWKIAIVGMSGRFP-GAANPEALWDLLERGLDVHREVP-RF
DA-KAYGCFIDEPGLFDPRFFNMSPREAAQTDPMGRLALTTAYEALEMSGYVERIGTFYG
QTSDDWREINAAE-NIDTYFITGGVRAFAPGRINYYFRFSGPSYSVDTACSSSLAAIQLA
CTSLWAGDCDTACAGGLNVLTNPDIFSGLSKGQFLSKT-GSCKTYDNDADGYCRGDGCGS
VVLKRYEDAIADKDNILGCILGAATNHSAEAVS-ITHPHAGAQEYLYNKVLSNAGVDAHE
ISYVEMHGTGTQAGDGIEMTSVTNAFAQTLHLGAIKANIGHGEAASGINSLVKVLMMMKK
NAIPANVGIKMNKTF-PNVHIETTIFLNNFSAAGGNTAVILEDMVTVSARSITSLKKNLP
SLAYTTTARRIQRVAFSVSEMKVKDGLRATKTAFTFTGQGSQYTGLGQKLYEFKTDIHSL
PS-I-LPLL--TGAPVVVQLGMACIQVALARMWGA-WGV--RPIAVIGHSLGEYAALHVA
GVISASDMVLLVGRRAQILE-EENTHGMLAVK-GSIKAALEIACMNGPEETVLCGTVDVV
NSTNE-LLFKSTKLNVPFAFHSAQVEPILEKFKAAAAFNKP-VVPVMSPLYLARHARETV
NFWTALTNGQEWLEVGAHPVCSGMVKSSLSNTLTTLYLAGVYIDFNEYHRTLPTYAFDS-
KKYWLDYTTSCHKIVQSDLSATITGHQVNGT-PLTPSSLYADQAMTVVCSMEVTKTLIHA
VGIVMVQ-SQIDMLAYKLF-KALVTYADNYRGMEEVILDGEATASVWIDSLAHLSGFIVN
NSVYISHGWGSKYRSYVRMGDVYIMDFQNIPKVMNIVAQEIDVDMSELVDEFENLGVDSL
LSLTISARFREE-LDMD-ITVGELK
>Asppae_81212
LIFPDQLREE-ISALHCVYQLATFIVVGYGLGQLTAAAVACSQSAVEAIRLAFRTAAVVC
TISGHPSRLVIQEILLESVRLQIAIVGFSGRFP-GAPDVEALWQVLCNGRDMHRQIP-RF
NV-ETFGCFIEQPGLFDPRFFNMSPREATQTDPMHRLALVTAYEALEMSGFVDRVGTFYG
QTSDDWREVNAAQ-TIETYFISGGVRAFAPGRINYHFGFRGPSYSVDTACSSSLAAIQLA
CTSLRNHECDTAVTGGLNVLTAPDIFSGLSRGQFLSKT-GPCKTWDATADGYCRADAVGS
VILKRLEDAIADKDKVYGVILATATNHSADAVS-ITHPHSGNQSELYESVLHMAGVNPEE
ISYVEMHGTGTQAGDLAETRSVTDVFAESLYIGAVKSNIGHSEAAAGVTSLIKVLLMLQK
HAIPPHVGIKINTAL-PNVTIPFKAFINNFSAAGGNTAMLLQEPFVLSAKSLLSLKNNLA
SLSYTLTARRMHRIGFTASDAGLISALQAPQVGFVFTGQGAIYSKLGHQIYEFRAEIHGF
PS-I-LPAI--YG-PLETQLTMVSVQIALVKLWES-WNI--RPSVVVGHSLGEYAALYAA
GVLSAEDTIYLVAKRAQLLE-TKGTHVMIAVK-ASIHAALEVVCINSPTDTVLSSEGKDV
PELEQ-RLCKFRTLDLPYAFHSAQLEPILDDFERIATYNTP-RVPVISPRYLSRHAREPV
QFCGAVQDAMELLEVGPHPICIPMVNSSTTVGLCTLHCAGLRVDWRHFNISLPSYSFDE-
KNYWIDYTSSVHRITQSVLSAVVLGHRVNDI-GLCPSSLYADMAMTVCSNMEVMKPLIHA
TCTVWVT-DRISMLAYKLF-AALVSYTPPFQGMDEVVFDSEGTARVWIDSVAHLSGFILN
EFVYISHGWKSIYTSYVKMGDVYILDFQRIPQAMQIIAEESDLDPSELQDDIASLGIDSL
LSLQIAGKLRED-LDLD-ITLGDFK
>Lobpul_565180
VFFGDQLREE-VNALLCVCHLANFIILGLGAGLLSASAVACSRTAVKIVRIAFKLGAVVC
TVSGRPSRLAVREILTQPIRWKIAIVGMSGRFP-GAASVDGLWQLLEQGLDVHKIIP-RF
NV-ETYGCFIEEPGLFDPRFFNMSPREAAQTDPMHRLALATAYEALEMSGFVSRVGTFYG
QTSDDWREVNAAQ-NIETYFIPGGVRAFVPGRISYYFKFSGPSYSVDTACSSSLAAIQIA
CTSLWNGECDTAVAGGVNVLTAPDIFAGLSRGQFLSKT-GSCKTWDSNADGYCRADGVGS
IVMKRLEDAKADKDNILAVVLGSATNHSADAIS-ITHPHAGNQSYLYESILHSAGVDASD
VSYVEMHGTGTQAGDLTEMRSVTDVFVQPLHIGAIKANIGHGESAAGVTALIKILLMLQR
NAIPPHVGIKLNPGF-PNVHIPFQAFLNNFSAAGGNTALLIQDTVAVSAKSISSLERNLP
SLAYTTTARRMHRVAVSASNPELKDALVTPKVAFVFTGQGAFYPRLGKQLYEFQKDILSL
PS-I-LPAI--EGSPLVVQLALVCVQIALAKLWNS-WGI--MPDVVIGHSLGEYAALNAA
GVLSVDDTIHLVGQRAKLLQ-ENGTHAMLAVK-APIEAATEAACVNTAKDTAVSGTVEEI
DEIKQ-VLHKSLKLDLPYAFHSAQVEPILDSFQTIADFDAP-RIPVISPLYLRRHAREPV
NFLDAVQAAQDCIEIGPHPICSAMIKSTLSTSVSLVHCSGLRINWSEVQRNLPSYSFDD-
KNYWIDYTSTVQRVVQSDLSALVSGHKVNDN-CLCPSSIFADIAYTLVGQMEVAKPLIHA
KCIVLIE-GRVDGLVYKLF-GAAVQYDERYQGIDEVALDSEATSRVWIDSLAHLSGFILN
NFVYISHGWKSKYEAYVKMGDVYVF-FQRIPVALKIIASEADIDLSELLDEFANLGIDSL
LSLQIAGKFRED-LDID-VTIGELR
>Umbpus_102407
VLFGDELHEE-AGALLCISQMASFMFIGWGIGLLAAAAVASSRTMVEIVRIAFRTGTLVV
TISAPPSRLLLHEILVEPQRWKIAIVGMSGRFP-GATSCEELWEVLEQGRDVHKTIP-RL
NV-DTYGCFIDEPGLFDARFFSMSPREAAQTDPMHRLAIATAYEALEMAGYVHRVGTFYG
QTSDDWREVNAAQ-TIDTYFIPGGVRAFAPGRINYHFKFSGPSFSVDTACSSSFAALQLA
CTSLWAGDCDMAVTGGLNILTAPDIFAGLSRGQFLSKT-GGCKTWDASADGYCRADGVGT
VILKRLEDALDDKDNILGTIVGTATNHSAEAIS-ITHPHAGAQSYLYESVLHTAGIDPHD
ISYVEMHGTGTQAGDSTEVRSVTDVFAHPLHLGAVKSNVGHGEAAAGITALIKVLLMLQK
NAIPQHVGIKMNPKF-PNVHIPFQAFLNNFSAAGGNTALLLEDVVAVSAKSISSLKKNLS
SLSYTTCARRIHRVAVAVNSIELKGLLGAPKVGFVFTGQGAFYPSLGQRLFIFRTDIQGL
PS-F-LSVI--EGSPLITQLATTCVQIALAKLWNV-WGL--KPDVVLGHSLGEYAALNAA
GVLSVSDTIHLVGQRAKLLQ-EEGTHAMLAVK-ASVQSAAQIACLNAELETVLAGTIEEI
DSLSK-TLLKNMKLNVPFAFHSSQVDRILDSFEDVASYDSP-NVPIISPLYLRRHARETV
NFLGALQAAHDWIEIGPHPICSGMIKSILTESLSNIHCAGLPVDWTEVHRNLPSYSFDN-
KNYWIDYTSSVHVIVQSDIQTAINGHSVNGA-GLCPSSIYADMAFTVVCRMQVVKPLIHA
QCTVMVT-GRIDMLAYKLF-SALVRYDERYRGMQEVILDSEATARVWIDSLAHLSGFIMN
TYVYISHGWKSKYRSYVRMGDVYIFEFQRIPRAFEIIAGEAEVEPVELQDEFASLGVDSL
LSLAIAAKFREE-LNLD-VTVKKLK
>Lobpul_1267156
VLFSHQLRHD-VSALLCITQLAHFFIIGIGLGQLSATAVSCSKTAVEAVHLAFRTGAVVC
SISGPPSRLAVDDLLRRRVLWNIAVVGMSGRFP-GAADNELFWKLLEQGRDMHQKIP-RF
DV-ETYGCFIEEPGLFDPRFFSMSPREATQTDPMHRLALVTAYEALEQSGFVDRVGTFYG
QTCDDWREVNAAQ-EIATYFIPGGVRAFAPGRISYYFGFRGPSYSIDTACSSSLAAIQIA
CTSLRTGECDTAVAGGVNILTAPDIFAGLSKGQFLSPT-GSCKTWDSKADGYCRADGVGS
IVLKREEDAINEKDNILGVILATATNHSADAIS-ITHPHAGNQSYLYESVLHTAGIDPLD
VSYVEMHGTGTQAGDITEMQSVTNVFAHALHIGAVKANIGHGEAAAGISALIKVLMMFQK
NSIPPRVGIKLNPAF-SNVRIPFQAFLNNFSAAGGNTAMVLRDPFVVSSKSLSSLRNNLA
SLSYTLTSRRMHRIGVAASDLTLRSSLIAPAVAFVFTGQGAFYASLGRNLFEFRSEIQEL
PS-F-LPAI--EGNAQVVQLALVSVQIALVKLWHS-WGI--MPSVVLGHSLGEYAALYAA
GVLSEHDVIHLVGRRAKVLE-EKGTYCMLAVK-ASIKTVTEIACVNGPSDTVLCGSVEEI
ERISQ-LLYKCIVLDLPYAFHSAQIEPILEDFELLAGFSKP-RLPVISPLYLCRQARETF
DFAGAVRSANDFVEIGPHPICSNMIKASLSKSLCSLHCTGLEIDWREFHCNLPAYTFDN-
KKYWIDYTSSVHRVVQSDLSAAILGYLVNGV-GLCPSSIYADIALTLCGEMEVMKPLIHA
TSTVLIE-GRIETLAYKLF-SALVQYDEKYQGMEEVILNSEATSRVWIDSLAHLSGFILN
NFVYVSHGWKSTYNSYVKMGDVYIF-FQRILQVMSIISQESELPMSELLDEFPDLGIDSL
LSLQICGKIRES-IQIN-ITVGMLR
>Exoder_WdPKS1_AAD31436_ATHN
YVFGDQVRFE-NSALVCISQFCHFILVGLCTGLIAATAVAASDSAVEAVRIAFRAGAHVV
TISVPPWTKALKEIIIDPLRWDIAIVGFSGRFP-DAADNELFWQLLERGLDVHRPVP-RF
PV-ESFGNFIEKPGLFDARFFNMSPREAAQTDPMQRLMLTTGYXAMEMAGIVDRIGTFYG
QTSXXWREVNAAX-DIDTYFISGGVRAFGPGXINYFFKFSGPXFSVDTACSSSLAAMNVA
ITSLRANECDTVFTGGANVLTNSDIFSGLSRGHFLSKT-GSCKTWDNDADGYCRGDGVCT
VIMKRLDDALADRDPVLGVIRGIGTNHSAEAVS-ITHPCAENQAFLFDKVLKECNVHCND
VNYVEMHGTGTQAGDGIEMESVSSVFAQPLYVGAVKSNIGHGEAVSGVSALIKVLLMLQK
NKIPPHTGIKINKNF-ANVNIAFQVFINNFSAAGGNTAMLLQDVVTXSAKSLAAFKRTLP
DLAYTVTARRAHPRRFPVQSIQLQASLRAPQIAMAFTGQGSQYTGMGQKLFEFRQDIQGL
PS-I-MPLI--DGSPTVVQLGMCCIQMALTHLWST-WGI--QPSVVIGHSLGEYAALQAA
GVLSIADTIYLVGKRAQLLE-QKGTHAMLAVR-SPLQDVVENCGINGVSDTVLSGTMGDI
DTVAQ-KLQKCTKLKLPFAFHSSQVDPILADFEKLASYHPP-RVPVISPLYLSRHCRKTV
DFVGGLSAGMSWLEVGGHPLCASMIKSCLSASMAGLYTAGKSLNWDAFHKDLPFYGFDE-
KNYWLQYT-SVQGIVESDFAPVIAGHLVNGS-GLCPSTLYADMAYTLIGTMDNPAPLLHA
KCVILIQ-SRIDMLAYKLF-GALVDYADIFQGMQNVVFDGEATSNIFIDSACHLSXFTVX
DECYISHGWSSQYYAYLKMGDVYVFNFQCIPRAFEIIAKEIDVDQSELNDDWADMGVDSL
MSLTISGKFRED-LDLE-VSVGALR
>Clagry_PKS16_BGC0001266_grayanic_grayanic_acid
VLFGDQVRRE-ITVLLCIAQLGLLMLVGLCTGMLPAAALAASSSAPEIVLVALRLGLEAA
TLSGPPSTLIIMDILREPMRWDIAIIGYAARLP-ESETLEEVWKILEDGRDVHKKIP-RF
DV-DTYGCFLDRPGFFDARLFNMSPREASQTDPAQRLLLLTTYEALEMAGYTDRIGTFFG
QTLDDYREANASQ-NIEMYYVSGGIRAFGPGRLNYHFKWEGPSYCVDAACSSSTLSIQMA
MSSLRAHECDTAVAGGTNVLTGVDMFSGLSRGSFLSPT-GSCKTFDNDADGYCRGDGVGS
VILKRLDDAIADGDNIQAVIKSAATNHSAHAVS-ITHPHAGAQQNLMRQVLREGDVEPAD
IDYVEMHGTGTQAGDATEFASVTNVITNPLHVGAVKANFGHAEAAAGTNSLVKVLMMMRK
NAIPPHIGIKINEKF-PNVRINRTVLLNNFNATGGNTSLLIEDVVAISAKTPYSFRQNLQ
DLSYTTTARRMHRKAYAVQSIQLVQSLKKSSAVFLFTGQGSQYLGMGRQLYQFRKSIQGL
PS-F-EWIV--SAEPSESQLALVAIALALASLWQS-WGI--TPKAVMGHSLGEYAALCVA
GVLSISDTLYLVGKRAQMME-KKNTHSMLAIQ-SDIQQIIEIACLNGPSNTVVSGSLTDI
HSLEE-KLTKTTLLKLPFAFHSVQMDPILEDIRALAQFRKP-IVPIASTLYLTRQARQAV
RFQEALQACRAWVEVGAHPLCHGMVRSTLSRSIANAYNSGVKVSWIDYHRELPSYAFDL-
KNYWIQHTTCLQVIESSQLSTAVRGHLVSGT-GLCPSSVYADVAFTALSSMEVFRPLIHA
HCTVLIQ-SRIDKLIYKQF-QTVVTYSPEYHNIDEIFMDCETAANIWIDTVAHLAGFILN
DTVFISHGWQSTYRGYVRMGDVYIFDFQQMKKVLDTIASEVGVDVSELSDDISDVGVDSL
LTISILGRLRPE-TGLD-LTIAELR
>Psefur_PFUR17_02294_lecanoric_acid
VLFGDQVRQE-LTVLLCIAQLGLLLLVGLCTGMLPAAALAFASSAPEVVRISVRLGLEAT
TISGPPSTLVVWDILREPLRWDIAIVGVAGRLP-GGETLEEIWENLEKGKDLHKEIP-RF
DV-KTYGCFLDRPGFFDARLFNMSPREAAQTDPAQRLLLLTTYEALEMSGYTDRIGTFFG
QTLDDYREANASQ-NIDMYYVTGGIRAFGPGRLNYHFKWEGPSYCVDAACSSSALSVQMA
MSSLRARECDTAVAGGTNILTGVDMFSGLSRGSFLSPT-GSCKTFDDEADGYCRGEGVGS
VVLKRLEDAIAEGDNIQAVIKSAATNHSAHAIS-ITHPHAGTQQKLIRQVLREADVEADE
IDYVEMHGTGTQAGDATEFTSVTKVLSNPLHIGAVKANFGHAEAAAGTNSLIKILMMMRK
NKIPPHVGIKINHKF-PNVSIDRAVLLNNFNATGGNTSLVLEDVVAVSAKTSNSFTQNLQ
DLSYTTTARRMHRKAYAVESMQLVRSMRKSPSIFAFTGQGAQYLGMGRQLFEFRQNIQGL
PS-F-KWLV--TSSPSESQLAMVSIAVALVSLWQS-WGI--VPSAVIGHSLGEYAALCVA
GVLSVSDTLYLVGKRAEMME-KKNSHAMLAVQ-SGIQQIIELACSNGPSNTVVSGTGKDI
NSLAE-KLVKKTLLKLPYAFHSAQMDPILEDIRAIASFLKP-TVPIASTLYLSRQTRQPV
KFQEALYSLRSWIEVGAHPLCHSMVRSTLSKSISNAYNSGAKFMWTEYHRELPSYAFDL-
KNYWIQHTTCLQKVESSRLATAVRGHLVNNV-GLCPSSVYADVAFTALSTMEVFRPLIHA
NCTVLVQ-SRVDQLIYRQF-QTVVTYSKEYHNIDEIFMDCETAANIWIDTVAHLAGFVLN
DTVFISHGWQSTYRGYVRMGDVYIFDFQKMKNILETIASEVGIEVSEITDDISDLGVDSL
LTISILGRLRSE-TGLD-LTVAQLR
>Fuafuj_fsr1_BGC0001242_oxyjavanicin
YLFGDQLRAE-LMAMTTLYQLGTFIVVGLCTGAFAAAAVSCSSFAVSSVVAAFRTGLLVI
TVSGPPQRLAIAQALLHPLRWKLAIVAMSGRFP-GAKDNEAYWDLLYKGLDVHKPVP-RW
DQ-QTFGCWLDDPSEFDARFFNISPREAPQIDPAQRLALMTAYEAIEQAGIVDRVGIFYG
VTSNDWMETNSAQ-NIDTYYIPGGNRAFIPGRINYFFKFSGPSYAVDTACSSSLAGIHLA
CNALWQGDVDTAIAGGTNVLTNPDYHAGLDRGHFLSRT-GNCKTFDDGADGYCRGEGVAT
IIIKRLDDAIAENDPILGVVLGAHTNHSAESES-ITRPHVGAQRVIFNKILNEAAVDPYS
VSYVEMHGTGTQAGDATEMSSVLETFAQKLYIGSAKANIGHGEAASGVCSVIKVLQMLKK
DTIVPHCGIKINHRF-PNVRIAMGVFVNNFSAAGGNSALLIQDPIAITAKSGVSLQGNLA
ELSYTTTARRIHRVLIPGATSEICSKIETPKVVFTFTGQGAQYPGMGKQLFEVRNELLGF
PS-M-LPFI--QSDPSLVQLASVCLQITLSKLWAS-WGI--TPTAVVGHSLGEYAALNVA
GVLSDTDTLFLVGGRAQLLE-QKGTHAMLVVK-GSITEALETACINSPIETVLAGPNEQI
AKVKE-QLFKTTLLKVPYAFHSSQLEPMVSDIEKLAGFSDP-KIPILCPLYLARHSRQPV
NMLTALTTAYRVLEVGPHPAVSGMVKPTLSAALKSLYDAGASINWVDYQSDLPAYSWDL-
KEYWIQYSTTIHSVVEADIAPLVQGHEVDGI-PLCTPSVYADIALTLVSDMTVSKALIHS
ACVVTTK-QKMQNLAYRMI-RPLARFHDDYRAIDEVVLNSEASSKIVIDALTQSCGFAMN
VDVYMNHGWGSEYTTYTQMGDVTIFDIQGVPTAIRIISEESGIDVSDFTDGFADVGIDSL
LGLTISARFQEE-LDID-LTVKDLR
>Trihar_KKP00966_BGC0001854_tricholignanA
LLFGDQIQIE-FTVLMCIGRIGELVILGFCTGLLPAAVVVAAKDALEIVRVTFRMTREIT
TIIGAPSSLIINDIASNALLIMIAIIGMSGRFP-GTNSTEEFWDDVLAANCHIESVP-RW
DL-DVHGAWLESPGLFDNRLFNMSPREASQTDPIHRLLLTTSYEALESAGYSNRIASFFG
QTSADWQDVLNQE-GIDIYYIPGVGRAFASGRVNHHFKWGGTSLSVDAACATGIATVSLA
VSALLARECDMALAGGGAVHVSPNTYSGLSKAGMVSTT-GGCRTYHDDADGYVRGEAVGV
VVLKRLEDAVAENDNILGVIRAAAQTYTSTSSS-ILHPSHVSQERIYREVLRQSGLQPQD
IDYVEMHGTGTQAGDVEEMTSVINVLAEPLTVGAVKAVVGHGEAAAGVTSLIKALMMLRD
GLIPAQPGWPVNRNF-PNVRIAKKILINSFGASGSNSCVIVEEVVTLSARSAFSLKKNLV
DLAYSTTARRMHRIAYVGNSVDVVRQLRHSPRLFLFTGQGSQYAGMGAELFAFAELLLGL
PE-F-VDII--RNKPAQVQLAVVALEIAIAHTLKK-WGV--FPDAVLGHSLGEYAALAIS
GALSVADALYLVGKRALLME-KHHTYAMLVTS-LSLQQRIGIACVNGPSVAVASGPVNDL
KKLEQHLLTKSTFLKVPFGFHSAQVEPILEEFEKIANFSNT-HTTLVSSLYLSRQTRESV
QFTKALEACEATMEIGPDPVCLSLVRRTLSTALKAAYETGVNINWPEFHKDLPTYAFEY-
KDFWTPYTSSVQRIESSETSQAIQGHSVVGR-TICPMVIYCDMAIAAIYDMEMARALVYG
ACKVLLR-SRMVTLVYRLF-ANVVGYGEAYQGLEEVVVDTDGMGTVLNDAAIHLCGFLVN
DDVFICPGFQLAYSTYVYMGNCYVLDFQKMKTLLSIVAREIGVNVDEMLDEFIDLGVDSL
VAVTIFTTLERE-VGLK-LTVGNVK
>CBS123.57_g7034
LLFGDAINAE-VALLLHAVRAGTLLWLGFSGGLLSLSALTVAETCLEAARLVVRVAKLAS
TVIGPPSVLVCLQVLARPLDIRIAIVGMAGRGP-GSDNVDEFWNVIMSKQDLCTEVP-RF
DV-DEYGCFMDNPGHFDSRFFHISPREALLMDPNHRQFLTSSYEALEMAGYSTRIAAFFA
QATDDWHKQSHPSLGCDSYTLQGIQRAFGPGRLAWQFKWEGPTYAFDSACAGTTASIHLA
AMSLLSKDIDMAVAGAANILSWPHSFTCLSDSGILSDT-GNCKPFRDDADGYCRADFVGA
VVLKRLEDAVAHNDNILAVVAGSGRNHSGNSTS-ITTSDAGAQERLFRKVMRNAQVSPDD
ISYVEMHGTGTQTGDPAEVGAVANTFKGPLPAGGVKANVGHGEAAAGIAELLKCIMMFQK
DIIPPQAGMPLNPKF-PNIEFPSEILLNNFDAAGGNACMVLEDVIVTSARTRASHLANIE
DVAYTTTARRMHRFACTASSIDLITKLEAPPIVFIFTGQGSHYAGMGAELYRFRETVNKF
PS-F-LDII--TDDAAQIQLAVITLEIALTAFWRS-AGI--EPAMAIGHSLGEYAALYAA
GVLSLVDTLYLVGNRALMLL-ERGSCAMLSVS-TSVRDHLGVACINSPIATVISGTAEDL
AQFQA-DVVRATTLSVPFAFHSFQMDPILEDYISLAGYSAP-KIPVASTLYLAQQTRQAV
DFVGGLNAVKSWLEIGPGPVCTSFVRATISKSLSAAYMNGVDIDWLALHK-LPAYAWDM-
KDYWITWATCAQYLVRALISALIDGHKMQQI-GLASGSVFCDAALTALHNPELLAPLTLG
SIKVFIK-AKMDERLYALF-AKAVEFDPSFKGIQEGYIANEATAEVWSEALAHLAGFMVN
DKTFIVMGFESRYMVYTRICDAFIFDYQELPLILGSISRSTGSDPSEFGDDVAELGVDSI
MAIEIVATVKTK-AGVE-LTIGDLR
>Aspter_curS2_BGC0000045_dehydrocurvularin
LLFGDVLKVE-MAMLTYVIRAVVLLLIGVSGGLFSAAVVSVSTNCLEAGRVWARLCNLTS
TVIGPPSILSASQTLARPLNI-IAIVGMAGKGP-GSDDLEEFWDVLLKGLDLHQEVP-RY
DL-DEHGCFMNNPGHFDSKFFHISPREALLMDPAHRLFLMNAYEALEMAGYSTKIATFFG
QCNDDWHVVGHRTLGCDAYTLQAVQRAFGPGRLAFQFNWEGPTYALDSACAATSSCIHLA
CMSLIARDIDMAVAGAANVLSTPHSFTSLSRSGVLSDS-GNCKTYRDDADGYCRADFSGA
VVLKRLDDAIAHNDNILAVISSSARNHSGNSTS-ITTSDAAAQERLFHKVLRNARVTPED
ISYVEMHGTGTQVGDKAEMGAVSSVFSELLPVGAIKANLGHSEAAAGMSSLLKSILMFQK
GTIPPQAGMPLNPNF-PNIKIPEEILLNNFDAAGGNACLLLEDTIVTSARTQASHLLNIE
DLAYTTTARRMHRFALTASTTEAISKLESVPVVFVFTGQGSHYAGMGAELYRFRERVNNF
AP-F-VDII--TDEAAQVQLAVLTLEMALTHFWRL-AGI--EPAMVMGHSLGEYAALHAA
GVLSLADALYLVGHRALILQ-ERGSCSMLSVS-TSVREQLGVACINSPSSTVVSGIAEDL
AEFQA-NIVRTKTLSIPFAFHSFQMDPILQDYGTIAAFSAP-KIPVASTLYLVQQTRQPV
NFVGGLNAVQSWLEIGPSPVCVSFVRDTLSKSLAAAYINGVDIDWVALHA-LPSYAWDV-
KDYWITHSTCAQYLVRASISELIDGHKMQGI-GLCSGSVFCEAAFAALQKPELLLPLTLG
SCIVFIQ-ARMDEVFYALF-ANAVEFSTDFQGVDEAYIAKEAAALVWGEALVHLAGFMVN
QKTFIVMGFESKYMAYTRICDAVVFDYQELPAILDSISKATGSDPSEFTDDVADLGVDSI
MAIEVVATVKEQ-SGLD-LTIGDLR
>Hypsub_hpm3_BGC0000076_hypothemycin
LYFGDQFKEE-SAVLLHAARGGMLLALGISGGLTNLAALAISTDVIEAARIFVRLCRFTS
TVIGPPSVLIVTQVLSKPLDIRIAIVGMAGRGP-GCENVDEFWDVIMAKQDRCEEIP-RF
DI-NEYGCFMNKPGNFDSRFFHVSPREALLMDPGHRQFMMSTYEALETAGYSNRIAAFYG
QSNDDWHMVSHYTLGCDAYTLQGAQRAFGAGRIAFHFKWEGPTYSLDSACASTSSAIHLA
CVSLLSKDVDMAVVGAANVVGYPHSWTSLSKSGVLSDT-GNCKTYCDDADGYCRADFVGS
VVLKRLEDAVEQNDNILAVVAGSGRNHSGNSSS-ITTSDAGAQERLFHKIMHSARVSPDE
ISYVEMHGTGTQIGDPAEMSAVTNVFRNPLTVGGIKANVGHAEASAGMASLLKCIQMFQK
DIMPPQARMPLNPKY-PNIHIPSEILLNNFDAAGGNASLILEDVIVSSAKTQSSYHANLE
DVAYTTTARRMHRFSCSASTTELISKLEASPVVFVFTGQGSHYAGMGAELYKFREEVHGF
PP-Y-VDII--TNKTMQTQLAVVTLEIALAAFWKA-SGI--QPSAVMGHSLGEYVALQVA
GVLSLADLLYLVGNRARLLL-ERDTCAMLAVS-SSIRELIEIACKNSPNATVISGSTDEI
SELQS-SFSRARALSVPYGFHSFQMDPMLEDYIVLAGYSPP-KIPVASTLYLGQQTRQAV
DFVGALGALKEWLEIGPSQICSSFVRATLSKCLAGAYKDGVAVDWLAVHA-LPAYAWDL-
KDFWIVYSTCAQQIVRAAISALVDGHRMRDV-SICPGSVFCEAGLAVINNLSLKRPLTLG
SCEIFVK-ARMNELLYTLF-ASTVDYDPTFKSVKEAFISNEAAAEVWGESVVHLAGFLVN
QTTFMMQSLESTYYTYARVCDLFVFDFHEVSTILESIAKETGTQVSDFTDDLAELGVDSI
MGIEIAAGVSSR-TGLD-VTIGDLR
>Hypsub_hpm3_BGC0000077_hypothemycin
LYFGDQFKEE-SAVLLHAARGGMLLALGISGGLTNLAALAISTDVIEAARIFVRLCRFTS
TVIGPPSVLIVTQVLSKPLDIRIAIVGMAGRGP-GCENVDEFWDVIMAKQDRCEEIP-RF
DI-NEYGCFMNKPGNFDSRFFHVSPREALLMDPGHRQFMMSTYEALETAGYSNRIAAFYG
QSNDDWHMVSHYTLGCDAYTLQGAQRAFGAGRIAFHFKWEGPTYSLDSACASTSSAIHLA
CVSLLSKDVDMAVVGAANVVGYPHSWTSLSKSGVLSDT-GNCKTYCDDADGYCRADFVGS
VVLKRLEDAVEQNDNILAVVAGSGRNHSGNSSS-ITTSDAGAQERLFHKIMHSARVSPDE
ISYVEMHGTGTQIGDPAEMSAVTNVFRNPLTVGGIKANVGHAEASAGMASLLKCIQMFQK
DIMPPQARMPLNPKY-PNIHIPSEILLNNFDAAGGNASLILEDVIVSSAKTQSSYHANLE
DVAYTTTARRMHRFSCSASTTELISKLEASPVVFVFTGQGSHYAGMGAELYKFREEVHGF
PP-Y-VDII--TNKTMQTQLAVVTLEIALAAFWKA-SGI--QPSAVMGHSLGEYVALQVA
GVLSLADLLYLVGNRARLLL-ERDTCAMLAVS-SSIRELIEIACKNSPNATVISGSTDEI
SELQS-SFSRARALSVPYGFHSFQMDPMLEDYIVLAGYSPP-KIPVASTLYLGQQTRQAV
DFVGALGALKEWLEIGPSQICNSFVRATLAKCLAGAYKDGVAVDWLAVHA-LPAYAWDL-
KDFWIVYSTCAQQIVRAAISALVDGHRMRDV-SICPGSVFCEAGLAVINNLSLKRPLTLG
SCEIFVK-ARMNELLYTLF-ASTVDYDPTFKSVKEAFISNEAAAEVWGESVVHLAGFLVN
QTTFMMQSLESTYYTYARVCDLFVFDFHEVSTILESIAKETGTQVSDFTDDLAELGVDSI
MGIEIAAGVSSR-TGLD-VTIGDLR
>Lasthe_lasS2_BGC0001245_lasiodiplodin
LYFGDQVKEE-SAVLLHVVRASMLLPLGVCGGLIHLGALAIATDTLEIARLFVRLCRLTS
TVIGPPTVLMAFQVLSKPLDIRIAIVGVAGRGP-DCDSIEEFWDVIMSKQDKCEEIP-RF
DI-EEFGCFMDKPGNFDPRFFRVSPREALLMDPSHRQFLMSVYEALEVAGYSRRVAAFYG
QSNHDWHMVSHDALGCDAFTLQGGQLAFGAGRAAFHFKWEGPTYSLDSACASSTSAMHLA
CMSLLSKDVDMAVVGSANILSFPHSFTCLSKSGVLSNT-GNCKTYRDDGDGYCRADFVGT
VVLKRLEDAVAQNDNILAVVAGSGRNHSGNSSS-ITTSDAGAQERLFRKVMQRARVSPED
ISYVEMHGTGTQIGDPAEMGAVASLFKEPLTVGSVKANVGHSEAAAGMASLLKCIMMFQK
DTMPPQAGMPLNPNF-PKIDIPSEILLNNFDAAGGNACMLLEDVIVTSARTPAAHLANIQ
DVAYTTTARRMHRSAYTASTTELIGKLEASPIVFVFTGQGSHYAGMGSELYAFRETVHNF
PA-F-LDII--TSKTMQTQLAVVTLEVGLAAFWQS-CGV--QPSMAMGHSLGEYAALHTA
GVLSLADTLYLVGHRARLLL-ERGVCTMLAVA-APIRELLTIACTNSPTATVVSGSVDDV
AELRT-AISPSTTLAVPYGFHSFQVDPMLDDYVALAGYSAP-RIPVASTLYLGQQTRQPV
DFVGALNAAKEWLEIGPSPVCSSFVRKTLSKCLAGAYTNGIAVDWLALHA-LPSYAWDL-
KDFWITYSTCAQYPVWASVGALFDGHRIRGV-SVAPGSVFCEAGVAAIRDVSLKRPLTLG
GCVVFAK-ARMDELFYALF-SNTVEYDPAFKCVKEVFVSGEAAAEVWGESLVHLAGFVVN
NTTFMMDSFDSPYFTYARVCDVYVFDFHEVSIILESISKGTGTEIADLTDDLVELGVDSI
MGIEIASRINSS-AGLD-ITIGDLR
>Fusgra_PKS13_BGC0001057_zearalenone
LLFGDQFKTH-TAFLIYAVRAGILLWVGISGGLISLSVLAVAETCLEVAGLLARLCRFTN
TIVGPPSILICSQALSRPLDIRIAIVGMAGRGP-GSDNVEEFWNVIMSKLDLCEEIP-RF
NL-SEFGCFMDKPGHFDNRFFHISPREALLMDPGHRQFLMTTYEALEMAGYSARIATFFG
QCNDDWHDVSHHTLGCDAYTLQGVQRAFGAGRIAFQFKWEGPTYSLDSACASTASSIHLA
CTSLLAKETDMAVAGAANVVGYPHSWTSLSKSGVLSDT-GNCKTFRDDADGYCRADFVGT
VVLKRLEDAIAHNDNILAVVAASGRNHSGNSSS-ITTSDAKAQEKLYRKMMHNARVSPND
ISYVEMHGTGTKVGDPAEMGALASLFSKPVVVGGVKANVGHSESAAGVASLLKCIMMFQK
NILPPQAGMPLNPNF-PNIEIPSEILLNNFDAAGGNACILLEDTVVTSSRTQASYHGNIE
DVAYTTTARRTHRFAVTASSTELISKLEASPVVFVFTGQGSHYAGMGSELYEFRETVQNF
PP-F-LDLI--TQSTLEVQLAVLTLEIGLAALWRS-IGI--QPSVVIGHSLGEYAALHVS
GVLSLADVLYLVGQRALLIL-QRNTSAMLSVA-MPTHAFLEIACVNSTNASVISGSIENI
TELQA-GLARSKMLSVPYGFHSSQMDPILADYAALAGFSEP-KIPVASTLYMARQCRQPV
NFVGALEAIQSWLEIGPSQVCSSFVRATLGKCMSSLYKHGATIDWLALHQ-LPTYAWDL-
KEFWIRYSTCAQQVVRASLSALIDGHRLRDR-SVCPGSVFSEAGLAALRNLSLKRPLTLG
DCMVFIR-SRVDEILYGLF-ANTVKYDAAFKCIQEAYISSEAAAVIWGESLVHLAGFVVN
DTTFMMDGFESPYHTYVRVCDVYIFDFHEVESILKIISKETGSDLADFQDDIADLGVDSI
MAIEIASQVTEE-TGMD-LAIGDLR
>Pocchl_Rdc1_BGC0000134_radicicol
FLVGDQIKAE-ICLLLHAVRSSLFLWLGISGGLISLSPRFVAEDSIEIGRLFVRLCKLVS
TIIGPPSVLICSQVLSLSLDIRIAIVGMSGRGP-RSDNIDEFWDVIMQKQDTCTEVP-RF
DI-DEYGCFMDKPGHFDARFFHISPRESMLMDPGHRHFLMSSYEALEMAGYSNRIAAFYG
QVTDDWHDQSHPTLGCDAYTLQGVQRAFSSGRLAWQFKWEGPTYSLDSACASTTAAIHLA
CMSLLSNDIDMAVAGASNILNYPHSFACLSKSGVLSDT-GNCKPYRDDADGYCRADFVGS
VVLKRLEDAVADNDNILAVIASSGRNHSGNSTS-ITSSDPGAQERLFRKVLRNANVSPDD
ISYVEMHGTGTPVGDPAEMSAVGNVFKGPLPVGAVKANFGHSEGAAGMASLLKCIMMFKT
DTIPPQAGMPLNPNF-PNVEIPAEILLNNFDAAGGNACLLLEDVVTLSSRTQAAHKANLA
DIAYTTAARRMHRSAYTASTTELMARVEATPIIFVFSGQGSHYAGMGSDLYQFRETVHGF
PP-F-IDLI--ADKTVQTQLAVLTLEIGLAAFWKA-AGV--QPSAVMGHSLGEYAALHVS
GVLSLADVLYLVGQRASLLL-ERNGFAMLAVA-MSTQELLSIACFNGPNATVISGEAHDI
SQLQG-RV---KVLPVPYGFHSFQMDSIISEYSTLADFSEP-KIPVASTLYLAQQTRQPV
DFIGGLNAIQQWLEIGPNQVCTQFVRAS-NKCMAMLYTQGIAIDWLALHK-LPAYAWDT-
KDYWITYSTFAQHVARASVAAVMEGHRMEQL-PICPGSGFCEAAFSALQHPVMHRPLTMG
TCTLLVR-DRMDSIFYSLF-ATTVQYDPLYKCTKMAYISNEAVAEVWGEGIVHIAGFVVN
GTCFINSGFESSYLAYARACQVFVFDFVRISVLINTIVSETGLDPSELTDDVAELGVDSI
MSIEIANKVSNA-TGEQ-LTIGDIK
>Sarzea_resS2_BGC0001246_trans-resorcylide
LLFGDQIPQE-ACLLLHAVRAGTLLWIGISGGLVSLSALAMATDCLEIARLLVRLCKLTN
TVIGPPSVLVCVQLLSRPLDIRIAIVGMAGRGP-GSDNVDEFWKLIMDKQDLCSEVP-RF
NV-DEYGCFMEKPGNFDARFFHISPREAMLMDPGHRLFLMSTYEALEMAGYSNRIAAFFG
QCTDDWHDAAHQTLGCDAYTLQGVQRAFGPGRLAWHFKWEGPTYSFDSACASSTVSIHLA
CMSLLARDVDMAVAGAANILSYPHSFTCLSKSGVLSDT-GNCKPFRDDADGYCRGDFVGA
VVLKRLEDAIAHNDNILAVVAGSGRNHSGNSTS-ITTSDAGAQQRLFRKVMRRAQVAPED
ISYVEMHGTGTQVGDPAEMAAVTETFAQPLRVGSVKGNFGHSEAAAGMAELLKCLMMFQT
DTIPPQPGMPLNPRF-PGIEIPAEILLNNFDAAGGNACMILEEVVVVSGRTPAAFQANIE
DIAYTTTARRMHRFACTASTVELAGKITASPIVMVFTGQGSHYAGMGKELYYFRETVHGF
PP-F-LDIILDANKAVQTQLAVLTLEISLASLWKS-SGV--LPSLVVGHSLGEYAALCVS
GVLSVADVLYLVGQRALLIM-ERGSCAMLSVP-MSTRAFLGVACINGPATTVLSGGIDDI
ARLQD-ELTHARALAVPYGFHSAQMDHLLEDYATLAGFSSP-RIPVASTLYLARQTREPV
AFVGALQAIKKWLEVGPSAVCGSFVRSTLATCLVAAYTHGVDVDWLAHHG-LPTYAWDL-
KDYWVSYSTCAQFVVQASLSALIDGHRMQNE-PICPGSVFCEAAIAALRNPVMSRALTLG
TCSLFIK-TRMDDIFYALF-GVKVQYDASYKGIKEAFVSDESAAQVWGEISANLAGFTVN
GTSFINSGFTSSYFTYVRVCDIFIFDFRRVRVLLESIAKETGMDVSELTDDPAELGVDSI
MAIEVTSTVTTA-TGLE-LTIGDLR
>Aspnid_AN7909_BGC0000057_9775A_F9775B_orsellinic_acid
VLFFPQVQHW-TLVLLTTVQIGQLLPMGFGAGLVAAGVAAAATSGLEAVSVAFRLGVELT
VVFGPPSTLAVEEVANKPIDVAIAVVGMSGRFP-NSDTLDEFWRLLETATTTHQVIP-RF
NV-DDYGCFLKNPGDFDHRLFNISPREAMQMDPVQRMLLMTTYEALEMAGYS-RIATYFG
QTIDDWKSINDQQ-GIDTHYLPGVNRGFAPGRLSHFFQWAGGFYSIDTGCSSSATALCLA
RDALTAGKYDAAVVGGGTLLTAPEWFAGLSQGGFLSPT-GACKTYSDSADGYCRGEGVGV
VILKRLADAVRSKDNVIAVIAGASRNCNAGAGS-ITYPGEKAQGALYRRVMRQAAVRPEQ
VDVVEMHGTGTQAGDRVETHAVQSVFAKPLIVGALKANIGHSEAAAGIISLMKAILILQH
DKIPAQPNQPMNPYL-EQIQL-ANIFVNNFDAAGGNVSMLLQDVVVTSGRTATAHEANLA
DLAYTTTARRIHREAYVASSTDLVRQLEKPAVVFTFTGQGAQSLGMGGALYSFRRLLQGL
PTKF-LNAI--RGSEVDMQVATVALEIALARYWRS-LGI--RPTVLIGHSLGEYAALCVA
GVLSASDALALAFRRATLIF-TRSEAAMLAVG-LPVQYRIEVCCVNGPSSTVVGGPVAAI
QALDE-YLVSTTRLRVQHAFHTRQMDVLLDELEASAAFHAP-TLPVASTVYLRRHTREPV
AFLDAVRACETAVEIGPHPICISLMATCLSSTLAAAHSAQLPVAWSEFHKDLPTYAFDL-
KTFWHSYASTTLHAVTVDLSKAICGHVVDES-AICPASIFIDMAYTALSSLEMHSPL-YG
SATMLVR-ARVQTLFYKVF-SEIVDYSAPYHAVQEAVIAADAAVTLAVDALVHVAGFLLN
NEVHIANHIGSPYHVYATICDVYTTDFKKLEELLQAVAEQTGVSVAEMKSSFTEFGVDSQ
MAISILANFQRT-TAVE-LTPADAE
>CBS123.57_g2763
VLFGGQFLEE-AATTIYLCQLLHYLTAGFSSGILPAAVVARSRSGLEGFRLAFWIACRSV
SISGPKADLLTRHLLVHCVNWSVAIVGMSVHLP-KGKGTEELWETLSQGLNAVDEIP-RF
KS-SDYGAFLEDPFSFDNAYFNISPREAKSMDPQQRILLHAAQEAFEDAGYVASTGCYIG
LATGDYTA-NLRN-DIDIFYSSGTLRAFHSGRISYFYRLSGPSIVTDTACSSSMVSIYQA
CRALQNGDCTAAIAGGVNVITSPDMYLGLAQGHFLSPV-GGCKPFDAAADGYCRAEGCVL
FVLKRLSDAVAEGDRIHGVIRNIMTNQSGNSHS-ITHPHSQTQTDLVKRLLQQTNVDPGS
VGVIEAHGTGTQAGDAREVESLKAIFGNPLVVSSIKGNIGHCEAASGAAGLAKLLLMLRE
RKTPVQIGLNINPSF-AGFIIPRRAVLNNFGAAGSNVSLLLEDVFALSAKSDRALKSALR
SICYTATARRHIRISMVCTSVDLLTRLQHTATIFVFSGQGALYSGMGQELMSFRDIILAY
PG-I-LSMLYKDQAIIASQCACVALEYALARIFMS-WGM--MPDYVMGHSLGEYAALCVS
DVLTLEDTFRVVASRAKMMA-DNNTSGMLACN-LSAEEVITIACLNSIGDCVIGGPLQQI
DIFQE-NCVRTKILDVPYAFHTSAMDPILKPLQALGRFGRP-AIPVISNVYFALHARQPV
RFADGLVSLQLFLEISPQPTTLPILRTSVSETLAAISLRKIPVKWREVFTSLPGHLLEG-
STFMIPFFN-LLPWLETDLAPLISGHDVNGS-SICPASVFHELAMEAVNGMSFASPMVTL
HCTGLVA-RQSRYFLYEAIFTRVVRYSPEYRSLVYLNVADEGLGSFFTDTLLHAAGFIAN
DEIGICARVESSFNIYCSLADAIALNFKRLQ----------------------STGLDT-
-------------------------
>Beabas_BBA08179_BGC0001720_oosporeinoosporein
PVFSGLFREQ-VHAALYLHQILAYMSAGFCTGLLPAAVAAASQTSHHFFQVALWIGIRSV
TISGIPTKLILDLIFIEKVDWDIAIVGMAVELP-GASDADTLWQNLVDGYQACSEIP-RF
NV-NDYGNFLENPFLFDAEHFGISRREAKSMDPQQRILLQTAYRALEDAGYVDTFGCWIG
NATLDYVD-NLRS-DIDVYYSTGTLRAFLSARISYVFGWSGPSITLDTACSSSIVALHQA
ARSILAGDCRSALVGAANTITSPDMYLGLDRAHFLSPS-GQCKAFDASADGYCRAEGCGV
FVIKRLSDALAEGDRIHGVIKAIEINQSGNTHS-ITHPHVPTQEALFDKMFRESRINPHE
ISVVEMHGTGTQAGDPNEVESVRRALCNPVYLTSLKANIGHAEAVSGIAGLAKLILMTRN
GYIPPQVSLKLNPRI-RGAAIDANSMLNNFGAGGSNAAVIIGEVCGVSAKNDRALVKLLA
DVCATLTSRRQMRVAVVASSLELAENLRS-EAVFIFSGQGSQYLGMGRELIEFAHTVNNY
PS-C-LAVITGEQRWQSFQSAIYVIEVALAKLLES-WGI--RPQAVAGHSLGEYAALVTA
GVIRLMDGLKLVAHRAKLMM-EQGQTSMLAVN-CSITSIIAISCNNSETDCVVGGPVPQL
VLLKK-HLVRSKLLDVPMAFHTAAMDPILEEFTAFAAVFPP-TLPVVSNVYFAKQCRGTV
AFDDGIKHFLAWIEIGPHPSVQPMLRGRLSQLLSHFYQTSSGVNWRSVFSQLPGMPFFP-
SEFHVPYFA-VHAIQETPAVEFIEGHLVCGY-ALCPASVYHEMVLAALSKVSYCAPMVTV
HCRG--S-RLQASMMYEKIFTRVVEYSDPYQKVETIRIREEALATCFMDVLLHVAGFVSN
DVMGICKEVGGPFDVYCSTSNAYAVDFQHVKSVPELVAKVCGLDAGQLGVDLDAHGVDSL
MGIEIAAALSSA-LGVD-VTVGDIE
>Armmel_AFL91703_melleolide_F
PVFAGHFNVE-LAATLFLVQTLRYLIVGFSSGILPACVVGSSETAVETFRLAFWIGVRLV
TISGRPDILVIDMILTQPVNWPIAICGMSVNMP-GAQSVAKLWEVLEKGINTVSEVP-RF
KV-SDTGNFIDEPDAFDNKFFNISPREARSMDPQQRVLLHTAYEALEDAGYVETFGCYVG
VATNDYVQ-NLRN-DIDVYYSTGTLRAFLSGRISYALQFSGPSIVVDTACSSSLIAVYQA
CRALMNRDCNAAVAGGVNVIGSPDMFLGLDRGHFLSPT-GQCKAFDASADGYSRSEGCGI
FVLKRLSDAVAENDQILGVIRGVEVNQSGNAYS-ITRPHAPTQENLFTQTLERSGLDASR
ISVVEAHGTGTQAGDPIELESIRGIFANPLHITSVKANIGHLEAASGAAALAKLLLMLRH
RTIPRLISLKLNPRI-KNVIIDTKALLNNFGAAGSNGALLLEEIVGLSAKNEQALVDLLA
DIAYTATARRRIRFAVTVKSKELAHKLELGKVVFVFSGQGGQYLGMGSALYKFKSAINNF
PG-V-LPIITSDGEFEANQAAIFALEYGLAKLWMS-WGV--TPTAVVGHSLGEYAAHVVA
GVLSLESALTLVAHRVRIMM-RTDTTGMIAIN-LGVTDILSIACYNSATDCVASGAIGQL
DALKA-HLCKSVRLKVPFGYHSSAMQPLLEEFGALAKVHAP-KIPVISNPYYLSHCADPV
QFESGISALIDWIELGPHPTTLPMLTVHPSSSLSQLYTSNVPVQWRDVFASLPSYPWQK-
SKFWVAWFGMLQSWAETPISTSITGHIVGDV-PLCPASVYHELALAGLFNIDYVKPLVSV
HCSGVVS-RRTAAIAYEIIFTRVVRYAKEYHTMKNVTISKEGYAIVFMDTMLHVAGFLAN
NDAYICSKVKSTYGVFVVNSDAIAVDFKKLRTVLKIIGDTCGIEVSALDVNLETYGVDSL
MSIEILRKFEESFLQMQ-FNITELV
>Monror_ESK96613_FNP092_?
PVFAGHFLRE-RNLSLLLVQALRYLVAGFSSGILPACAVACSQDAVELFRFAFWLGLRSF
TVSGRPDALILDMIVVQPVKWPIAIVGMALNMP-GAPSAAKLWELLENGINTVSEVP-RF
NI-SETGNFMADPSLFDAKFFRISPREAKSMDPQQRILLQTAYEALENAGYVDTFGCYVG
VATDDYVQ-NLRD-EIDVYYSTGTLRAFLSGRISYAMGFSGPSIVIDTACSSSCVSVYQA
CRALSNGDCNAAVAGGVNVIASPDMMIGLDRAHFLSPT-GQCKPFDASADGYSRSEGCGL
FVLKRLSDAVAENDNILGVIRGVEVNQSGNAHS-ITHPHAPTQVKLFERLLEKTGVDRHR
INVIEAHGTGTQAGDPNELESIRKTFANPLHITSVKANIGHLEAASGSAGLAKLLLMLRH
RTIPRLISLKLNPLI-ANTAIDTAAMLNNFGAAGSNGAVLLEEPFGLSAKDSIALDQLLY
DIAYTMTARRQMRMAVTASSRELVEKLLQAEVAFVFSGQGGQYLGMGAALYEFKTHVMGF
GD-I-LSIISPSGELEVYQTAVFALEYSLAQLWMS-WGL--SPVAVVGHSLGEYAALVIA
GVLSLRSALFVIASRVRLML-RKNSTGMIAIN-NGVQKILSVACYNSVSDCVVAGPLTGL
KALKS-YLCKSTILNVPFGYHSAAMNPLVDDLNAVLELHPP-RIPVVSNVYFSRHCAEPV
KFSDGFATLLAWIEVGPHPTTLPMMKACPTTSLSTLYAEKSDVAWRNVFSDLPTYPFTN-
VKYWVKFFSLLRSWVEVPISKLISGHQVGEH-PLCPASVYHELAMAALRDIDYAKPLVSV
HCTGILS-REIASVMYDIIFPRVVHYSKEYHSARCLTVHPEGHATVFMDTLLHVAGFVAN
NDAFICSQVDSTYDVFCRNADAYAVTFRKVRQVRKAVADTCDVPMTSMDISLTSFGVDSL
MSIEIFGRLQALFPDAE-LTISEIA
>CBS139.28_g1253
LVFGPQFVEA-ITPFTVIVHITQYFIQGFCTGWLSAVALACSANAGVALRLALGIGAYVF
TITASAPTIALQSILVDLCRWAVAIIGMACQYP-GADSTDEFWDIIASGESMLGELP-RF
DP-KKRGNFIKDPKAFDHRFFKKSSREAASMDPQQRLLLQVSYQALESSGYHEEIGCFIG
VASSDYEDNVSSH-PSNAFSLTGTQRAFLSGKISYNYGWTGPSITYDTACSASLVAIHSA
CKALQTGECSAALAGGVNVITSPNLTLNLAGASFLSPT-GGCKSFDAKADGYSRGEGAGL
IVLKLLSQAITDKDSILGVIAGSAVNQNKNASP-ITVPHSPSQTSLYNKVSTLAGIDTSD
ISYVEAHGTGTLVGDPIECASIRTTFAKTLYLGSVKGNIGHTEAASGVASVIKTVLMMRH
RTIPPQANFILNPTI-PNMMIATKAFVNNYGAAGSNAALILCEPIVISAQSTISLSLNLS
DLSFSLAMNNNRIWSTTTSSLQLYDQLKGKPVVLVFGPQTGDMVSLNSEIYKLRSHLMAF
EGLY--PYIF-DLSLVTLHCALFSLQYSCAQAWID-SGL--KVDAVMGHSFGELTALCIS
GVLSLEDGIKLISGRAKLMQ-EKEKGSMMVVE-ADVQRILDIACHNGPTSHVLVGSIASI
ESLYD-SLLKLSKMKVARGFHSRFTEDLLPDLHNLAQFREP-TIRLETCTIS-NHTRKPV
FFTQAVERLADWLEAGTDSPVIEMVRRKLAETTVNLWNAGQNVNFWLHHRELPPYQFDR-
SQHWLDYPLILFNGLSINPELLAAGHCVLGF-PLCPASLYLELAEQASKDVEFKAPLGHV
AGRILINYERLDALIYQVF-SNIVDYADFFQGVKSVSSNGEIAGEILSDSFIQVAGLHMN
DHMFIASKVDLSWSVYSSFNDIFVFDFTKIPKVRKLISKILDIPLLDLHDNIDSLGIDSL
MLTEVLEDLRAE-FEVE-IDISSLS
>CBS122017_g4260
LVFGPQFVEA-ITPFTVIVHITQYFIQGFCTGWLSAVALACSANAGVALRLALGIGAYVF
TITASAPTIALQSILVDLCRWAVAIIGMACQYP-GADSTDEFWDIIASGESMLGELP-RF
DP-KKRGNFIKDPKAFDHRFFKKSSREAASMDPQQRLLLQVSYQALESSGYHEEIGCFIG
VASSDYEDNVSSH-PSNAFSLTGTQRAFLSGKISYNYGWTGPSITYDTACSASLVAIHSA
CKALQTGECSAALAGGVNVITSPNLTLNLAGASFLSPT-GGCKSFDAKADGYSRGEGAGL
IVLKLLSQAITDKDSILGVIAGSAVNQNKNASP-ITVPHSPSQTSLYNKVSTLAGIDTSD
ISYVEAHGTGTLVGDPIECASIRTTFAKTLYLGSVKGNIGHTEAASGVASVIKTVLMMRH
RTIPPQANFILNPTI-PNMMIATKAFVNNYGAAGSNAALILCEPIVISAQSTISLSLNLS
DLSFSLAMNNNRIWSTTTSSLQLYDQLKGKPVVLVFGPQTGDMVSLNSEIYKLRSHLMAF
EGLY--PYIF-DLSLVTLHCALFSLQYSCAQAWID-SGL--KVDAVMGHSFGELTALCIS
GVLSLEDGIKLISGRAKLMQ-EKEKGSMMVVE-ADVQRILDIACHNGPTSHVLVGSIASI
ESLYD-SLLKVSKMKVARGFHSRFTEDLLPDLHNLAQFREP-TIRLETCTIS-NHTRKPV
FFTQAVERLADWLEAGTDSPVIDMVRRKLAETTVNLWNAGQNVNFWLHHRELPPYQFDR-
SQHWLDYPLILFNGLSINPELLAAGHCVLGF-PLCPASLYLELAEQASKDVEFKAPLGHV
AGRILINYERLDALIYQVF-SSIVDYADFFQGVKSVSSNGEIAGEILSDSFIQVAGLHMN
DHMFIASKVDLSWSVYSSFNDIFVFDFTKIPKVRKLISKILDIPLLDLHDNIDSLGIDSL
MLTEVLEDLRAE-FEVE-IDISSLS
>DSM107184_g2465
LVFGPQFVEA-ITPFTVIVHITQYFIQGFCTGWLSAVALACSANAGVALRLALGIGAYVF
TITASAPTIALQSILVDLCRWAVAIIGMACQYP-GADSTDEFWDIIASGESMLGELP-RF
DP-KKRGNFIKDPKAFDHRFFKKSSREAASMDPQQRLLLQVSYQALESSGYHEEIGCFIG
VASSDYEDNVSSH-PSNAFSLTGTQRAFLSGKISYNYGWTGPSITYDTACSASLVAIHSA
CKALQTGECSAALAGGVNVITSPNLTLNLAGASFLSPT-GGCKSFDAKADGYSRGEGAGL
IVLKLLSQAITDKDSILGVIAGSAVNQNKNASP-ITVPHSPSQTSLYNKVSTLAGIDTSD
ISYVEAHGTGTLVGDPIECASIRTTFAKTLYLGSVKGNIGHTEAASGVASVIKTVLMMRH
RTIPPQANFILNPTI-PNMMIATKAFVNNYGAAGSNAALILCEPIVISAQSTISLSLNLS
DLSFSLAMNNNRIWSTTTSSLQLYDQLKGKPVVLVFGPQTGDMVSLNSEIYKLRSHLMAF
EGLY--PYIF-DLSLVTLHCALFSLQYSCAQAWID-SGL--KVDAVMGHSFGELTALCIS
GVLSLEDGIKLISGRAKLMQ-EKEKGSMMVVE-ADVQRILDIACHNGPTSHVLVGSIASI
ESLYD-SLLKLSKMKVARGFHSRFTEDLLPDLHNLAQFREP-TIRLETCTIS-NHTRKPV
FFTQAVERLADWLEAGTDSPVIDMVRRKLAETTVNLWNAGQNVNFWLHHRELPPYQFDR-
SQHWLDYPLILFNGLSINPELLAAGHCVLGF-PLCPASLYLELVEQASKDVEFKAPLGHV
AGRILINYERLDALIYQVF-SSIVDYADFFQGVKSVSSNGEIAGEILSDSFIQVAGLHMN
DHMFIASKVDLSWSVYSSFNDIFVFDFTKIPKVRKLISKILDIPLLDLHDNIDSLGIDSL
MLTEVLEDLRAE-FEVE-IDISSLS
>Aspnid_ANIA06448_BGC0000037_cichorine
LVFGSQMRTS-ITPFTVILHTVLYMVQGFCTGFLTAVSVATSPDASVALRLAVAIGAYIA
TVTAPRASLLLQSILVQRCDWPIAIIGMGCKFP-GADTLDEYWQLLAQGTSMCRTMP-RF
KT-SSWGNFVNDVDAFDHRFFKKSSREAASMDPQQRLVLQVAYQTLESAEYSRDVGCYLG
LCASDYTDNVASH-PPNAFSSLGTLRAFLSGKISHFFGWTGPSITYDTACSSSAVAIQAA
CRALQTGECSMALAGGVSLYTSPNFYQNLSAASFLSPT-GPTKPFDAKGDGYCRGEGVGL
VFLKPLSSALADHDNIMGVIAAAAVNQNQNSTA-ITVPHSESQIELYRKVVSEAGLHPHD
VSFVEAHGTGTPVGDPIEFTSIRTVFGNPLAIASVKGNIGHTEGA---------------
------------------------ACINNYGAAGSNAAMIVTEPIYVSANTVSSLKEYLA
SLAFQLANSQNRALITSVTSKELEDQLSA-PVVLAFGGQVARSVGLSRQVYDLRTHLAGL
NSIF--PAIF-RKEVVLLHSALFSAQYACAMTWIE-AGV--IPAALIGHSFGQLTALSVG
RVLSLKDGLGLITERAKLMR-DAEHGSMVSVQ-ADVARLMEIACFNGPTSHVVVGSADAA
DRLEA-ALIRYKRLAVSHGFHSKFTEPLLLGLEQCAEFRTP-KYAIETCSIV-QHTRTPV
YYTEALARIEAWLEVGTGGSVAGMIRGALADATVNLWKSSHKLQFWAFHRELPPYQFEK-
TRHWLDWETSVEEFLRISTEFFVKGHAVLAE-PLCPAPLYIDLACKAVEDLEIQAPLGHA
SGTVLVSSKRVQEMVYQLF-SRVVSYADYYKGVQSVYASGEVTGRILVDNFIQTAGIHVN
KEVYVCTKVDRSWIVHSSYNDIFVFNFTRVQKLKKTLSRVVEVPVADIHDGLADLGVDSL
LGTEVLTEINQV-FNVS-IDVASIS
>Penbre_mpaC_BGC0000104_mycophenolic_acid
VLFGPQLTNI-LTPITVMRHIVDFWTQGFCVGLLAAIAVACSRNASNAIRLSLCVGALV-
---------ALDSILCAKANWPIAITGMACRYP-NADTLAQLWDLLELGRCTVKSPP-RF
HM-SDWGHFLERPDVFDHRFFNISAREAESMDPQQRVALQVAYEAMESAGYLRDIGCYVG
VGSEDYTENVASR-NANAFSITGTLQSFIAGRISHHFGWSGPSISLDTACSSAAVAIHLA
CKALQTNDCKIALAGGVNVLTNPRVYQNLSAASFLSPS-GACKPFDASADGYCRGEGAGL
FVLRPLQDAIDNGDPILGVIAGSAVNQGSNNSP-ITVPDAEAQRSLYNKAMSLAGVSPDE
VTYVEAHGTGTQVGDPIELDSLRRTFGNSLHIGSIKGNIGHTETSSGAAGLLKTILMLQQ
QRIPRQANFNLNPKV-KRLVIASEAMVSNYGASGSNAALIVKEPILVSARSEESLRAYVQ
KLAYNLAMKQNRNLTFSTSSDSLSARLEAPPVVLCFGGQNGLTATISKEVFDLRTHLLGL
PSLF--PTIF-SSAIIHLHFILFSIQYASAKAWLD-SGL--RVSRIVGHSFGQLTALSVA
GSLSVRDGIHLVTERARLIE-SSESGIMLAVE-GTVQQLLDVACYNGPRQQVLAGTAESI
AAIEN-AALRLTRLQNSHAFHSRLVDSIVPAIMEVAGYQTP-IIPIEACSIV-EHSRMPV
YFRRAVERVAEWLEAGSASPIIPMVRRVLANVTSALWAQGVHVQFWPFDRNLPPYQFAQ-
NSHWVDF-AGLLCQLHVNIQACTQGHAVLNQ-TLCPASMYMEMVLRAIEDLTISSPLVHA
EGTVLLDSARSKTIVYAAL-ESVTNYGDYFRGVKKVFANGEASGLVLLDNFLQVAGIHVN
SEVFVCNAIGETWKVYTSYCDIYVMDFTSVSTVQEMLCELFGVSVAEVSPSLVDIGVDSL
MSTEVLSEIKKR-FQVD-MNIQGLV
>Penroq_CDM36726_BGC0001360_mycophenolic_acid
LLFGPQLSDI-LTPVTVMKHLVDFWSQGFCVGILAAIAVACSQDASNAIRLAVCIGALVV
TITIPGDTAALESILSVKADWPIAITGMACRYS-NADTTSELWDLLELGVCTVEKAP-RF
RM-PDWGHFLDRPDAFDHRFFNISAREAESMDPQQRVLLQVAYEAMESAGYCDEIGCYVG
VGSEDYTENVASR-NANAFSATGTLQSFIAGRISHHFGWSGPSITLDTACSSAAVAIHMA
CKALQTKECSIAVAGGVNILTNPRVYQNLAAASFLSST-GACKSFDVSADGYCRGEGAGL
VVLRPLQDAIDNGDPILGVIAGSVVNQGSNRSP-ITVPDAESQRSLYRKALSLAGVAPDE
VTYVEAHGTGTQVGDPIELESLRKAFGQSLHVGSIKGNIGHTETSSGVAGLLKTILMLQK
QRIPKQANFRLNPKVMPRLVIPVEAMVSNYGASGSNAALIVRDPILISARSEESIRAYVR
ELAYNVAMKQNRTLTFSTSSDSLSTRLEAPPIVLCFGGQNGVTSSISQELYDLQTHLLGL
PSLF--PTIF-TSDTVYLHFMLFSIQYASARAWID-SGL--RVDRIVGHSFGQLTALSVA
GSLSVQEGIRLVTERARLIQ-SNESGVMLAVE-GTVQRVLEIACYNGPQQQVLAGTGECI
RAVED-ALVRVRRLENSHAFHSRLVDSIVPGLTELAEYQAP-AIPIEACSIV-EHSRMPV
HFQRAVERIAQWLEAGSASPIIPMVRRVLATVTSALWGQGVHVQFWPFHHNLPPYQFAK-
NRHWVDFRAGLLRKLAVNTQSCTKGHAVLDQ-TLCPASMYMEMVLRAIEDLVISSPLVHA
TGSVLMDPARARGIVYSAL-EQVTNYADYFRGVRQVFANGEAAGLVLLDNFLQVAGIHVN
EEVFVCNAIGESWKVYTNYCDIYVMNFMSVSAVQEMLCELFGVSVEEVSPSLIDIGVDSL
ISTEVLSEIKRR-FHKD-INIQGLT
>Penroq_mpaC_BGC0001677_mycophenolic_acid
LLFGPQLSDI-LTPVTVMKHLVDFWSQGFCVGILAAIAVACSQDASNAIRLAVCIGALV-
---------ALESILSVKADWPIAITGMACRYS-NADTTSELWDLLELGVCTVEKAP-RF
RM-PDWGHFLDRPDAFDHRFFNISAREAESMDPQQRVLLQVAYEAMESAGYCDEIGCYVG
VGSEDYTENVASR-NANAFSATGTLQSFIAGRISHHFGWSGPSITLDTACSSAAVAIHMA
CK----------------------------------------------------------
------------------------------------------------------------
---------GTQVGDPIELESLRKTFGQSLHVGSIKGNIGHTETSSGVAGLLKTILMLQK
QRIPKQANFRLNPKVMPRLVIPVEAMVSNYGASGSNAALIVRDPILISARSEESIRAYVR
ELAYNVAMKQNRTLTFSTSSDSLSTRLEAPPIVLCFGGQNGVTSSISQELYDLQTHLLGL
PSLF--PTIF-TSDTVYLHFMLFSIQYASARAWID-SGL--RVDRIVGHSFGQLTALSVA
GSLSVQEGIRLVTERARLIQ-SNESGVMLAVE-GTVQRVLEIACYNGPQQQVLAGTGECI
RAVED-ALVRVRRLENSHAFHSRLVDSIVPGLTELAEYQAP-AIPIEACSIV-EHSRMPV
HFQRAVERIAQWLEAGSASPIIPMVRRVLATVTSALWGQGVHVQFWPFHHNLPPYQFAK-
NRHWVDFRAGLLRKLAVNTQSCTKGHAVLDQ-TLCPASMYMEMVLRAIEDLVISSPLVHA
TGSVLMDPARARGIVYSAL-EQVTNYADYFRGVRQVFANGEAAGLVLLDNFLQVAGIHVN
EEVFVCNAIGESWKVYTNYCDIYVMNFMSVSAVQEMLCELFGVSVEEVSPSLIDIGVDSL
ISTEVLSEIKRR-FHKD-INIQGLT
>Penroq_adrD_BGC0001508_andrastinA
VVFGPQLKDV-LTPLTVIRQIIDVWAQGFCVGFLAAVAVASSNDASTMIRLAVCIGAAVV
TVTVAEDEVALESILTKPSQWPIAITGMGCRYA-QADSPEQLWEMLELGRCGVNALP-RF
KM-ENWGNYLANPDVFDHRFFGISAREAEAMDPQQRLLLQVGYEAMESAGYCTDVGCYVG
VGSDDYTDNVGSS-NANAFSATGTLQAFCTGRLSHYFGWTGPSVVVDTACSSAAVSIHLA
CKALQTNECSIAVAGGVNVMTSPRVTQNLAAASFLSPT-GASKAFDASADGYCRGEGAGL
VVLRPLKDAIHNGDPILAIIGGSAVNQGSNRSP-ITVPDSDSQISLYRKALVTSGVRPED
VTYVEAHGTGTQVGDPIEFESIRKTFGERLYVGSVKDNIGHTETSSGVAGLLKTVLMMQK
HQIPKQANFVLNPKI-PAIAIPTKAMVTNYGAAGSNAALVVKQPVILAANTVESLRSY-Q
DTAYNLAIKQSRVSAFSIPVDELIAKLESLPVVLCFGGQNGNEATISEDLFNLQYHLLDL
PSLF--PSIF-QPGTVSLHCILFSIQYASAKSWID-SGL--QVDRIIGHSFGQLTGLCVG
GGLSLSDALYLVSERAKMIH-SMERGAMLLVE-GSVQGLLDVACVNGPRNTILAGDERSL
QMIEK-LSLRTKRLKNTHAFHSRLVDNIVPPLTKVAQYKPL-SIPIEACSIV-DHSRRRV
DFQTAVERVAQWLEAGSASPIIPLVRRVISQATCNLWSRGVKVQFWQFHDNLPPYQFAQ-
TRHWIGYPKEFVQLLAINTNECTQGHAVLDQ-NLCPASLYFEIIVRALKDLAISAPLVHA
TGEILIDSSRVDSIVYQAF-RRVVNYADYYRGVEQVFATDEAAGIVLVDNFIQVAGIHVN
DEVFVCTGVGESWAVYSNVCDTFVLDFTSVSVVQEMLCDLLGIASDELLPSLEDIGVDSL
MRTEVLVEIKKR-FNFT-IDILTLV
>Aspnov_P174DRAFT455569_BGC0001708_novofumigatonin
ILFGPQLVDL-VTPVTVIRHIVEFYVQGFCVGFLAATAVAASCDVSKIIRLAVCIGGLVA
TLTVPKSLAALQSILCFRSQWPIAVTGMACRYP-QANSVEELWEMLELGKCAVKPLP-RL
KM-VEWGHYLEEPDMFDHRFFGISAREAATMDPQQRLLLQVAYEAMESAGYCRDVGCYVG
VGSDDYTDNVGSH-HANAYSAPGTLQAFNTGRISHYFGWSGPSVVVDTACSSAAVAIHLA
CQALRTKDCSVAIAGGVNVMTSPKVTQNLAAASFLSPT-GASKAFDADADGYCRGEGAGL
VVLRPLEDAISDVDPILAVITGTAVNQGSNCSP-ITVPVSESQMSLYGKSLAASGIAPED
VTYVEAHGTGTQVGDPIEFDSIRRMFGEELYVGSIKDNIGHTETSSGVAGLVKTILMMQK
GRIPKQANFSLNPKI-PRIVIPKQAMVTNYGAAGSNAAIVLRQPVFVAAKSPESLRSYMR
DITYNLAIKQNRLVSFPTPSQTLLSQLESPSVILCFGGQNGNTAHISQDLFALQAHLMGL
PSLF--PTIF-QEELVNLHCILFAIQYASAMCWIH-SGL--QVKRMLGHSFGQLTALCVA
GGLTLIDAIRLVSERARLIE-TSDHGVMLSVD-ASVRALVDLACYNGARSYVLAGDEISI
QVVEK-LAMRIKRLPNTHAFHSRLVDSIVPGLRKLAQYHPT-TIPVEACSIV-AHSRMPV
HFDSAVQRAANWLEAGSASPIVSMVRRVVAKATSGLWANGIP------------------
TSHWTEYPMGLVQVLSVNTKTCTQGHAVVEQ-NLCPASLYLEMVVSALQELSISAPLVHA
TGRILMNPSRPDSIVYQAF-RRVVNYADYYRGVESVFCVSEATGRVLIDNFVQVAGVHVN
DEVYVCSAVGEPWRVYSNYCDVFVMDFTSVSAIQAMLSDLLGVGLDELSPYLMAIGVDSL
MSTEVLTEIKKR-FGVN-IDIQCLV
>Chaglo_CHGG08793_BGC0001219_shanorellin
LLFGPQLVKA-VAPLTVVSQVAEYLVQGFCIGFLAATAVASSRNVGVAIKLAACVGAVIV
TITAPESRLAIDSILTEKCDWAIAVIGMACRYP-QAPSLDEFWSLIISGRNAVGPVP-RF
RA-EEWGNFVQDPDAFDHRFFQVSAREAASMDPQQRLILQVAYEAIESAGYAQRVGCYMG
VGSVDYEANVASD-NATAFSATGTLRAFISGKVSHYFGWTGPSVTFDTACSSSAVAIHHA
CKALQTKECPVAIAGGVNLITSPSLYQNLAAASFLSPT-GASRAFDAQGDGYCRGEGAGV
LVLKPLAQALADGDAILGTILGTAVNQGSNCTP-ITVPDSAAQSELYAQALAGGGVAPTE
VTYVEAHGTGTPVGDPIECASIRSAFGQELTIGSVKDVIGHTEAASGVAGCIKTLLMMQH
GVIPKQPNFTLNTKI-P----ARQGDCQPSKAHGRSSTTTRRRPKQRPPDTIEPPRPPLQ
DITFHLARRLNPLATWTTTSLALGQDLAALPIILTFGGQSGLTAHLSPALVSLHTHLLGL
LPLF--PRIF-DAALVGLHAALFSVHHAY-------------------HS----------
----------------RLADPSGRRGRVHCMA-AACRDVL--------------------
---------RLGRRPG----------------------------------LVTAHTRDTV
HFADAVERIVRWLEAGSASPVVAMARRALARAVTSLWAARSTATFWPFHGDLPPYQFAK-
SKHWIDFPAELVRLVAVDASLCVSGHAVLGQ-SLCPASMYFELVIRALENLRIMSPLAHA
LGTALMGSSRYEQIIYRVF-GRIVNYAPHYQGVRNVVAGNEVVGDVAIDNFLQVAGIHVN
DDVFVCTGIGESWRVYSNVNDILVLDFTRVSALRNLLSEVLGTELAEIQPALADLGVDSL
MITELAGEIKKH-FSVD-IDVQSLS
>CBS123.57_g3704
LLFGPQLCDT-ITPLSVILQLTQYSTVGFCTGLLTALAVSSSANGATAVRLAMIIGALVY
TLTTSKRTAAVRSILLEQSNWHIAVVGMSLKVA-GANDLEEFWGLLSEGKSQHREVT-RF
TF-DSYGNFVTDHDTFDHKFFKKSPREMASTDPQQRLMLQAAYQAVEQSGYFKHIGCYVG
VGTVDYERNIACH-PANAFSATGNLKSFVAGKISHYFGWTGPGLTIDTACSASAVAVHQA
CKAILSGECTAALAGGAMIITSPEWFQNLAGAAFLSPT-GACKPFDAKADGYCRGEGVGA
VFLKKMTSAIADGDQILGVIASTAVYQNQNCTP-ITVPNAVSLSGLFQNVVRQAGLEPKQ
VSVVEAHGTGTPVGDPAEYESVLRVFGDPLSLGSVKGLVGHTECASGIVALIKTLLMVQE
AAIPPQASFNINPSI-KKIEIATSALINNYGASGSNASMVVTQPFWFCGYDDQSLRRYIA
NLSFNVNRQSNRALVFNCNSIDLEEKLTARPIVLCFGGQISKFVGLDRQVYDLRSHLLGL
DGIY--PEIF-QRTTIKLQTILFAMQYACAKSWID-CGI--PVAAIVGHSFGELTALCIS
GVLSITDAMKMIASRARIIR-DSEKGSMLAVE-AKVQSLLTIACYNGPTTFTLAGSVKAI
DAVIE-TIMKTKKLNVTNAFHSILVNPLMASLEEVSQFGEP-TIPLERATFVAEHMRNPV
YFNHAVQRLSKWLEAGSNSTITKMASRVLTEATTDLWKQGVNVAFWPHHSILPPYQFEK-
SRHWLDLPKGLSTFIRINTMQYISGHTIAQAAPLCPSTLQLDIAIEALQGLENHAPLCHV
SGRLLIGHQRCLRLIYKAF-SEIVDYGELYRGVQKIVGKGESAGRVLADSFCQVAGIYVN
KDIFISNKIEQKWDIFANHSDVFIFDYQRVSSVRNLLANVSGLEPHEIKDDLPDIGIDSL
MGMELAREIETV-FKCT-LDFKSLI
>Monpil_2362MpPKS5_BGC0000027_ankaflavin_monascin_rubropunctatine_monascorubrin
LLFGPQIVDA-VSPLVVITQLAQYCALGFCTGLLSAVTVACSTNGAVAIRLAMLVGAAAV
TVTTAAKTFALRLILLERSQWDIAVIGMSCKVA-GADDLEEFWKLLCKGESQHQEVP-RF
TF-DTFGNFIRDHDVFDHKFFKKSPREIASTDPQQRHMLQIAYQAVEQSGYFKQIGCYIG
VCAADYENNIACH-APNAFSATGNLKSFIAGKISHYFGWTGPGLTIDTACSSSAVAVHQA
CKAILSGECTAALAGGTNVMTHPLWFQNLAGASFLSPT-GQCKPFDAHADGYCRGEGIAA
VFLKKLSTAIEDGDQILGTIASTAVYQNQNCTP-IFVPNSPSLSELFKDVTREAHLVPKQ
ITVVEAHGTGTPVGDPAEYESILGVLGTPLHFGSVKGLIGHTECTSGVISLIKVLLMINE
GYIPPQASFTMNPSI-KNMKIATKALINNYGASGSNASLIVTQPFWFPGPDDRSLRSYPR
NLSFNLSRQSNRAAIFNCASIELEQKLTARPVVLCFGGQISTFVGLDRQLYDLRSYLLKV
GSIY--PAIF-ERNPVKLQTSLFAIQYSCAKSWID-CGV--QPVALVGHSFGELTAVCIS
GILGLEDALKMIIGRASLIR-DSEKGSMMAIE-ADVEKLLTIACFNGPRSFTLAGSSLAI
DAVLQ-TVLRTKKLNVTNAFHSTLVEPLVVDLEKTATFGKP-IIHLERATYVASHMRDPV
YFNHAVQRLAKWLEAGCNSTIVNMLGRALSDTTVSLWRAGLNVSFWSHHSLLPPYQFEK-
ARHWVELPKGLLTFVRINTMELVSGHLIAQTAPICPATLEVDLAIEAIHHVDNQAPICHV
TGKVLVGYQRCLGIIYKTF-AEIVDYGEMYRGLQKLVGQGESAGRILSDCFSQVGGIWVN
TDMYIANGFEQIWDVYAYHTDIFIFDYAKVPKVRAMLAELAGLEPEEIKDDLANIGIDSL
MGMELAREIEVI-FKCS-LSFQGLL
>Talmar_ADH01663_BGC0000099_monascorubrin
LLFGPQVLNV-VSPLVVITQLTQYATLGFCTGILSALAVSSSADGSVAVRLAMVIGAVVA
TVTTSTKTIALRQILVDKSEWDIAVVGMSLKVA-GADDVEEFWDLLLRGESQHQEVP-RI
TF-ETFGNFIRDHDAFDHKFFKKSPREIGSTDPQQRHMLQCAYQAVEQSGYFKKVGCYVG
VCAADYENNIACH-APNAFSATGNLKSFIAGKISHYFGWTGPGLTIDTACSSSAVAVHQA
CRAILSGECSAALAGGTNIMTNPLWFQNLAGASFLSQT-GQCKPFDAKADGYCRGEGIAA
VFLKKLSSAIEDGDQILATIAGSAVYQNQNCTP-IFVPNAPSLSDLFRNVVAQARLEPKQ
ITVVEAHGTGTAVGDPAEYESIHNVLGTALQLSSVKGLIGHTECTSGLISLVKTVLMIQE
ARIPAQASFSINPHI-HNMEIPTKALINNYGASGSNASMVVVQPFWFTGPDDRSLRAYLG
NVSFNVSRQSNRGLIFNAASLELEQKLSTKPVILCFGGQVSTFVGLDQQLYDLRQHLLGH
SSIF--PGVF-QKTPVHLQTMLFAVQYSSAKAWIE-SGV--EPAAVVGHSFGELTALCVS
GALSLEDTVKMIIGRAKIIR-ENEKGAMMAVE-GDVQNLLTIACYNGPRSFTLAGSMKAI
EGVVK-TAMRTKVLNVTNAFHSTLVEPLMEDLDKVGGFCQP-TIRLERATFVAEHMRHPV
YFNHAVQRLAQWIEAGSNSTITNMASRALSDATVTLWKNGLDISFWAHSSLLPPYQFEK-
SRHWIEMPKTLLTFVRINTMELVTGHVIANTAAICPATVEVDLAIEGIHSVDNQAPICHV
TGKLFVSHERCVALIYKTF-GEIVDYGEQYRGLQKLVGKGESAGRVLSDAFSQVGGIWVN
ADMYIANGFEQSWDVFALHTDIFIFNYAKVAQVRAMLAELSGLEPEEIKEDLANIGIDSL
MGMELAREIENI-FKCS-LTFQALL
>Aspnig_ASPNIDRAFT56946_BGC0001143_azanigeroneABCDEF
LLFGPQIKQT-ISPMVVITQLTEYVTVGFCTGLLTALAASLAPDGAIAIKLAMIIGGVVA
TITTAARSIALRSILLDTSHWEIAVIGMSCKVA-GADDVDEFWDLLCKAESQHQEVP-RF
GF-ESYGNFINEHDCFDHKFFKKSAREIAATDPQQRQMLQVAYQAVEQSGYFRKIGCYIG
VCAADYEYNVACH-PPNAFMATGNLKSFVAGKISHWFGWTGPGLCIDTACSSSLVAVHQA
CQAILTGDCTAALAGGANIITHPLWYQNLAAASFLSPT-GQCKPFDASADGYCRGEGFAA
VFLKKMSAAIADGDMIIGSIKATAVNQNQNCTP-VFVPNAPTLSDLFRDVLDRSQLTANQ
ITVVEAHGTGTQVGDPAEYESIRNVLGTPLLFGSVKGLVGHTECTSGAVSLVKTLLMQQH
EAIPPQPSFDLNPEI-PNMQIATRALINNYGACGSNASMVVAQPFRLCGSDDRALRAYVA
DLAFNVCRQSNPSLAFACRTTEVEEKLRAREVILCFGGQISNYVGLDREVYDLRKHLLGV
DSIF--PGIF-QKSPVKLQTILFSTQYSSAKAWMD-SGV--RPVAAVGHSFGELTALCVT
GILSLADAMKMIVGRATVIR-DFDKGSMIAVE-ADVQRLLTIACVNGPTSYTLAGPVKSI
DIVTE-VIIRSKRLKVTNAFHSTLVEPLMEELEKVGQFNAP-TIQLERAIYVPDHMRNPV
YFNQAVQRLAQWLEAGSNSTITSMASRALITSTLSLWKQGISTNFWAYHALLPPYQFEP-
SRHWMELPKTLWSLIQINTAELVSGHVIANTAPICPATVEVDIVVEAVLAVTNQSPICHV
LGKLLIGHQRCVDLIYTTF-AGVVDYGEQYRGLKKIVGKGESAGRVLGDCFSQVGGIWVN
DEMFIATGFEKIWDVLACHTDIFIFDYHKVAKTRALLAEISGLEPSEIEAELADIGIDSL
MGMELARDLEAL-FKCP-LTFQGLV
>Aspnid_Q5AUX7.2_FNP117_derivative_of_benzaldehyde
LLFGPLALEV-LIPLVMVLHLTEYSTVGFCTGLLSAMAVSSAGSAAVAVRLGLLVGVVVA
TITAPASEIALRSILVEPPQWDIAVVGMSCKVA-GANNLEEFWDLLCTGKSQHREVP-RF
SF-ETFGNFIDGHDQFDHKFFKKSPRESATMDPQQRHLLQIAYQAVEQSGYFRQIGCYMG
VCACDYENNIACH-APNAFSATGNLQGFIAGKVSHFFGWTGPGLTIDTACSSSAVAVHQA
CKAIITGECTAALAGGTHVMTNPLWFQNLAGASFLSTT-GQCKPFDAKADGYCRGEGIAT
VFLKKLSAAVADGDQILGVITATAVQQNQNCTP-IFVPNVPSLSDLFRVVVKQSRLQPSD
VTVVEAHGTGTAVGDPAEYDSIRSVLGKTLALSSVKGLVGHIECTSGIVSLIKVLLMLQK
RMIPPQASFTINPAI-KKINIPTTALINNYGASGSNASIVVTQPFRFCGMDEQSLRRYLR
NISFNVNRQSNRTLLFSVKTLELEQKLVTKPVVLCFGGQVSTFVGLDRTVYELRKHLIGL
KSIF--PRIF-ETTTVHLQIMLFASQYACARSWID-SGI--QPVAVVGHSFGELTSLCVS
QSLSLEDAVKMIAARATLIR-DAEKGAMLAVE-ADVQKLLTIACYNGPRSFTLAGAVAAI
DAVAE-ALMKNKRLNVTNAFHCALVDPLLDRLEESARFRAP-VIPVQRATFVADHIRSPV
FFNHAIHRLADFLEAGSNSTVTNMASRALVDATMNMWKSGLGVHFWAHQPLLPPYQFEP-
SRHWIELPNTLLTFVRVNTMKLIRGHIIAQTAPICPATVQLDLVIESIHAVENLAPICHT
TGRVHFRHQTCVELIYKMF-AEIVDYGEDYRGLQKLVSKGQSAGYVLADSFCQVGGIYVN
NDMFIANGIEQSYHVLATHTDVFAFDYVKIPRIKSILAELSGLEIAEIKDDLADLGIDSL
MGMEMAHEIEKA-FTIS-LDVPSLI
>Monrub_citS_BGC0001338_citrinin
FIFGPQVLDA-LSPLVVIGQLVEYMTFGLCTGTLCAFAVACSSNGAVAARLAMLVGAIVA
TLTASKKTAALRAILLEQSEW-IAVIGMACRLP-GAEDHEGFWEILKTGQSQHREVP-RF
GM-ATYGNFIDNYDTFDHKFFKKSPREMASTDPQHRLMLQVAYQAVEQSGYFRRIGCFMG
VGNVDYEDNIACY-PANAYSATGNLKSFLAGKISHHFGWTGPSLTLDTACSSSSVAIHQA
CRSILSGECNGALAGGVNVITSPNWYHNLAGASFLSPT-GQCKPFDAKGDGYCRGEGVGA
VFLKRLSSAIADGDQVFGVIASTKVYQNQNCTA-ITVPNAISLSELFTDVVRQARLEPKD
ITLVEAHGTGTAVGDPAEYDGIRAVFGDVLSLGSVKGLVGHTECASGVVSLIKTLLMIQQ
GFIPPQASFSINPSL-NKIEISTRALINNYGASGSNASMVVTQPFWISAFDQQSLQSYVA
NLSFQVACQSNWALVFSASTKELNRALASKPVILCFGGQVSTYVGLDQEVYNLRHYLLGL
QSIY--PAIF-QRSIVQLQTALFAMQYSCAKAWID-SGL--KVASVVGHSFGELIALCVS
NAVSLKDAVKMISGRARLIK-ERDKGSMIAVE-ADVEALLAIACYNASKSFTLAGPTKDV
DHAEN-LLIRYKRLNVTNAFHSVLVDALIDDLESLGQFKEP-TIKLERATYVATHMRKPV
FFAQAVKRLSDWLEAGSNSTITAMASRALCDTTVKLWKEGQKVSFWAHHRLLPPYQFEK-
SRHWMDLPKGLTTFVRVNVTRLLSGHIMANAAAVCPGMFQVEIALDALHDLRHYQPLVHT
SGTILIGRKRCLQLIYRAF-TEVIDYKEIYRHVTKIAGRDESAGRVLTDCFCQVAGIFVN
RGIFICDGIDRVYEVFALHSDVFAFDYQKVSKMREIICNLSGLEPDEVKDDLVELGIDSL
MSMELAREVDLA-FKTT-IDFRSLV
>Ascfab_QEN17973_FNP050_ascochitine
LIFGPQAIDA-IAPMVVIDHVISYLTLGLSLGTLSAFAVSSSSTGATAIRLAMLVGAVGS
TITTSRSKAALRAILVDLSQWKIAVIGMACNVP-GGEDMDEFWKILVAGKSQHEELP-RF
EF-ETYGNFIKDYDVFDHKFFKKGPREMLNTEPQHRLLLHAAYQTLEQSGYFKHIACFLG
PGHVDYASSVNCY-APNAYTATGNLKSMCAGKISHHFGWTGPILTLDTACSSSCVAIHYA
CRSILSGEVSAALAGGSNVLSSVEWYENLSGAQFLSPT-GQCKPFDAKADGYCRGDGIGL
VFLKKLSTALADGDQVYGVIAGSKVYQNVGSTT-ITVPNADSLATLFKDITKQARIDPAK
VSVVEAHGTGTPVGDPAEYEAICRIFGDVLSLSSVKGLFGHTEGASGVCSLLKVLLMMHE
NAIPPQASFGMNPGL-KNIEVPTRALINNYGASGSNSSLVVTEPFWIPGLDDKSIQRYMR
NMSFQLAFQSNRALVFKAASVDLESKLKARPVILCFGGQISTYIGLDREVYELRQFLLGF
PSVF--PHIF-QKELIKLQLALFAMQYSCAQAWIA-CGV--EVAAVVGHSFGELTASCVS
GTVSLQDAITMIAGRARLIQ-KKDSGAMIAVD-TEVNDLLSIACYNGHRSFTLAGTTKSI
EQAES-ILTRWKRLNVTNAFHSVLVDSLHHDLQSLGKFNEP-KLHFERSTYIAHHMRNPV
YFDHAVQRLAKWLEAGSNSTITSMANRALVDSTLKLWKEQLNVSFWAHHRILPPYQFEK-
SRHWLETSKGFTSFARINSNRHVNGHICAKLAAVWPSSIQIDMVLDAISNIVHHRPLLCT
SGVCLSSRRRCVELIYRAF-SEVIEYTDDYRYVKKLVGHNESAARVLFDGLGQTAGMYVN
KGIFMCETINRDWEVYAVHSDIFSFDYNKVPKTRNILENLTGVEASSINDDLIDLGLDSL
LSMELIRDVEDI-FKVD-LDFASLV
>Talsti_TSTA117750_BGC0000154_stipitatic_acid
LLFGSQIRHT-VTPLVVILHLSQYMTLGLCTGLLSSLAVSSSRTGSVAIRLAMLIGLIVA
TITIPTAQTALWSILVNPPEWDIAIVGASIKVA-GADDLEEFWEILSKGISQHKEVP-RF
TF-DTYGNFLNDPDKFDHKFFKKSPREAESMDPQQRLLLQIAYQALEKGGYFQRIGCYMG
VCAVDYENNLACY-APNAFTATSHLRGFIAGKVSHYFGWTGPALTIDTACSSSAVAVHLA
CQAILKGECTAALAGGTQILTSPLWFQNLAGASFLSKT-GQCKPFDSKADGYCRGEAVGA
VFLKKMSAALADGDQILGVISGTAVQQNENCTP-IVVPNKPSLSDMFQSVIEKARLQPDH
ITVVEAHGTGTAVGDPVEYASVRDTLGKKLFLGSAKGLVGHCESASGIISLVKVLLMIQK
GMIPPQASFNLNPAT-KGIEISRQALINNYGASGSNASMVITQPFWFSALNEKSLQAYLP
DLGFNVSRQSNRRLLFTCQSTELQQRLEERPLVLCFGGQVSTFIGLSRQVYELRGHLLGL
RGIF--PAIF-QKGIVTLQLSLFAMQYSCAKSWID-AGA--QPVAVLGHSFGELTALCVS
GVLSLDDALRMIAARAQIIR-DSDGGSMMALE-ADVQKLLVIACYNGPRSFTIAGPRRAI
DALDT-SRIKAKRLDVTNAFHSTLVEPLRNKLTEATKFRERGTIHLERSTYVADHMRNPV
FFHHALQRLDNYLEAGSSSTITNMASRALIDATMSLWNAGLNVRFWKQAFLLPPYQFEK-
SRHWLELPDTILSFVRLNTEELMKAHLIVYTAPICPATVQMDIAIEGIHNVDNQTPICFT
LGTLLTGHKRCVELIYKTF-ADIVDYGEQYRGLQRLIGHGNSVGRVLSDAYAQVVGIWLN
EELYVARGFEKSYDVLAYHSDIFVFHFVRIPKLITILADLVGLEPEEITINLADIGVDSL
MAMEVVTEIERV-FSCS-VTMSQLV
>Sarsch_aspks1_BGC0001827_xenovuleneA
LLFGALLVDS-IIPLAVATQLAHYVALGFCTGILSAFAVASSHDGAAAMRLGMLVGLVVA
TITTSPGTIALQSILVKLAAWDIAIVGMSCKVP-GAENLEEFWDLLVSGKSQHQEISGRF
DFGDTFANLVSNHDQFDHRFFKKSARESASMDPQQRHILQVAYQAVEGSGYFANIGCYVG
LCLGDYESNVASH-PATAFTATGNLQGFVSGKVSHYFGWTGPAVTVNTACSSSLVAVHLA
CQAILSGECEAALAGGSHIMTSATWFQNLAGGSFLSPT-GACKPFDSKADGYCRGEGVGA
VFLKRMSQAMADGDMVLGVVAATGVQQNQNCTP-IFVPNAPSLENLFSRVMTKARVKPAD
ISVVEGHGTGTAVGDPAEYDAIRKALGKPLMLSSVKGLVGHMECTSGVIGMIKLLLMMNK
GALPPQASFQINPAL-GHMFIPTRALLNNYGASGSNASAVLVQPFWLAAFDKKSLSRYLA
SLSFNLARQSNRNLVLTARSIALDQSLADPTVILCFGGQVSCFVGLDKQVYQVRYYLQGG
RSIF--PGIF-NRSIVHLHTMLFAMQYASARCWID-SGV--KPAALVGHSFGTLTALCIS
GILSLEDTIKAIMCRAKLLN-EADQGGMIAVE-GDIEELLTIACYNGPTSFTLAGSTTAM
DAVAA-QLMKSKRIYVTHAFHSVLVDPLLEELTQRVAFRKP-IIPVELSTFMANHMRQPV
YFHHAVERLARFLEAGTNSSVCNMASRALTDTTVNLWETGVRVHHWAHHGLVPPYQFDPD
SRHWIDLPETILTFHRVNTMQLLRGHMTLETAPILSATLQINLVIEAIQDVVYQSPVCHT
KGTVLFSHGRATDLIYRIF-SEIVSYGPEFRGLQKMVSRGETAGHVLADTFCQLGGLWVN
GHVYLANGIDQAFNVFAVNTDVFVFNYVKIARVKAVMADISGLDISEIKDDLADLGIDSL
VGMEMTHEIEST-LKVE-LDMEGLL
>Phosp_eupA_BGC0001976_eupenifeldin
FLFGSLLVNA-AIPLVVIEQLSQYASLGLCTGNLAAFATSSARSGAAAVRLGLLVGLVIS
TITTPVSSLALRRILVEPAQWDIAVIGMACKVA-GAEGVEEFWELLVEGHSQHRDIS-RF
SFDDTYANLVDGHDQFDHRFFKKSARESAAMDPQQRQLLQVAYQAAEQAGCFGNVGCFVG
VCLSDYESNVGCH-PANAFTATGNLQGFIAGKVSHFLGWTGPALTIDTACSSSLVAVHQA
CASILAGECNSALAGGTHIMTTAGWFQNLAAGAFVSPT-GQCKPFDAAADGYCRGEGVGA
VVLKKLSQAIADGDRVLGVIGATAVQQNQNCTP-IFVPNVPSLSALFTTVTAKAHVKPAS
VSVVEAHGTGTAVGDPAEWASIRQTLGRPLMVSSTKGLVGHLECTSGIISLIKVLLMVQK
RMLPPQASFDLNPVL-NHMFVPRRALINNYGASGSNASMIVMQPFWLSGLDSSSLRRRLA
SISYNLAHQGDRRITFTAASVELDQHLAAQTVVMCFGGQVSTHIGLDPHVYNLRQHLLGY
TTIF--PAIF-QRVTVHLQTMLFAMQFACAQAWID-SGL--RPTVLVGHSFGELTALCVS
GALSLVDAVKMIARRAAIVR-DADRGTMMAVE-GDVEQLLSIACYNGPRSFTLAGSTDTI
NEVDA-RLIKSRRLNVTNAFHSALVDPLLHRLEESCEFRRP-VLYLERALSVAEHMRNPV
YFHHALQRIVQFVEAGTNSSITAMTSRALTDSIMSLWKAGLNVQHWAHHQLLPPYQFDPN
ARHWMDLPEGLLTFVQINTNSLLLGHMTIQTAPICPATMQISFVIEAIQDVQYRSPVCHT
TGKILFGHHRATDLIYLIF-SEIVDYGEEYRGLQKFASKGESAGHVLADTFCQLGGIWIN
DDIYLANSIDQEYHVYATHTDVFVFDYVKIPRVKAVVADLSGVEVTEIGDELADLGIDSL
AGMQMVHEIEGA-LHVT-LTMRDLM
>Aspnid_AN1034.2_BGC0000022_asperfuranone
FLFGPHILRT-IGPLVVLIQLTQYWILGFCAGLLAALSVASARNGAVAVRLAMLIGALIA
TVTASETIAVVRSILVQQCRWPIAIVGMSVKTA-GADDLDEFVAMLKTGQSQHIPIT-RL
MH-DMYGCFFRDGDAFDHKFFKRSPRESAAMDPQSRIVLQAAYQAVEQSGYFMHVGVYLG
SCGVDYEHNISCY-DPNAFTATGALKSFITGRVSHHFGWTGPCMTFDTACSSSAVAIHTA
CRNLLSGECTAALAGGSNTVTNMNWFQNLAAGSFVSPT-GQCKPFDDDADGYCRAEGAAF
VYLKRLSDALRDGNQVIATIAASAVYQNENCTP-LFVPNSPSLSHLFKDVMRQAKVTAND
VSLVEAHGTGTPVGDPAEYESILAALGKKLPIGSVKGHIGHTEGASGAIALVKIIMMMRE
GFIPPQASFKMNKKI-PNIEVVTRALLNNYGACGSNASMIVTQPFWIPGLDTRAITAYLA
DISFNLSRQSNRGFIFNARSLELHEKIEQRPVILCFGGQISRFVGLDRGLFDFRKHLQGL
VSIYAAPDIF-SRETVKLQTMLFAMQYACAQTWID-CGLNGKVQALVGHSFGEITALCVA
GTLSLDETVRLVAARAKLVR-DSDRGAMMALE-GDVHQLLSIACYNGPRSFTIAGSTSAV
DQVQQ-TIIKGKRLNVTNAFHSSLVDKISDGLDSIGKFNSP-LIPVERATFVSQHMRQPV
FFNHAVQRLAKFLEAGSSSTITVMAGRAIADTTTALWKQGLRVTFWAHDALLPPYQFDTS
SRHWLPMTLPVWEFVRVNTSRYVLSHVIAQTAPICPGTLECDIVIEAVREMINHSPICHA
EATVLVSHKQCTDLVYRAF-SSIVDYGEVYRGVKYVVGKGECAGRVLSDSFSQVGGVWVN
SDMFIATGCELVWHVYARHTDLFVFDYMRVAEVRNLVATVSGIDASELELDMADFGIDSL
MGMELGKEVEAA-FKCT-LSLRKFV
>Chaglo_CHGG07638_BGC0001405_chaetoviridinE_11epichaetomugilinA
FLFAPHILDT-VGPLV---------TLGFCAGLLAAVAVASAGNGAVAVRLAMMAGALIA
TVTTTRRTAVIRAILVNQCNWAIAVVGMSIKTA-GADDLDEFVEMLKTGRSQHEPVT-RL
MH-DMYGCFIRDSDAFDHRFFKRSPRESAAMDPQSRLAMQAAYQAVEQSGYFKHVGVYLG
VCGMDYDHNSTCH-EPSAFTATGALRSFITGRVSHYFGWTGPSMTFDTACSSSAVAIHTA
CRNLLSGECTAALAGGANTITSMLWFQNLSAGSFVSPT-GQCKPFDDAADGYCRAEGMAF
VFLKKLSDAVRDGNPVLATIPSTAVYQNQNSTP-LFVPNSPSLSMLFSDVMRQAGVAPRD
ISLVEAHGTGTPVGDPAEYESIRTALGKPLPIGSVKGHIGHTEGASGAIALIKVIMMMRG
GFIPPQASFTMSHNI-AMMEVVTQALLNNYGACGSNASLIVAQPFWIAGLDARAISAYLA
DISFSMNRQSNRGFVFSSRSVELQEKLAQRPVVLCFGGQVSLFVGLDRALFDLRRHLLGL
DSIY--PGIF-ERETVKLQTMLFAMQYASAKSWMD-CGLQGKVAAVVGHSFGEITALCVA
GVLSLEDTIKLVAARARLVR-DSDPGAMMAVE-ADVRELLGIACYNGPRSFTLAGSTSAV
DAVQA-TMIRSKRLNVTNAFHSALVEKLVDSLGQVGKFHPP-TIP---------------
------------------------------------------------------------
------------------------------------------------------------
------------------------------------------------------------
------------------------------------------------------------
-------------------------
>Trigui_OPB37950_FNP085_trigazaphilones
FVFGGHILEA-VGPLMVAIQLDQYWTLGFCAGLISAVAVASSHDGAVAVRIGMLMAALVA
TVSTSERVALLRAILTQQFNWVIAIVGMSIKAS-GADDLEEFAAMLKTGKSQHELIT-RM
TP-DMYGNFLRDSDAFDHKFFKRSPRESQAMDPQCRLAMQVAYQAVEQSGYFEHVGAYLG
VCGVDYEQNTACH-AASAFTATGALRSFITGRIAHFFGWTGPAMTFDTACSSSTVALHTA
CRDLLSGEATSALVGGVNIMTSMQWMQNLSAGSFLSPT-GQCKPFDADADGYCRGEGVAF
VFLKKLSDAEAAGNTVLGTIRATAVYQNLNITP-LFVPNVPSLSQLFKDVIRKAGVDPSE
ISLVEAHGTGTAVGDPAEYESVKLALAAVVPIGSVKGHVGHTEGASGMIALVKVLMMMRD
NFIPPQASFTMNPHT-HMMEVVTEALLNNYGACGSNASVVIDYPFWIPGFDVRSIAAYLA
DVAFNLARQTNPGLIFSCQSLELQGKLAQRPVVLCFGGQVSTFVGLDRALYELRHHLAGL
SSIF--PAIF-SRETVQLQTALFAMQYASARTWMD-SGLASKIVSVVGHSFGEITALCVA
GVLSLDDTVKLVAGRAKLVR-DADSGAMMAVE-ADVQDLLSIACYNGPRSFTLAGTTKAI
DAVAA-TLIKSKRLNVTNAFHSVLVEQLVDDLGKVGRFHDA-LIPIERATFVPSHMRQPV
FFNHAVQRLAKFLEAGSNSTITVMASRALADATVALWRQGLRVNFWPHHHLLPPYQFE-K
SRHWLEVKLPLWTFIRINTSRLFASHVIAQTAPICPATLEIDIAIEAVHDLITHTPVCHA
EATVLVSHAQCEALVYRAF-TEVVDFGPVYRGVKYVVGREESAGVIMSDSFGQIAGIHVN
ADMFVATGCELVWHVLARHTDVFIFDYARVSAVRNLVAEVSGIDASEITLDMAEVGIDSL
MGMELAREVENK-FKCT-LSLRQFV
>Aspnid_ANIA03230_BGC0001722_aspernidineA
LAFGPQIQDT-ITPLVVLTHLTEYEATGFCTGLLSTFAIASSRNGAVALRLAMLVGALVA
TLTSSGRAAAVRSMLVQHCDWMIAVVGMSIKTA-GADDVDEFAQMLRTGTSQHQAIM---
---DIYSNLIRDRSQFDHSFFKMSPREAAAMDPQHRLFLQAAYQAVEQSGYFDSVGVF--
--------HVSCY-DPNAYTATGNLRAFLAGRVSHHFGWTGPALTLDTACSSSAVAIHLA
CRSILSGECSAALAGGVAVMSSPFWFQNLGAASFLSPT-GQCKPFDEKGDGYCRSEGIGC
VMLKKMSAAVANNDQILGCIGASAVHQNQNCTA-VVVPNKPSLAPLFKQVISKSGLTPAD
ISLVEAHGTGTAVGDPAEYASIADALNSPLILGSVKGHIGHTEAAAGVVSLIKVLMMMNE
GFIPPQASHTLSPRI-TKLRISTSALVNSYGASGSNTSMVILQPFWISGTNEVEITAYLD
DLSFNLSRQCNRQLVFSCRSMELQAMLSRRPVILCFGGQVSTFVGLNRLVYELRRYLMGL
ESIY--PEIF-STSTVKLQCMLFAMQYSCARCWLD-CGVSTRIAAVVGHSFGELTALSIS
GVLSVQDTIKLVAGRARLIR-DQDRGAMMAVE-GDIQQLLTIACYNGPRSFTLGGSTAAI
EGVKE-TLIRHKRLNVTNAFHCSLVGNIVEPLNQLGEFNSP-VIHIEHSSFVADHLRKPV
YFYHAIERLARWLEAGSNSTITTMAGRALTETTLSLWKEGLRVSFWQHHPILPPRQFA-R
TRHGLDIPDGLWTFVLINSNAMVEGHVMARTAAICPAGLEVDMAIEALRDMVNSAPVCHV
KGSLLVPYRQCTDIVYQGF-SDVISYTPLYRSLRRLVGRGESAGCVLSECFMQTGGIWVS
DDVFIATGCELKWHVLARHTDVFVFDFSRLPQVCQLLSSVSGIEPAKINQNLSDLGVDSL
MAMELAREIEGV-FKFS-PTVEKLT
>Penrub_Pc21g05070_BGC0001404_sorbicillin
LLFGPGAVRA-IGPLVIIAQLVEYLTVGCCLGVFSALVVSSSSSAAAVLRKVFVLGALSA
TVTTPSRIAASRAFLVEQFNWDIAVIGMSCQVA-GAQDLEQYWNILLEGRSQHKNLV-RF
AM-ETYGNFIDDYDAFDYKFFRKSPREVLHMDPQQRLILQTAYQAVAQSGYYRRIGCYIG
CVANDYENNISHT-SPTAFSATGALRSYIAGKVSHYFGWTGPGMMLDTACSASTVAIDLA
CRAILSGDCSAALAGGTNFYSTPMFFQNLAAGSFLSPT-GQCKPFDAKADGYCRGEAIGA
VFLKKLSNAIADGDQILGVISATAINQNQNDTP-IFVPNPSSLTNVFQNVVGKAGLEVND
ISVVEAHGTGTPVGDPAEYDSIRQVFGKPLQLGSVKGLIGHTEGASGVVALIKMLLMMQE
SRIPPQASFTMSASI-KNMEITKAALINNYGAAGSNASMVIKQPFYISGLDDKAIRAYIE
NLSFNVNRQSNWGFVFGAESIELEEKLASRPVILCFGGQVSKSVGLDRGVFDLRKYLIGA
GSIY--PGIF-QSEPAVLQPLLLSMQYSCALSWID-CGV--EPAALVGHSFGELTALCVS
GILSLEDALKLVHGRSKIIK-ESEKGSMIAVE-ADVEKLLTIACFNGPKSFTIAGSAAAI
DAVQQ-TVIKHKRLDVTNAFHSTLVEHLRPQLEALGRFGNA-HIPLERATYVAEHMRNPV
YFDHAVQRLASWLEAGSNSTITTMTGRALADVTMSLWNAGLPCSFWPHSRMLPPYQFEK-
YRHWLEFAPGLYTFMRINTTDIVSGYTLGKTVQACPPIFGIDTAIQAIYNVLNHLPLVHL
SGQLLVTHERCLRAIYKVY-SDLVSYAPKFRGLQRLVGRPESAGRALGETFSQVGSIWVN
DTVYIADGIEQEWQILATHTDIFVFDFSARSKLLPVLADISGLEPEEINETLADIGIDSL
MGMEMAREVETT-FNCT-LDVPGIL
>Acrchr_KFH44362_FNP051_Sorbicillinoid
LLFGPGALHA-IGPLVIIAQLVEYLAVGCCLGVFSALVVSSSASAAAVLRIVFVLGALSP
FFGAVSNF-ATRAFLVEQFNWDVAVIGMSCKVA-GADDLDEYWKILLEGKSQHRELV-RF
AM-ETYGNFIGDHDAFDYKFFKKSPREVLHMDPQQRLILQAAYQAVAQSGYYRRIGCYIG
VVANDYENNIACT-NPTPFSATGALRSYIAGKVSHYFGWTGPGMTIDTACSASTVALDLA
RQAILSGDCSAALVGGTNFYSTPMFFQNLAAGSFLSPT-GQCKPFDTEADGYCRGEAIGA
VFLKKLSNAIADGDQIMGVISATAINQNMNTTP-IFVPNPVSLTGVFRSVLEKSGLDVKD
VSVVEAHGTGTPVGDPAEYDSVRQVFGKSLQIGSVKGLVGHTEGASGVVALIKILLMMQE
GRIPPQASFNMNPSI-KNMEITKIALINNYGAAGSNASMVVKEPFYISGLDDKSIRAYIE
NLAFNVNRQSNWALVFSSGSLDLDKKLEIRPAILCFGGQVSKFVGLDREVFELRHYLLNA
GSIY--PGIF-QREPSLLQPLLFAMQYSAAMTWID-CGV--EPAAVVGHSFGELAALCVS
GALSLEDALTMIVGRSTIIR-DAEKGSMIAVE-ADVESLLTIACFNGPRSFTLAGSVGAI
DALQQ-AILKHKRLDVTNAFHSTLVEHLKPDLEALGRFGQS-KIPLERSTYVANHMRQPV
YFNHAVQRLAKWLEAGSNSTVTAMAGRALVDTTMNLWKAGLRVSFWTHSRILPPYQFEK-
HRHWLEFPTGPFTFLVINTTDVVSRHITARTAPTCPLIFALDLAIQAIYNVVNQFP-INL
SGQLLVTHARCLCAIYKVY-SDIVDYGDQFRGLQKLVGRPESAGRVVAEAFAQVGAIWAN
DSIHVGTSIEQEWHVLAQHTDIFVFDYTPIPKLQPVLADISGLDLEEINQSLADIGIDSL
MGMEMAREVETT-FNCS-LDVPGIL
>Stabis_stbA_BGC0001390_LL-Z1272beta
AIFSPQLLQA-ILPLLTIIHMVQYYVQGHCIGLLSAIVVASAGSAVAGLRLSLAIGAFGV
SMVVPGSQVVIDTILLSMCNWAIAVVGAGFRLP-GASTFEELWEMISEGKTRLEPFR-RS
DL-KGFGNYVEDIDSFDHSFFGISPREAKYMDPQQRLLLLTAWEAMDSAGMLDNVGCFVG
ASFNEYVENTSGY-SASAFTATGTIRAFLSGKVSYHFGWTGPSEVIDTACSASIVAVHRA
CQAIKSGECPVAVAGGVNLITGITNYFDLAKASFLSPT-GQCKPFDDSGDGYCRADGVGL
VVLKSLSQAVADGDHIMGVIPSIATNQGGIGAPGITVPDGIMQRALYKKVLAKSGMRAED
ITYVEAHGTGTPVGDPIEIRSIREVFGSPLYLGSLKANVGHSETAAGVASLLKVLTMFRE
QGIPPIANFKLNHNI-PRMAIPTSACINSYGASGSNSALICSEPILLSANSKESLQRYLG
DLAFTLSERRKHRYRWSTTAASVVDQLQSKKVVLAFSGQSRTNIGVDPSVIQFMEHMLGC
PDIL--PYLS-QTDPVILQCGTVSVQISTAKCWMD-GGV--QVDGIVGHSLGELASLAIS
GVLSLKDTLTAVYTRAQLIN-LKERGTMMAIH-AKIQSVIEIACYNSVGSHVIVGKDSSI
AIAEK-VLLRYQRVGTSHGFHSRFTKPLLLDLVRFEKFKKP-IIPLETCTYLAHHARDPV
YFYDAVQRLEKFLEAGWGTPVVSMAKKAVATATANLWREGCSITFWSFLTWTPPYSFDN-
SKSWLDHAAQLVRYKGLSTSKIVSGHAVKAR-PLCPASVYMESAIMGFTNISFQRPLGYS
EGDFLAS-DGMVALAYSLF-SRVVEYSDLMQGISDITFGKAALATISLDTFIQVVGLLIN
DEVYIASSIGNTWTVYATYGAIFVFNFHKTSELRALISAYTGVKEADIPDDFASLGLDSL
SAMELAGELESS-LGIK-VTVASLA
>Stachl_S40285_07612_BGC0001626_isoindolinone
AIFSPQLLDA-ILPLLTIIHVVQYLVQGHCIGLLSAIVVASSANAVAGLRLSLTIGAFGV
SVVVPGSQIVIDTILTSLCNWSIAIVGAGFRLP-GASNFEEFWDLISQGKTRLEPYR-RA
SI-RQYGNYIDDVESFDHSFFNISPREAKYMDPQQRLLLMTAWEAMDSAGFLENVGCFVG
ASFNEYVENTSGY-SASAFTATGTIRAFLSGKVSYHFGWTGPSEVIDTACSASLVAVHRA
CQAIKMGECPIAVAGGVNLITGITNYFDLAKASFLSPT-GQCKPFDASGDGYCRADGVGL
VVLKSLAQAVADGDPIMGVIPAHATNQGGIGAPGITVPDGILQKALYKRVLANSGMRSDD
ITFVEAHGTGTPVGDPIEISSIREVFGSPLYLGSLKANVGHSETAAGVGSLLKVLTMFRN
QGIPPIRGFKLNKKI-PRMTIPTTACINSYGASGSNSAAIVSEPILLSANSKESLQRYLG
DLAYTLSEKRRHRYRWSATAASVIESLQSKKVVLVFSGQSRTNIGVDPSVIHFLHHILGC
PDIL--PYLS-QTDPVLLQCGTVSVQIATAKCWID-GGI--KVDAIIGHSLGELASLAVS
GVLSLKHALTAVYTRAQLIN-LKERGTMMAIH-AKINSVIEIACYNSLGSHVIVGRESSI
AIAEK-VLLRYQRVGTSHGFHSRFTKPLLLDLIRFEKFKKP-IIPLETSTYLAHHARDPV
FFYDAVHRVEKFLEAGWGTPIVSMAKKAVATAVANLWKEGIPITFWSFLTWTPPYNFDK-
TKSWLDHARQLVRYNNLYTSKIVSGHAVKAK-PLCPASMYMEAAVMGFSNISFQRPLGYS
EGDFLAS-DGMVALAYSLF-SRVVEYSDVMQGISEITLGKAALATISLDTFIQVVGLLIN
DEVFIASAIGNTWTVYATYGALFVFNFQKTSELRAIISAYTGVKESDIGDDFSSLGLDSL
SAMELSSELESA-LGIT-ATVASLS
>Acregy_ascC_BGC0001923_ascochlorin
AVFSPQVKEA-VLPLLAVIHIVQYLVQGYCIGLLSAIVVSSAEDAAHGIRLSLAIGAFGM
SIIAPPHLIAVSTVLASRCDWSIAIVGSACRLP-GANSLDELWDLIAAGRSRLEKVR-RV
NI-KEYGNFIDDVDAFDHAFFNISPREAKYMDPQQRLLLMAAFEAMDSSGYLDAVGCFLG
ASYTEYTENTSAY-SPSAFTATSTIRAFLSGKISYHFGWTGPSEVIDTACSASIVAVHRA
VQAINAGECPVALAGGVNIITGVNNYFDLGKASFLSQT-GQCKPFDDSADGYCRADGVGL
VVLKPLSKAVADGDYIQGVIPAIATNQGGIGAPGITVPDGIAQKALYRGILEKAGLKGED
ISYVEAHGTGTQVGDPIEIGSIREVFGSPLHLGSLKANIGHSETAAGVASLLKVLSMVRN
RGVPPLQGFKLNHKI-PKMAIPTKACINSYGASGSNSALICSEPILLSAASNESLLRYLG
NLSYTLSQRRKHRIRWSTTAKGLIEQLREKKIVLTFSGQSRTTIGVSDSARLFEHYIYGC
PDLL--PYLS-QTDPTIIQCGTVTVQYACAQCWID-GGL--DVAGIVGHSLGELTALAIS
GALSLEDTLKVVYTRAEAIK-AKESGSMLAIH-ANVKSIVEIACYNSITSHIVVGKESSI
EMAEK-VILRYQRLNTSHGFHSRFTEPLLQDLIHVERFRKP-SIPLETSTYLSNHAREPV
FFVDAARRLESWLEAGWNTPIVAMTKRAVAAVAMELWREGIATTYWSFFTWLPPYSFDR-
PKYWLEHVQQLVTLKRLHTTRIVSGHAVRSK-PLCPASMYMESAIMGFENVSFTKPLGHS
EGDFLIA-DKIEALAYSIF-SRVVEYSDLLRGISSITMGTQALAQITLDTFIQVLGLLIN
DEIYVASSIGKTWNVYATYGAVFVFSFMRIKDLKSLISVYTGVPVDEMQDNFGDMGLDSL
ASMELADEMESK-LGLK-VSVGSLI
>Stealp_PKS_atranorin
AVFSPQLLDS-ILPLLTIIQVVQYFMQGYCGGLMPAIAIACSVTACKAMKIALGIGAYGI
SIVGSATSLVIETILASCCQWAVAVVGMACRLP-GASSVEELWDLISSGGSTVKPVP-RV
DI-ANWGNFIPDIASFDHNFFRMNAREAASMDPQQRILLETAYQAMESSGYLDPVGVFLG
ASFVEYLDNTSSN-PPTAYTSTGTIRAFLSGKISYHFGWTGPSEILDTACSSSLVAINRA
CKAIQNEECQMALAGGVNLITGIHNYLDLAKAGFLSPT-GQCKPFDSAADGYCRSEGAGL
VVLKRLSQALTDNDQILGVIVGASTNQGGL-SPSLTVPHSAAQVRLYQDILHSAGMKPEQ
VSYCETHGTGTQAGDPLEIASVREVFGDNISIGSIKGNIGHCETAAGVAGLLKALVMVNK
SVIPPLASHKLNPKI-PKLAITNSAIVNSYGAAGSNSAVLLCQPIIISAASTSSLLANMA
DVAFTLVKKRKRPIQYMSVESGFVSSLGSKKVVLCFSGQSRQSIGLSVDWYEFRHLISGF
PSCK--SAIF-DKEVIPLQCAIFTIQYACAMSWID-CGL--QVEAVIGHSFGELAALAVS
GALSLPDALKLVATRAALMQ-SKQKGTMLLIS-AEVQKLIEIACYNAPKSQVVVGTQDAI
VEVES-LLIQSQRLNVTHGFHSQFTEPLLAELSETARFQEP-KIPLESCTRIAHHTREPV
FFYHAVRRLEQWLEAGFDSPIISMTKRAVANATVNLWQKGATSTFWGFYPWLPPYQFDR-
TAHWMPYPSRLVEPRIMNTADIVSGHAVLNR-PLCPAAMYMECAIMAFENLTFEAPLGHA
KGDFLVT-DRMRHLAYALF-SRIVSYAELLKGISSITLGEEASAIIALDAFIQVVGLLIN
DEVFVATGIENEWIVFAMFGDVFILTFTKLPKLKSLIASYVGMAEDNITDDIADLGVDSL
AATELADEISDK-FSKD-VTFGELC
