# Supplementary material for: Identification of a Biosynthetic Gene Cluster for the Production of the Blue-Green Pigment Xylindein by the Fungus Chlorociboria aeruginascens
Source: J Nat Prod. 2025 Jan 23;88(2):233–44. doi: 10.1021/acs.jnatprod.4c00350 (PMC11877519; doi:10.1021/acs.jnatprod.4c00350)
Supplement: Supplementary file 2 — np4c00350_si_002.zip [file np4c00350_si_002.zip › Supplementary file S6. Tree file of Chlorociboria nrPKSs.treefile]

(CBS139.28_g486:0.0000000000,(DSM107184_g4632:0.0000010762,(CBS123.57_g3060:0.0083373925,(((((Aspory_pksA_BGC0000004_aflatoxinG1:0.0021243848,(Aspfla_pksA_BGC0000006_aflatoxin:0.0010644644,Aspfla_pksA_BGC0000008_aflatoxin:0.0000010762)0/99:0.0000010763)98.9/100:0.0110407251,Aspfla_pksA_BGC0000007_aflatoxin:0.0061775477)37.8/98:0.0066362825,Aspnom_pksA_BGC0000009_aflatoxin:0.0269442036)100/100:0.1340302719,((Aspoch_AflC_BGC0000011_sterigmatocystin:0.0595268115,Aspnid_stcA_BGC0000152_sterigmatocystin:0.1198029958)99.9/100:0.0730142178,Dotsep_pksA_BGC0000048_dothistromin:0.1347065619)95.7/100:0.0421014028)100/100:0.2157255368,((Bysspe_RWQ92175_BGC0001866_viriditoxin:0.2854691922,Fuafuj_fsr1_BGC0001242_oxyjavanicin:0.3311702579)89.4/91:0.0428229066,((((((Fusfuj_FFUJ06742_BGC0000030_bikaverin:0.2825726304,Aspory_XP_023094012_FNP123_8-methyldiaporthin:0.2197520517)100/100:0.1948549482,((((((Aspnid_ANIA_07071_BGC0000013_alternariol:0.0805260990,Aspory_XP_001823362_FNP124_dichlorodiaporthin:0.0329201914)100/100:0.3411480965,((Aspnig_adaA_BGC0000156_TAN_1612:0.1309819640,Aspnid_ANIA06000_BGC0000684_asperthecin:0.1429169256)99.5/100:0.0556154504,(Triton_TESG06702_BGC0001144_neosartoricinB:0.1474863994,Penaet_VrtA_BGC0000168_viridicatumtoxin:0.2503695675)10.2/41:0.0233928863)100/100:0.1259317921)100/100:0.2152350407,((((Pesfic_ptaA_BGC0000121_RES_1214_2:0.1245714282,Aspfum_AFUA4G14560_BGC0001403_trypacidin:0.1482653367)74.9/97:0.0300748936,(Aspnov_PKX92308_BGC0001988_neosartorin:0.2125020927,((Escweb_EmoG_BGC0001583_emodin:0.1356294864,Pasful_184395_FNP054_cladofulvin:0.1766531280)20.6/95:0.0363373639,Clapur_CPUR05437_BGC0001886_secalonic_acids:0.1443590322)100/100:0.1351981076)75/77:0.0285286486)77.3/76:0.0241038204,Aspnid_AN0150_CBF90097_monodictyphenone:0.1394504815)100/100:0.1172255296,((Aspfum_AFUA4G00210_BGC0001118_endocrocin:0.2042181348,Aspfla_AFLA108550_BGC0001304_aflavarin:0.4432832960)100/100:0.1882047537,(Penaet_GsfA_BGC0000070_griseofulvin:0.1969276802,Parnod_AKN45693_BGC0001284_alternariol:0.1186864695)100/100:0.3438025901)49.2/82:0.0325462436)38.6/73:0.0318521187)100/100:0.1596691403,(((Asppae_81212:0.2762076505,Lobpul_1267156:0.2080802392)99.4/100:0.0695748075,Lobpul_565180:0.1664371970)99.3/100:0.0640731069,Umbpus_102407:0.2038145090)100/100:0.0744342499)95.3/94:0.0622373317,(((Clagry_PKS16_BGC0001266_grayanic_grayanic_acid:0.0983310567,Psefur_PFUR17_02294_lecanoric_acid:0.1027218153)100/100:0.2711733629,(Trihar_KKP00966_BGC0001854_tricholignanA:0.6017273476,(((((CBS123.57_g7034:0.1330938282,Aspter_curS2_BGC0000045_dehydrocurvularin:0.2197646565)100/99:0.1061264975,(((Hypsub_hpm3_BGC0000076_hypothemycin:0.0000010762,Hypsub_hpm3_BGC0000077_hypothemycin:0.0020736168)100/100:0.1446211324,Lasthe_lasS2_BGC0001245_lasiodiplodin:0.1534771235)99.6/100:0.0724622868,Fusgra_PKS13_BGC0001057_zearalenone:0.2004244155)99.4/96:0.0588175588)96.3/91:0.0427554730,Pocchl_Rdc1_BGC0000134_radicicol:0.2327192593)82.4/89:0.0562533354,Sarzea_resS2_BGC0001246_trans-resorcylide:0.1568782903)100/100:0.4952595198,Aspnid_AN7909_BGC0000057_9775A_F9775B_orsellinic_acid:0.6631987846)27.1/90:0.0681224074)100/100:0.1795424565)62.6/90:0.0901822495,((CBS123.57_g2763:0.5878654706,(Beabas_BBA08179_BGC0001720_oosporeinoosporein:0.5642034263,(Armmel_AFL91703_melleolide_F:0.2332357367,Monror_ESK96613_FNP092__:0.2587526564)100/100:0.1785123917)65.3/98:0.0879365960)100/100:0.3280707965,((((CBS139.28_g1253:0.0020893140,(CBS122017_g4260:0.0010473500,DSM107184_g2465:0.0010468014)0/53:0.0000025219)100/100:0.4200597974,(Aspnid_ANIA06448_BGC0000037_cichorine:0.4084143215,(((Penbre_mpaC_BGC0000104_mycophenolic_acid:0.1220494745,(Penroq_CDM36726_BGC0001360_mycophenolic_acid:0.0011486526,Penroq_mpaC_BGC0001677_mycophenolic_acid:0.0000010762)100/100:0.0871557968)100/100:0.1725738823,(Penroq_adrD_BGC0001508_andrastinA:0.2124951481,Aspnov_P174DRAFT455569_BGC0001708_novofumigatonin:0.2161341971)96.6/100:0.0868920601)100/100:0.2101827613,Chaglo_CHGG08793_BGC0001219_shanorellin:0.4782054695)100/100:0.2158246662)30.6/46:0.0536772315)34/52:0.0648793626,((CBS123.57_g3704:0.1771910330,((((Monpil_2362MpPKS5_BGC0000027_ankaflavin_monascin_rubropunctatine_monascorubrin:0.1507218961,Talmar_ADH01663_BGC0000099_monascorubrin:0.1439197957)83.1/100:0.0280331915,Aspnig_ASPNIDRAFT56946_BGC0001143_azanigeroneABCDEF:0.2886015882)98.9/100:0.0477818960,((Aspnid_Q5AUX7.2_FNP117_derivative_of_benzaldehyde:0.1763870852,(Sarsch_aspks1_BGC0001827_xenovuleneA:0.2667046281,Phosp_eupA_BGC0001976_eupenifeldin:0.2435635703)100/100:0.1478724527)99/100:0.0713211503,Talsti_TSTA117750_BGC0000154_stipitatic_acid:0.3285664775)98.8/100:0.0716884271)77.9/95:0.0416450554,((((Aspnid_AN1034.2_BGC0000022_asperfuranone:0.1689748918,Chaglo_CHGG07638_BGC0001405_chaetoviridinE_11epichaetomugilinA:0.1054256594)94.9/100:0.0522930532,Trigui_OPB37950_FNP085_trigazaphilones:0.2137731441)100/100:0.1575693262,Aspnid_ANIA03230_BGC0001722_aspernidineA:0.3589751727)100/100:0.1433273101,(Penrub_Pc21g05070_BGC0001404_sorbicillin:0.1330826315,Acrchr_KFH44362_FNP051_Sorbicillinoid:0.1321515907)100/100:0.2925552409)28.3/76:0.0422147150)94.4/91:0.0571829636)92.6/88:0.0717277141,(Monrub_citS_BGC0001338_citrinin:0.1974599763,Ascfab_QEN17973_FNP050_ascochitine:0.3881977996)99.9/100:0.1166107046)100/100:0.4206327084)99.4/100:0.1569158304,(((Stabis_stbA_BGC0001390_LL-Z1272beta:0.0605834815,Stachl_S40285_07612_BGC0001626_isoindolinone:0.0854090654)100/100:0.1867496225,Acregy_ascC_BGC0001923_ascochlorin:0.1814875657)100/100:0.3025784761,Stealp_PKS_atranorin:0.3641957398)100/100:0.2664900696)100/100:0.4915011626)100/100:0.4261240899)100/100:0.1364817112)64/67:0.0340175386,((Aspter_ATEG00145_BGC0000161_isoterrein:0.1921390881,Claunc_AUW31184_BGC0001489_6-hydroxymellein:0.1692963369)100/100:0.2342398646,((((((Nodsp_pks1_BGC0001257_1368-tetrahydroxynaphthalene:0.0386979066,Dalesc_gene6_BGC0001906_naphthalene:0.0239475657)99.9/100:0.0467854661,Pesfic_XP_007833873_FNP011_DHNmelanin:0.0456943379)99.9/100:0.0531992113,(Pyrory_XP_003715434_FNP001_1:0.0892910893,Collag_PKS1_BAA18956_T4HN:0.1042645678)72.3/100:0.0178661337)99.9/100:0.0784784007,Glaloz_pks1_BGC0001258_1368-tetrahydroxynaphthalene:0.1729190330)100/100:0.1731204556,Bipory_PKS1_BGC0001265_melanin:0.2707880219)37.4/47:0.0352549680,Exoder_WdPKS1_AAD31436_ATHN:0.3864165805)26.2/61:0.0333496940)48/65:0.0246695363)100/100:0.1041404018)48/75:0.0447919723,(Talsti_TSTA083310_BGC0001578_duclauxin:0.2650184664,Endpus_ERF77221_FNP095__:0.1564047551)100/100:0.2555967816)10.2/64:0.0297213000,((Aspnid_ANIA08209_BGC0000107_naphthopyrone:0.1093926814,Aspory_XP_001822700_FNP030_YWA1:0.0926730999)100/100:0.0847179893,Paevar_XP_028487250_FNP129_Ywa1:0.1330099767)100/100:0.1230376905)100/100:0.1087896294,Aspfla_AFLA082150_BGC0001446_asparasoneA:0.4227174077)96.8/94:0.0514466791,(CBS123.57_g2144:0.3076658020,((Cerbet_CTB1_BGC0001541_cercosporin:0.0469602754,Cerzei_CTB1_BGC0001542_cercosporin:0.0528371840)100/100:0.2526999603,Parnod_SNOG08614_BGC0001865_elsinochromeC:0.2073035604)100/100:0.2895138944)94.2/56:0.0531455685)35.9/53:0.0208984855)99.9/100:0.1006993331)100/100:0.1936413509)85.1/100:0.0055572325):0.0000010762,CBS122017_g423:0.0000000000);
