# Supplementary material for: Identification of a Biosynthetic Gene Cluster for the Production of the Blue-Green Pigment Xylindein by the Fungus Chlorociboria aeruginascens
Source: J Nat Prod. 2025 Jan 23;88(2):233–44. doi: 10.1021/acs.jnatprod.4c00350 (PMC11877519; doi:10.1021/acs.jnatprod.4c00350)
Supplement: Supplementary file 2 — np4c00350_si_002.zip [file np4c00350_si_002.zip › Supplementary file S7. RNAseq data mapped reads.xlsx]

## Sheet: Number of mapped reads
# Program: featureCounts v2.0.6
Condition	White					Light blue							Dark blue
Biological replicate	white-c	white-b	white-b	white-b	white-a	L blue-c	L blue-b	L blue-b	L blue-c	L blue-b	L blue-a	L blue-a	D blue-c	D blue-b	D blue-b	D blue-c	D blue-a
Technical replicate	003_BC2	004_BC1	005_BC1	011_BC1	012_BC4	003_BC3	004_BC3	005_BC3	007_BC3	011_BC3	012_BC1	012_BC2	003_BC4	004_BC4	005_BC4	007_BC2	012_BC3
Geneid
g2204	0	0	0	0	0	3	1	1	0	1	3	2	1	0	0	0	0
g2205	0	0	0	0	0	0	0	0	0	0	0	0	0	0	0	0	0
g2206	0	0	0	0	0	2	0	0	4	0	0	2	4	6	1	5	0
g2207	0	1	0	1	0	10	1	1	22	1	2	0	1	9	3	7	1
g2208	0	0	0	0	0	2	0	1	5	0	0	2	10	9	3	14	0
g2211	0	0	0	0	0	0	0	0	0	0	0	0	0	0	0	0	0
g2212	0	0	0	0	0	0	0	0	0	0	0	0	0	0	0	0	0
g2213	0	0	0	0	0	0	0	0	0	0	0	0	0	0	0	0	0
g2214	0	0	0	0	0	0	0	0	0	0	0	0	0	0	0	0	0
g2215	0	0	0	0	0	0	0	0	0	0	0	0	0	0	0	0	0
g2216	0	0	0	0	0	0	0	0	0	0	0	0	0	0	0	0	0
g2217	0	0	0	0	0	0	0	0	0	1	0	0	0	1	0	0	0
g2218	0	0	0	0	0	0	0	0	0	0	0	0	0	0	0	0	0
g2219	0	0	0	0	0	0	0	0	0	0	0	0	0	0	0	0	0
g2220	0	0	0	0	0	0	0	0	2	0	0	0	3	0	1	0	0
g2221	0	0	0	0	0	3	0	0	1	0	0	0	0	0	1	0	0
g2222	0	0	2	0	0	1	1	1	2	5	1	0	1	0	2	5	2
g2223	1	0	0	0	0	4	0	0	6	0	2	1	6	4	2	6	1
g2224	0	0	0	0	0	0	0	0	0	0	0	0	0	0	0	0	0
g2225	0	0	0	0	0	2	0	1	5	0	1	2	10	9	3	14	0
g2226	0	0	0	0	1	3	1	1	3	0	3	1	3	1	1	5	1
g2227	0	0	0	0	0	0	0	0	0	0	0	0	0	0	0	0	0
g2228	0	0	0	0	0	0	0	0	0	0	0	0	0	0	0	0	0
g2229	0	0	0	0	0	0	0	0	0	0	0	0	0	0	0	0	0
g2230	0	0	0	0	0	0	0	0	0	0	0	0	0	0	0	0	0
g2231	0	0	0	0	0	0	0	0	0	0	0	0	0	0	0	0	0
g2232	0	0	0	0	0	0	0	0	0	0	0	0	0	0	0	0	0
g2233	0	0	0	0	0	0	0	0	0	0	0	0	0	0	0	0	0
g2234	0	0	0	0	0	0	0	0	0	0	0	0	0	0	0	0	0
g2235	0	0	0	0	0	0	0	0	1	0	0	0	1	0	0	0	0
g2236	0	0	0	0	0	0	0	0	2	0	0	0	0	1	0	0	0
g2237	0	0	0	0	0	0	0	1	0	0	0	0	0	0	0	0	0
g2238	0	0	0	0	0	0	0	0	0	0	0	0	0	0	0	0	0
g2239	0	0	0	0	0	0	0	0	0	0	0	0	0	0	0	0	0
g2240	2	2	0	0	0	17	1	0	14	0	0	0	0	4	3	3	1
g2241	0	0	0	0	0	1	0	0	0	0	0	0	0	0	0	0	0
g2242	0	0	0	0	0	0	0	0	2	0	0	0	0	0	0	0	0
g2243	3	0	1	1	5	11	0	3	11	5	3	6	1	6	2	12	3
g2244	0	0	0	0	0	0	0	0	0	0	0	0	0	0	0	0	0
g2245	0	0	0	0	0	2	0	0	1	0	0	0	0	0	0	0	0
g2246	0	0	0	0	0	0	0	0	0	0	0	0	0	0	0	0	0
g2247	0	0	0	0	0	0	0	0	0	0	0	0	0	0	0	0	0
g2248	0	0	0	0	0	0	0	0	0	0	0	0	1	0	0	0	0
g2249	0	0	0	0	0	0	0	0	0	0	0	0	0	0	1	0	0
g2250	0	0	0	0	1	1	0	0	1	0	1	0	2	1	0	4	0
g2251	2	2	1	0	0	9	1	0	23	1	1	2	5	5	2	15	0
g2252	6	3	3	6	11	55	18	9	86	24	23	20	26	54	17	46	16
g2253	0	0	0	0	0	2	0	0	1	0	0	0	0	1	0	1	0
g2254	2	0	0	0	1	2	0	1	4	0	1	0	2	3	2	1	3
g2255	0	0	0	0	0	0	0	0	2	0	1	0	4	0	1	4	1
g2256	0	0	0	0	0	0	0	0	0	0	2	2	1	0	0	2	2
g2257	1	0	2	0	1	11	3	3	24	6	5	6	34	9	0	49	8
g2258	3	3	2	0	11	7	8	5	7	11	1	1	43	27	6	43	9
g2259	0	0	0	0	0	0	0	0	2	0	2	1	3	2	1	2	0
g2260	3	1	0	0	4	17	3	3	33	3	8	7	29	22	5	36	8
g2261	0	0	0	0	0	1	0	0	2	0	0	0	4	0	1	3	0
g2262	0	0	0	0	0	0	0	0	0	0	0	0	0	0	0	0	0
g2263	0	0	0	0	0	0	0	0	0	0	0	0	0	0	0	0	0
g2264	0	0	0	0	0	0	0	0	0	0	0	0	0	0	0	0	0
g2265	0	0	0	0	1	0	1	0	3	4	1	1	3	1	0	3	2
g2266	1	0	0	0	1	4	1	2	10	4	2	2	4	4	3	4	2
g2267	0	0	0	0	0	0	0	1	0	0	0	0	1	0	0	0	0
g2268	0	0	0	0	0	0	0	0	0	0	0	0	0	0	0	0	0
g2269	0	0	0	0	1	5	2	1	7	2	4	1	6	3	1	5	3
g2270	0	0	0	0	0	0	0	0	0	0	0	0	3	1	0	3	0
g2271	0	0	0	0	0	0	0	0	0	0	0	0	0	0	0	0	0
g2272	0	0	0	0	0	0	0	0	0	0	0	0	0	0	0	0	0
g2273	0	0	0	0	0	0	0	0	0	0	0	0	0	0	0	0	0
g2274	0	0	0	0	0	0	0	0	0	0	0	0	0	0	1	0	0
g2275	0	0	0	0	0	0	0	0	0	0	0	0	0	0	0	0	0
g2276	0	0	0	0	0	0	0	0	0	0	0	0	1	0	0	0	0
g2277	0	0	1	0	0	0	0	0	1	1	0	0	1	0	0	0	0
g2278	0	0	0	0	0	0	0	0	0	0	0	0	0	0	0	0	0
g2279	0	0	0	0	0	0	0	0	0	0	0	0	0	0	0	0	0
g2280	0	0	0	0	0	0	0	0	0	0	0	0	0	0	0	1	0
g2281	0	0	0	0	0	0	0	0	0	0	0	0	0	0	0	0	0
g2282	0	0	0	0	0	0	0	0	0	0	0	0	0	0	0	0	0
g2283	0	0	0	0	0	0	0	0	0	0	0	0	1	0	0	0	0
g2284	0	0	0	0	0	0	0	0	0	1	0	0	0	0	0	0	0
g2285	0	0	0	0	0	0	0	0	0	0	0	0	0	0	0	0	0
g2286	1	0	0	0	2	3	0	1	8	1	3	7	4	12	1	8	1
g2287	0	0	0	0	0	0	0	0	0	0	0	0	0	0	0	0	0
g2288	0	0	0	0	0	0	0	0	1	0	0	0	0	0	0	1	0
g2289	0	0	0	0	0	0	0	0	1	0	0	0	0	0	0	0	0
g2290	0	0	0	0	1	4	0	1	4	0	1	3	2	3	2	6	2
g2291	0	0	0	0	0	1	0	0	1	0	0	0	0	0	1	0	0
g2292	0	0	0	0	0	0	0	0	0	0	0	0	0	0	0	0	0
g2293	0	0	0	0	0	0	0	0	0	0	0	0	0	0	0	0	0
g2294	0	0	0	0	0	0	0	0	0	0	0	0	0	1	0	0	0
g2295	0	0	0	0	0	0	0	0	0	0	0	0	0	1	0	0	0
g2296	0	0	0	0	0	0	0	0	0	0	0	0	0	0	0	0	0
g2297	0	0	0	0	0	3	0	0	0	0	0	0	0	2	0	0	0
g2298	0	0	0	0	0	0	0	0	0	0	0	0	0	0	0	0	0
g2299	0	0	0	0	0	0	0	0	0	0	0	0	0	0	0	0	0
g2300	0	0	0	0	0	0	0	0	0	0	0	0	0	0	0	0	0
g2301	0	0	0	0	0	0	1	0	0	0	0	0	0	0	0	0	0
g2302	0	0	0	0	0	0	0	0	0	0	0	0	0	0	0	0	0
g2303	0	0	0	0	0	0	0	0	0	0	0	0	0	0	0	0	0
g2304	0	0	0	0	0	0	0	0	0	0	0	0	0	0	0	0	0
g2305	1	0	0	0	0	1	0	2	7	0	1	3	6	8	2	15	2
g2306	0	0	0	0	0	0	0	0	0	0	0	1	0	0	0	0	0
g2307	0	0	0	0	0	0	0	0	0	0	0	0	1	0	0	0	0
g2308	0	0	0	0	0	1	0	0	1	0	1	1	0	0	0	0	0
g2309	0	0	0	0	0	0	0	0	0	1	1	0	0	0	0	0	0
g2310	0	0	0	0	0	0	0	0	0	0	0	0	0	0	1	0	1
g2311	0	0	0	0	0	0	0	0	0	1	0	0	0	0	0	1	0
g2312	0	0	0	0	0	0	0	0	0	0	0	0	0	0	0	0	0
g2313	0	0	0	0	0	1	0	0	0	0	1	0	0	0	0	0	0
g2314	0	0	0	0	0	0	0	0	0	0	0	0	0	1	0	0	0
g2315	0	0	0	0	0	0	0	0	0	0	0	0	0	0	0	0	0
g2316	0	0	0	0	0	0	0	0	0	0	0	0	0	0	0	0	0
g2317	0	0	0	0	0	0	0	0	0	0	0	0	0	0	0	0	0
g2318	0	0	0	0	0	0	0	0	0	0	0	0	0	0	0	0	0
g2319	0	0	0	0	0	0	0	0	0	0	0	0	0	0	0	0	0
g2320	0	0	0	0	0	0	0	0	0	0	0	0	0	0	0	0	0
g2321	0	3	0	0	0	3	0	1	4	0	0	1	1	1	0	2	2
g2322	0	1	0	0	1	5	0	1	2	0	0	0	0	3	1	0	1
g2323	0	0	0	0	0	0	0	1	1	0	0	0	0	1	0	0	0
g2324	0	2	0	0	0	2	0	0	1	0	0	0	0	2	0	1	0
g2325	0	1	0	0	0	2	0	0	0	0	0	0	0	1	0	0	0
g2326	0	0	0	0	0	0	0	0	0	0	0	0	0	0	0	0	0
g2327	0	0	0	0	0	0	1	0	0	0	0	0	1	1	0	0	1
g2328	1	0	0	0	0	1	0	0	2	2	0	0	1	5	4	4	0
g2329	0	0	0	0	0	0	0	0	0	0	0	0	0	1	0	0	0
g2330	0	0	0	0	0	0	0	0	0	0	0	0	0	0	1	0	0
g2331	0	0	0	0	0	0	0	0	0	0	0	0	0	0	0	0	0
g2332	0	0	0	0	0	0	0	0	0	0	0	0	0	0	0	0	0
g2333	0	0	0	0	0	0	0	1	3	0	0	1	0	0	0	0	0
g2334	0	0	0	0	1	2	0	0	1	0	0	0	0	1	1	2	0
g2335	0	0	0	0	0	0	0	0	1	0	0	1	1	2	1	2	1
g2336	0	0	0	0	0	0	0	0	0	0	0	0	0	0	0	0	0
g2337	0	0	0	0	0	0	0	0	0	0	0	0	0	0	0	0	0
g2338	1	1	0	0	1	3	1	2	4	3	1	3	6	3	2	8	2
g2339	0	0	0	0	0	0	0	0	1	0	1	0	1	0	0	1	0
g2340	0	0	0	0	0	1	0	0	5	0	0	0	2	4	3	2	0
g2341	0	0	0	0	0	0	0	0	0	0	0	0	1	0	0	0	0
g2342	0	0	0	0	0	1	1	0	1	1	1	0	1	0	0	0	0
g2343	2	0	0	0	2	5	0	1	4	4	4	1	8	24	10	10	2
g2344	0	0	0	0	0	0	0	0	0	0	0	0	0	1	0	2	0
g2345	0	0	0	0	0	0	0	0	0	0	0	0	0	0	0	0	0
g2346	0	0	0	0	0	0	0	0	0	0	0	0	0	0	0	0	0
g2347	0	0	0	0	0	0	0	0	0	0	0	1	0	0	0	2	0
g2348	0	0	0	0	0	0	0	0	0	0	0	0	0	0	0	0	0
g2349	0	0	0	0	0	1	0	0	0	0	0	0	0	0	0	0	0
g2350	0	0	0	0	0	0	0	0	0	0	0	0	0	0	0	0	0
g2351	0	0	0	0	0	3	0	0	1	0	0	0	0	2	0	0	0
g2352	1	0	0	0	0	0	0	2	1	1	0	1	0	2	1	3	0
g2353	0	0	0	0	0	1	0	0	0	0	0	0	0	0	0	0	0
g2354	0	0	0	0	0	0	0	2	2	0	2	0	0	0	0	0	0
g2355	0	0	0	0	1	2	0	0	4	1	0	0	2	3	1	0	1
g2356	0	0	0	0	1	4	1	2	4	3	0	2	7	2	0	3	0
g2357	1	0	1	2	2	4	0	1	10	1	2	1	3	3	1	10	5
g2358	0	0	0	0	0	1	0	0	0	0	0	1	3	0	0	0	0
g2359	0	0	0	1	2	4	0	2	9	2	2	2	8	5	4	14	4
g2360	0	0	0	0	2	3	1	3	7	4	3	4	6	3	1	16	11
g2361	3	1	0	0	1	15	8	4	41	11	3	1	20	31	7	41	2
g2362	1	1	0	0	1	13	1	5	17	3	5	5	13	6	2	13	3
g2363	2	6	0	2	14	35	5	10	37	23	22	16	29	31	10	27	7
g2364	0	2	4	0	3	13	2	7	19	6	9	11	15	9	5	22	10
g2365	0	1	1	0	0	2	1	0	4	2	2	0	3	1	2	9	1
g2366	5	2	1	5	3	21	12	16	36	16	15	7	27	26	13	40	12
g2367	2	0	0	1	2	5	1	4	11	6	1	5	5	7	2	14	2
g2368	3	0	0	0	4	3	2	4	6	1	7	4	10	7	1	10	3
g2369	0	2	0	1	2	10	1	3	5	4	12	16	8	5	2	10	5
g2370	0	0	1	0	1	0	6	3	0	3	0	1	2	2	1	1	3
g2371	3	1	1	0	3	10	5	4	10	6	13	7	9	6	4	10	4
g2372	0	0	2	0	2	8	2	1	10	2	1	2	6	4	2	5	2
g2373	3	1	1	0	1	9	0	1	21	1	9	9	10	6	4	16	3
g2374	0	0	0	0	0	1	0	1	2	1	1	0	0	0	0	1	0
g2375	0	0	0	0	0	4	0	1	3	1	2	1	0	7	0	1	1
g2376	1	0	0	0	1	7	0	0	8	0	4	1	4	3	2	6	1
g2377	23	8	8	5	84	46	62	59	66	89	56	20	79	102	32	91	37
g2378	6	3	0	1	19	35	9	32	65	50	42	35	42	31	20	51	14
g2379	0	0	0	0	0	2	0	2	0	1	0	0	4	3	0	1	0
g2380	1	0	0	0	4	12	0	4	10	4	4	7	5	5	2	12	3
g2381	1	0	0	0	0	5	1	4	4	6	3	2	3	5	0	11	1
g2382	0	0	0	0	0	0	0	0	0	0	0	0	0	0	0	0	0
g2383	2	0	0	0	1	1	2	2	7	2	1	2	2	3	3	6	0
g2384	8	10	2	0	16	45	14	20	57	30	33	30	36	45	18	46	15
g2385	2	1	0	1	1	10	9	11	19	18	11	8	25	24	10	37	3
g2386	2	2	0	0	3	9	4	0	13	3	9	6	7	1	7	8	2
g2387	1	0	0	0	0	3	0	2	3	1	6	5	2	0	1	6	1
g2388	0	0	0	0	0	3	1	1	3	0	3	1	5	0	0	7	3
g2389	0	0	0	0	0	0	0	0	2	0	1	0	0	0	0	0	0
g2390	3	0	0	0	0	1	1	0	3	1	2	0	1	0	0	1	1
g2391	0	1	0	0	0	0	0	0	0	0	0	0	0	0	0	0	0
g2392	0	1	0	0	0	0	0	0	2	0	0	0	1	0	0	1	1
g2393	0	0	0	1	2	7	2	7	13	8	12	2	5	12	1	15	1
g2394	0	0	0	0	2	11	2	0	15	2	2	4	2	3	6	14	2
g2395	0	2	0	0	0	2	0	0	2	0	0	0	3	7	5	6	1
g2396	0	0	0	0	0	0	0	0	1	0	0	0	1	0	0	1	0
g2397	0	0	0	0	0	0	0	0	0	0	0	0	0	0	0	2	0
g2398	0	0	0	0	1	1	0	1	4	0	1	0	1	0	0	3	0
g2399	0	0	0	0	0	1	0	0	1	0	0	1	6	5	1	3	0
g2400	0	2	0	0	1	10	2	4	13	2	7	5	19	12	9	17	5
g2401	0	1	0	0	2	3	0	0	2	0	2	9	3	4	3	5	3
g2402	1	1	0	0	4	12	4	3	23	5	7	8	15	7	2	29	4
g2403	0	0	0	0	3	2	0	0	1	0	1	0	4	0	0	5	1
g2404	0	0	0	0	0	1	1	2	2	1	1	0	6	3	1	10	0
g2405	1	0	0	0	1	0	0	1	0	0	1	1	0	0	0	0	0
g2406	5	0	0	0	3	9	1	1	8	1	15	9	17	1	2	21	4
g2407	0	0	0	0	0	2	1	0	2	1	1	0	0	2	1	7	0
g2408	1	1	2	0	2	12	3	1	14	5	5	4	4	8	3	7	4
g2409	1	2	0	0	9	3	1	2	3	2	1	2	3	4	2	11	0
g2410	0	0	0	0	0	0	0	0	0	0	0	0	0	0	0	1	0
g2411	0	1	0	1	2	5	0	1	5	3	1	4	16	16	5	13	3
g2412	0	0	0	0	1	1	0	0	1	0	2	0	6	2	1	1	0
g2413	0	0	0	0	0	0	0	0	0	0	0	0	0	0	0	0	0
g2414	0	0	0	0	0	1	0	1	0	0	0	0	0	1	0	0	0
g2415	0	0	0	0	1	4	1	0	11	0	0	4	9	5	2	2	2
g2416	0	0	0	0	0	0	0	0	0	0	0	0	0	0	0	1	0
g2417	0	0	0	0	1	0	0	0	1	0	0	0	0	0	1	1	0
g2418	0	0	2	0	3	5	0	0	2	2	2	2	11	2	0	12	3
g2419	0	0	0	0	0	0	0	0	0	0	0	0	0	0	0	0	0
g2420	0	0	0	0	0	0	0	0	0	0	0	0	0	0	0	1	0
g2421	3	0	0	0	1	19	3	4	38	5	4	3	2	3	0	5	1
g2422	0	0	0	0	0	1	0	4	5	3	3	2	6	3	2	8	2
g2423	2	2	0	0	1	5	1	3	6	4	0	1	3	3	2	3	4
g2424	0	0	0	1	0	1	0	1	0	1	2	2	0	0	1	2	1
g2425	0	0	0	1	0	4	0	1	4	4	2	3	7	3	1	12	6
g2426	0	0	0	1	2	8	1	3	20	4	11	6	10	6	4	19	1
g2427	1	0	1	0	2	4	0	7	4	7	6	8	2	1	2	9	1
g2428	1	1	1	0	0	4	3	7	7	6	4	3	8	9	1	15	4
g2429	4	0	0	0	3	15	1	1	29	2	9	3	12	13	1	19	3
g2430	1	0	0	0	0	2	1	0	10	0	6	7	8	4	4	13	8
g2431	4	1	1	0	8	40	1	2	38	2	17	15	56	33	17	67	14
g2432	0	0	0	0	0	1	0	0	1	0	0	0	0	0	0	1	0
g2433	3	0	0	1	4	4	0	0	10	4	3	2	6	2	1	3	1
g2434	0	0	0	0	0	1	0	0	2	0	0	1	5	0	0	4	0
g2435	0	0	0	0	2	3	0	0	1	2	1	0	5	0	0	11	1
g2436	0	0	0	0	0	3	0	0	2	3	0	1	1	1	1	0	2
g2437	0	1	0	0	1	7	2	3	9	4	3	0	10	7	4	8	2
g2438	0	0	0	0	0	0	0	0	2	0	0	0	0	0	0	0	0
g2439	0	0	0	0	1	4	0	1	9	2	2	1	8	4	4	4	0
g2440	0	0	1	0	1	6	1	1	4	3	3	2	5	7	2	2	0
g2441	0	0	0	0	3	0	0	0	1	3	3	4	3	1	0	3	2
g2442	0	1	0	0	2	10	2	5	15	7	5	2	15	19	7	26	1
g2443	1	2	0	0	2	3	1	2	9	6	1	1	5	2	1	7	2
g2444	0	0	0	0	0	10	2	0	15	0	2	1	1	2	4	0	0
g2445	2	0	0	0	2	1	0	3	6	2	4	0	4	4	1	7	0
g2446	5	6	4	0	15	21	10	19	35	29	25	21	31	29	10	48	8
g2447	0	1	0	0	0	0	0	1	0	0	0	2	1	0	0	2	0
g2448	0	0	0	0	1	1	1	0	4	2	0	0	0	1	0	1	0
g2449	0	1	0	0	0	1	0	0	2	0	1	1	3	4	5	4	0
g2450	0	0	0	0	0	3	1	0	7	0	4	0	3	1	1	5	0
g2451	4	1	0	1	9	15	4	9	26	18	22	9	17	16	8	24	3
g2452	0	0	0	0	0	0	0	0	0	0	0	0	0	0	0	0	0
g2453	1	1	0	0	0	2	0	0	5	0	0	0	3	0	1	2	1
g2454	0	0	0	0	0	0	0	0	0	0	0	1	0	0	0	0	0
g2455	0	0	0	0	0	0	0	0	1	0	0	1	0	0	0	0	0
g2456	0	0	0	0	0	0	0	0	0	0	0	0	0	0	0	0	0
g2457	0	0	0	0	0	3	2	0	1	2	2	2	1	3	0	2	0
g2458	0	0	0	1	0	3	0	0	6	3	0	1	2	3	1	6	1
g2459	1	0	1	1	11	12	0	3	22	3	26	17	17	7	2	13	7
g2460	0	0	0	0	0	1	0	2	4	0	1	1	2	0	0	5	0
g2461	0	0	0	0	0	0	0	0	0	0	0	0	0	0	0	0	0
g2462	0	1	0	0	0	0	0	0	2	0	0	0	0	1	0	0	0
g2463	0	0	0	0	0	0	0	0	0	0	0	0	0	0	0	0	0
g2464	0	0	0	0	0	0	0	0	0	0	0	0	0	0	0	0	0
g2465	0	0	0	0	0	0	0	0	0	0	0	0	0	0	0	0	0
g2466	0	0	0	0	0	1	0	0	0	0	0	0	0	0	0	0	0
g2467	0	1	0	0	1	4	1	0	8	0	0	0	1	0	0	3	4
g2468	4	1	0	0	4	4	1	5	7	4	3	2	8	13	3	15	0
g2469	2	0	0	0	1	0	1	1	2	0	1	7	2	2	3	11	1
g2470	0	2	0	0	2	8	0	0	13	0	2	1	7	6	2	19	1
g2471	7	1	2	1	4	15	6	8	40	13	11	11	24	13	14	30	15
g2472	0	0	0	0	0	3	0	0	1	0	2	1	10	5	1	15	0
g2473	1	0	0	0	0	2	0	2	1	1	1	0	2	1	0	3	1
g2474	0	0	0	0	0	0	0	0	1	1	1	0	1	0	0	0	0
g2475	0	0	0	0	1	0	0	0	2	0	0	0	1	0	0	0	1
g2476	0	0	0	0	0	2	0	4	3	3	3	1	4	0	2	7	1
g2477	1	0	0	0	1	1	0	2	1	2	4	0	1	1	0	2	1
g2478	2	1	2	0	1	2	1	1	9	0	1	0	3	0	1	4	1
g2479	0	0	0	0	0	0	0	0	0	0	0	0	1	0	0	0	0
g2480	1	1	0	1	3	12	3	0	14	6	5	5	8	8	6	18	3
g2481	1	2	2	0	4	9	8	6	13	9	6	16	12	15	4	28	3
g2482	0	0	0	0	1	8	0	1	10	1	4	4	4	7	3	3	2
g2483	0	0	0	0	0	0	0	0	0	0	0	0	0	0	0	0	0
g2484	0	0	0	0	1	1	0	0	5	0	2	4	8	2	0	6	0
g2485	0	0	0	0	0	0	0	0	3	1	0	0	0	0	0	0	0
g2486	0	0	0	0	1	0	0	0	1	0	0	1	0	0	0	0	0
g2487	0	2	0	1	0	5	1	2	5	3	1	0	1	4	2	0	0
g2488	9	9	4	1	16	91	13	19	116	26	51	55	77	69	36	92	35
g2489	0	0	0	0	0	0	1	0	0	0	0	0	1	0	0	0	0
g2490	0	0	0	0	0	0	1	1	6	0	1	0	1	3	3	6	0
g2491	0	0	1	0	3	5	1	0	5	1	0	1	4	4	1	2	0
g2492	0	1	0	0	0	0	0	1	0	0	0	0	0	0	0	1	1
g2493	0	0	0	0	0	0	1	0	0	0	0	0	0	0	0	0	1
g2494	0	0	0	0	0	0	0	0	0	0	1	0	0	0	0	1	0
g2495	0	0	0	0	0	0	0	0	1	0	0	0	1	1	0	0	1
g2496	0	0	0	1	1	3	1	3	6	7	5	3	3	4	2	11	2
g2497	0	0	0	0	0	0	0	0	3	3	0	0	0	0	0	2	1
g2498	0	0	0	0	0	0	0	0	0	0	0	0	0	0	0	0	0
g2499	0	0	0	0	0	4	2	0	4	0	0	3	1	1	4	2	1
g2500	0	0	0	0	1	4	2	1	3	1	1	3	1	3	1	6	3
g2501	0	1	1	0	0	2	0	0	2	0	1	0	2	7	3	2	2
g2502	0	3	0	1	3	6	6	1	12	3	7	7	9	9	4	18	3
g2503	0	0	0	0	0	3	0	0	5	0	1	3	5	5	1	4	1
g2504	3	0	0	0	0	14	1	3	24	4	2	2	33	15	6	34	1
g2505	1	0	0	1	7	14	2	3	17	3	7	10	10	8	1	12	4
g2506	1	7	1	0	0	12	7	3	14	3	2	4	11	43	16	17	5
g2507	0	0	0	1	0	0	0	0	3	0	0	0	0	0	0	0	0
g2508	0	0	0	0	0	1	1	4	2	1	3	1	1	5	0	6	0
g2509	0	0	0	0	2	0	0	1	1	0	0	0	1	0	0	3	0
g2510	2	0	0	2	1	5	1	1	4	1	6	6	2	4	3	6	4
g2511	0	1	0	0	0	0	1	0	0	0	0	0	2	2	3	1	0
g2512	0	0	0	0	0	0	0	0	2	1	0	0	2	1	0	5	0
g2513	1	1	0	0	1	7	0	0	8	0	3	3	4	2	0	13	1
g2514	0	0	0	0	0	4	1	3	10	2	2	3	4	7	2	6	3
g2515	4	4	0	2	9	33	10	8	68	15	14	19	26	40	21	43	5
g2516	63	13	4	15	208	193	107	180	320	276	87	78	85	107	48	127	27
g2517	1	1	0	1	0	9	1	2	8	5	5	4	12	5	5	21	1
g2518	0	0	1	0	1	2	0	0	4	0	0	1	0	0	0	0	1
g2519	2	2	0	0	2	11	5	3	8	0	8	7	12	8	2	9	2
g2520	0	0	0	0	0	0	0	0	0	0	0	0	0	0	0	0	0
g2521	0	0	0	0	0	0	0	0	0	0	0	0	0	0	0	0	0
g2522	0	0	0	0	0	1	0	0	0	0	0	0	2	1	0	2	0
g2523	0	0	0	0	0	0	0	0	1	0	0	0	0	0	0	1	0
g2524	0	0	0	0	0	2	0	0	3	2	0	0	0	1	2	4	0
g2525	0	0	0	0	0	0	0	0	0	0	0	1	0	0	0	0	0
g2526	0	0	0	0	0	0	0	0	0	0	0	0	0	0	0	0	0
g2527	3	0	1	0	1	5	0	2	5	1	3	0	2	1	3	5	2
g2528	1	0	0	0	0	5	0	0	3	0	1	1	0	1	0	2	1
g2529	3	0	1	0	6	15	5	10	19	11	8	6	17	10	1	31	9
g2530	1	0	0	0	0	1	1	1	4	1	1	0	1	2	0	4	0
g2531	0	0	0	0	0	0	0	0	0	0	0	0	0	0	0	0	0
g2532	0	0	0	0	0	0	0	0	0	0	0	0	2	0	0	0	0
g2533	0	0	1	0	0	1	0	1	0	0	0	0	1	2	0	0	1
g2534	2	1	0	0	1	3	1	1	2	1	2	1	0	1	2	7	2
g2535	2	3	1	0	10	5	2	5	13	10	7	6	9	8	3	22	9
g2536	0	0	0	0	0	0	0	0	1	0	0	0	1	0	1	0	0
g2537	1	0	0	0	0	6	0	1	3	1	2	0	2	3	5	1	0
g2538	0	0	0	0	0	0	0	0	0	0	1	0	0	2	0	0	0
g2539	0	0	0	0	1	3	0	3	6	1	1	0	1	0	0	1	0
g2540	0	0	0	0	0	6	1	1	7	1	3	3	7	2	1	11	7
g2541	0	0	0	0	0	0	0	2	1	2	3	2	1	0	1	6	2
g2542	0	0	0	0	0	0	0	0	0	0	0	0	1	1	0	0	0
g2543	0	0	0	0	0	0	0	0	0	0	0	0	0	2	0	0	0
g2544	3	0	0	0	0	5	2	1	9	1	3	4	4	2	0	8	3
g2545	0	0	1	0	0	0	0	1	1	2	1	0	5	1	0	8	0
g2546	1	0	0	0	0	2	0	0	2	0	0	1	1	3	1	6	0
g2547	3	0	1	0	0	6	4	2	8	7	7	1	8	7	5	8	2
g2548	0	0	1	0	2	0	0	0	7	0	5	4	0	0	0	1	5
g2549	3	12	5	4	7	33	15	21	61	31	33	17	43	47	19	75	12
g2550	0	0	0	0	1	3	0	1	0	0	0	2	0	3	2	2	0
g2551	0	0	0	0	0	0	0	0	0	0	0	0	1	1	2	1	0
g2552	0	0	0	0	0	0	0	0	0	0	0	0	0	1	0	0	0
g2553	0	0	0	0	0	0	0	0	0	0	0	0	0	0	0	0	0
g2554	0	0	0	0	0	0	0	0	0	0	0	0	0	0	0	0	0
g2555	20	3	4	1	30	76	18	11	109	14	39	53	44	33	15	66	23
g2556	3	2	0	1	3	37	2	2	13	2	2	5	3	14	6	6	4
g2557	20	3	4	1	30	76	18	11	108	14	39	53	44	33	15	66	23
g2558	3	2	0	1	2	34	1	2	13	1	2	4	3	14	6	5	4
g2559	25	9	5	12	14	62	54	80	57	113	17	16	32	32	14	46	24
g2560	1	5	2	4	0	23	7	4	25	12	10	4	10	73	30	12	4
g2561	1	0	0	0	0	1	0	0	1	0	0	0	0	2	0	0	0
g2562	0	0	0	0	0	0	0	0	0	0	0	0	0	0	0	0	0
g2563	0	0	0	0	5	3	1	0	2	1	3	2	3	2	1	6	1
g2564	0	0	0	0	0	0	0	0	0	0	0	0	0	0	0	0	0
g2565	0	1	0	0	0	2	0	0	4	0	0	1	0	1	1	2	0
g2566	1	0	0	0	0	0	0	0	1	0	0	0	0	0	0	4	0
g2567	2	0	2	1	2	15	5	0	17	10	3	7	5	15	5	14	2
g2568	2	0	0	1	0	10	1	2	5	1	6	1	5	5	3	11	1
g2569	0	0	0	0	0	9	1	1	8	0	4	3	14	12	2	14	6
g2570	1	2	0	1	1	11	1	1	8	1	4	0	11	17	9	27	3
g2571	4	1	2	1	7	21	9	15	35	25	15	17	31	24	8	48	10
g2572	1	2	1	1	1	4	5	7	15	5	7	7	12	7	4	13	10
g2573	0	0	0	0	0	0	0	1	0	1	1	2	2	0	0	4	1
g2574	2	1	0	0	5	8	4	7	21	6	9	19	12	7	3	27	6
g2575	0	0	0	0	0	1	0	1	0	5	2	2	2	0	0	6	1
g2576	0	0	0	0	4	5	2	0	15	1	4	3	10	6	3	7	5
g2577	0	0	0	0	0	0	0	0	1	2	0	0	0	1	1	1	0
g2578	3	1	0	0	1	13	4	0	17	2	6	5	39	36	12	50	6
g2579	0	0	0	0	0	0	1	0	0	0	0	0	0	0	0	1	0
g2580	2	0	0	1	1	10	2	7	9	9	2	2	13	12	5	10	5
g2581	1	1	0	0	0	1	2	3	5	4	2	1	5	3	4	5	4
g2582	0	0	0	0	0	0	1	0	4	0	1	7	2	3	0	7	0
g2583	0	0	0	1	1	4	0	2	3	4	1	0	6	1	1	6	3
g2584	0	0	0	0	2	1	0	0	2	1	3	0	3	3	0	3	0
g2585	16	12	2	3	44	33	32	41	54	51	33	27	32	41	25	70	16
g2586	0	0	0	0	2	1	0	0	1	0	2	1	1	0	0	1	1
g2587	12	8	3	2	23	60	19	7	73	14	82	63	105	98	63	164	44
g2588	0	0	0	0	0	2	0	0	3	0	1	2	1	1	0	0	0
g2589	1	1	1	1	2	6	6	6	12	8	9	3	14	9	4	14	5
g2590	2	0	0	0	1	5	1	4	8	4	4	4	4	10	3	15	2
g2591	0	0	1	0	1	2	1	1	3	4	4	3	4	3	2	7	3
g2592	4	4	2	1	5	13	7	6	14	15	16	10	12	17	11	31	3
g2593	0	0	0	0	0	0	0	0	1	0	2	0	2	1	1	1	3
g2594	0	0	0	0	0	1	0	0	0	0	0	0	0	1	0	1	0
g2595	1	0	1	1	6	7	2	3	6	0	8	4	14	7	3	14	4
g2596	0	0	0	0	1	1	0	0	3	1	3	1	3	0	0	6	0
g2597	9	2	3	5	60	34	33	30	54	45	48	36	31	25	16	50	12
g2598	4	0	0	0	4	12	0	0	10	0	7	6	11	6	0	18	3
g2599	1	0	0	0	1	4	2	0	1	1	3	7	5	6	3	2	0
g2600	19	10	4	4	32	131	19	21	252	24	38	35	32	111	45	37	10
g2601	0	0	0	0	1	2	1	1	2	0	3	3	6	3	1	4	0
g2602	0	0	1	3	1	4	3	3	3	5	1	0	5	4	1	9	0
g2603	2	1	0	0	2	13	2	2	18	4	6	0	4	8	10	8	2
g2604	0	1	0	0	0	1	0	0	5	0	0	0	0	1	0	2	0
g2605	0	0	0	0	0	1	0	0	2	1	0	2	1	0	0	2	0
g2606	0	1	0	1	1	6	6	9	10	17	9	5	7	11	6	20	3
g2607	1	0	2	0	2	9	0	4	9	6	9	4	6	12	3	17	2
g2608	7	3	2	0	6	23	4	8	32	4	10	10	23	24	10	32	4
g2609	1	0	0	0	1	2	1	0	3	1	1	0	0	1	0	1	1
g2610	1	3	1	1	0	6	1	3	16	2	4	7	9	23	11	14	9
g2611	6	5	1	1	2	41	7	4	62	5	6	6	19	74	27	37	20
g2612	3	1	1	0	1	3	0	1	11	1	2	4	13	6	5	15	4
g2613	3	1	1	0	5	7	0	4	6	5	5	5	6	9	0	9	0
g2614	0	0	0	0	1	7	0	0	8	2	8	5	5	1	0	5	6
g2615	0	0	1	0	1	3	0	0	6	2	0	0	3	4	0	3	0
g2616	0	0	0	1	2	2	1	3	1	1	1	2	1	3	0	2	0
g2617	1	0	1	0	1	17	5	3	18	4	6	3	12	7	4	18	4
g2618	1	0	0	0	4	16	2	1	23	1	12	16	20	14	1	18	7
g2619	4	2	4	1	9	24	11	13	34	12	14	17	34	25	6	29	14
g2620	2	2	0	2	2	9	3	4	8	3	4	2	9	8	3	8	3
g2621	1	0	1	0	1	4	4	3	7	4	2	2	3	1	0	13	0
g2622	0	0	0	0	0	2	0	0	0	0	0	1	0	0	0	3	1
g2623	0	0	0	0	0	0	0	0	0	0	0	0	0	0	0	0	0
g2624	0	0	0	0	0	0	0	0	0	0	0	0	0	0	0	0	0
g2625	11	16	1	0	6	78	12	10	133	13	26	33	80	115	52	144	15
g2626	3	9	2	5	1	17	16	20	27	27	6	5	13	16	10	23	6
g2627	1	0	0	0	2	8	1	1	6	0	4	2	4	4	1	3	0
g2628	3	0	2	0	2	7	3	1	20	3	5	5	13	9	3	20	1
g2629	6	0	0	0	7	34	2	0	42	5	19	21	28	18	15	76	19
g2630	0	0	0	0	0	0	1	1	1	2	1	0	1	1	0	2	1
g2631	1	1	0	0	0	7	2	0	9	0	0	0	13	9	1	10	0
g2632	0	0	0	0	0	0	0	0	1	0	0	0	1	0	0	0	0
g2633	0	2	0	0	3	0	1	1	2	2	2	4	4	1	0	1	0
g2634	5	0	0	1	1	4	2	2	9	6	4	1	10	8	3	6	3
g2635	2	1	0	0	3	5	0	6	8	10	1	6	8	11	3	7	7
g2636	2	0	0	0	1	1	0	0	3	1	2	2	7	6	0	6	2
g2637	8	1	0	1	3	14	2	2	19	0	3	6	9	12	7	20	3
g2638	4	1	3	1	17	25	6	15	43	21	18	8	19	22	13	36	4
g2639	62	14	5	1	3	1588	27	14	2556	18	15	24	51	223	56	123	35
g2640	0	0	0	0	1	2	0	0	1	0	2	1	1	2	0	0	0
g2641	3	0	0	1	11	9	5	1	18	5	13	10	23	14	10	17	3
g2642	2	3	0	0	0	11	7	4	16	5	4	5	6	7	4	17	9
g2643	2	0	0	0	1	11	0	0	12	1	4	4	16	3	2	20	3
g2644	1	1	0	0	3	3	3	3	13	4	4	3	3	7	3	9	1
g2645	2	2	2	2	7	13	8	10	27	29	13	11	14	15	8	24	2
g2646	1	0	0	0	1	3	1	1	1	1	5	2	2	2	0	4	0
g2647	0	0	1	0	5	1	0	0	5	0	0	3	3	1	0	4	1
g2648	0	1	1	0	3	4	2	1	16	3	0	3	0	1	5	6	3
g2649	2	2	0	0	3	14	1	1	24	0	9	6	13	10	4	18	4
g2650	2	1	0	0	3	23	2	2	31	6	14	6	15	7	6	35	2
g2651	0	0	0	0	0	2	0	0	0	1	0	0	1	0	0	0	0
g2652	0	0	0	0	0	0	0	0	1	1	0	0	0	1	0	0	0
g2653	0	0	0	0	0	1	0	0	0	0	0	0	0	0	0	0	0
g2654	0	1	0	0	2	3	1	4	18	7	5	7	4	6	3	6	3
g2655	0	0	0	0	3	4	1	2	3	1	7	5	3	3	1	8	2
g2656	10	1	1	0	16	61	4	3	78	8	122	94	39	26	5	63	23
g2657	0	0	1	0	4	5	1	2	8	4	1	1	13	9	2	25	4
g2658	0	0	0	0	1	4	0	0	7	3	3	2	4	1	1	6	0
g2659	4	1	2	1	3	9	2	4	13	5	12	11	11	18	3	22	2
g2660	0	0	0	0	0	0	0	0	0	0	0	0	0	0	0	0	0
g2661	0	0	0	0	0	0	0	0	1	0	0	0	0	0	1	1	0
g2662	0	0	0	0	0	2	1	0	4	0	0	1	1	1	0	3	0
g2663	2	2	0	0	2	3	0	2	11	1	4	7	11	6	3	28	5
g2664	2	1	1	1	3	7	5	4	11	11	7	6	19	9	5	19	4
g2665	0	2	0	0	1	2	0	1	2	1	3	3	1	4	0	3	0
g2666	0	0	0	0	0	3	0	0	4	0	0	0	2	2	0	7	0
g2667	11	0	0	1	4	13	3	3	16	9	10	6	8	14	6	13	5
g2668	5	0	1	1	7	13	8	14	22	15	18	12	11	20	12	31	8
g2669	5	0	0	0	3	7	1	1	5	2	9	3	9	10	1	18	9
g2670	1	0	1	0	1	8	2	3	9	3	6	1	12	8	4	16	4
g2671	0	0	0	0	1	5	0	3	11	3	1	0	8	3	2	10	2
g2672	1	1	0	0	1	1	0	1	1	0	1	1	3	5	2	1	1
g2673	3	0	0	2	3	3	1	0	1	3	2	6	3	6	2	3	1
g2674	0	1	0	1	5	4	0	5	5	4	4	4	3	5	3	6	3
g2675	2	0	0	0	0	3	1	3	2	1	3	4	2	0	0	2	2
g2676	1	1	0	0	0	6	0	2	9	1	0	1	13	5	0	18	4
g2677	0	0	0	0	0	2	0	0	3	0	0	0	2	0	0	5	0
g2678	0	0	0	0	2	0	0	1	0	0	0	3	1	0	1	3	0
g2679	0	0	0	0	0	0	0	1	1	0	1	0	2	1	0	4	0
g2680	0	0	0	0	0	4	0	2	9	1	3	5	6	6	0	3	1
g2681	0	0	0	0	0	2	0	0	0	0	0	1	0	1	0	1	0
g2682	0	0	0	0	0	0	0	0	0	0	0	0	1	0	0	0	0
g2683	6	1	0	0	0	14	3	1	8	5	1	0	7	17	3	24	0
g2684	2	2	1	0	4	15	10	5	16	13	16	7	9	18	9	16	7
g2685	0	0	0	0	0	0	0	1	0	0	0	1	3	0	1	6	0
g2686	1	0	1	1	3	11	3	2	6	6	7	3	11	9	7	11	4
g2687	2	2	0	0	0	8	1	1	8	2	4	4	8	5	5	25	3
g2688	0	0	0	0	1	5	0	0	7	3	1	2	5	5	3	16	2
g2689	0	0	0	0	0	1	0	0	0	0	0	0	0	0	0	0	0
g2690	0	0	0	0	0	1	0	0	0	0	0	0	0	0	1	0	0
g2691	2	1	0	0	0	3	1	0	4	2	3	1	1	1	0	3	0
g2692	3	0	2	1	9	12	8	10	13	22	13	11	13	16	5	26	6
g2693	0	0	0	0	0	3	3	2	11	3	2	1	4	4	1	3	0
g2694	0	1	2	1	1	8	6	8	10	5	5	9	6	9	6	11	4
g2695	3	0	1	1	5	9	5	1	10	6	8	10	7	14	1	18	5
g2696	1	0	1	0	0	6	0	2	9	5	1	0	8	7	2	7	7
g2697	0	0	0	0	2	5	2	3	6	2	4	3	2	4	1	5	4
g2698	1	0	0	0	1	1	0	0	1	0	0	0	2	3	0	8	1
g2699	1	1	0	0	0	0	0	0	3	1	0	0	0	2	1	0	0
g2700	0	0	0	1	0	0	6	4	9	1	3	5	10	6	5	33	1
g2701	0	0	0	0	0	5	2	2	8	5	5	0	3	2	3	12	1
g2702	10	0	2	1	7	23	4	8	47	12	19	16	13	17	11	32	11
g2703	0	0	0	0	0	0	0	0	3	0	0	0	0	0	1	0	0
g2704	0	1	1	0	4	19	1	1	19	3	9	8	12	11	5	17	7
g2705	0	1	0	1	0	4	1	0	10	0	1	1	2	4	2	2	0
g2706	3	0	0	4	10	29	10	6	40	20	18	18	28	19	9	32	4
g2707	2	0	0	0	2	9	2	0	11	3	9	4	10	16	6	20	8
g2708	1	7	2	0	8	26	4	4	35	5	9	6	40	25	6	49	12
g2709	13	4	3	3	7	34	26	32	47	54	8	14	144	76	44	182	16
g2710	10	0	0	1	17	35	4	3	38	2	33	28	29	24	4	37	8
g2711	0	0	0	0	2	4	0	1	7	3	3	1	9	5	0	12	2
g2712	0	0	0	0	0	0	0	0	2	2	1	0	1	2	2	2	0
g2713	0	0	1	0	3	3	2	0	11	1	4	6	12	3	3	6	1
g2714	0	0	0	0	0	1	0	1	1	0	0	0	0	0	0	0	0
g2715	6	2	3	1	4	31	5	5	60	0	14	21	48	69	28	60	9
g2716	0	1	0	0	0	2	0	1	3	2	0	1	2	1	0	2	0
g2717	0	0	2	0	2	5	1	7	12	5	5	6	18	9	9	43	8
g2718	1	1	0	1	2	11	1	2	16	1	15	4	12	6	4	8	7
g2719	3	1	0	1	6	13	9	4	30	7	10	12	12	16	4	23	5
g2720	3	1	0	1	7	14	4	2	25	4	8	6	13	6	6	20	3
g2721	0	2	1	0	4	13	3	1	20	3	4	2	12	20	5	29	3
g2722	7	1	0	1	7	27	7	8	46	7	15	14	37	37	9	72	12
g2723	0	0	0	0	1	0	0	0	0	1	0	0	1	0	0	0	0
g2724	1	0	0	0	0	3	0	1	2	1	3	3	8	8	1	12	6
g2725	0	0	0	0	0	1	1	0	0	0	0	0	1	0	0	1	0
g2726	2	1	1	0	0	3	0	0	6	0	0	0	2	4	0	3	0
g2727	0	0	0	0	0	1	0	0	0	0	0	0	0	0	1	0	0
g2728	0	0	0	1	0	0	0	0	0	0	0	1	2	0	0	0	0
g2729	3	2	0	0	1	13	5	3	24	3	14	10	31	13	8	27	15
g2730	0	0	0	0	0	1	1	2	2	0	0	0	2	2	0	2	0
g2731	1	0	1	0	3	5	1	1	7	1	7	3	5	4	2	7	2
g2732	19	10	10	5	41	90	39	32	80	70	74	71	109	85	32	167	24
g2733	22	14	7	2	38	104	24	30	182	26	93	70	76	92	46	117	27
g2734	2	0	1	1	2	7	1	1	5	4	3	3	8	8	3	14	0
g2735	0	0	0	0	1	3	2	3	11	2	5	2	6	3	1	12	4
g2736	0	0	0	0	0	0	0	0	1	0	0	0	0	0	0	0	0
g2737	2	1	1	1	3	12	1	1	11	2	3	0	16	11	9	20	2
g2738	0	1	0	0	1	3	2	0	8	0	1	0	6	5	2	9	1
g2739	0	0	0	0	0	0	0	1	4	0	0	0	0	0	0	1	0
g2740	1	0	0	1	0	9	3	1	6	4	3	6	10	6	7	9	2
g2741	1	1	1	0	2	9	0	1	15	1	7	13	14	9	5	19	11
g2742	0	0	0	0	0	0	0	0	0	0	0	0	1	0	0	0	0
g2743	1	0	0	0	0	4	0	1	5	0	3	2	4	2	1	5	0
g2744	5	0	1	0	8	13	13	14	23	15	12	12	15	12	10	31	1
g2745	0	1	1	0	7	3	1	2	7	6	1	3	1	1	3	5	1
g2746	1	0	0	0	0	1	2	2	2	1	5	2	6	0	0	7	2
g2747	4	5	2	0	2	23	9	2	47	1	5	3	15	19	11	15	3
g2748	0	0	0	0	0	0	0	0	2	0	0	0	3	0	0	3	0
g2749	2	1	0	0	0	3	0	1	5	0	0	0	1	4	0	3	0
g2750	2	0	0	1	2	12	1	3	14	5	5	4	6	9	7	18	5
g2751	6	4	1	2	11	18	12	21	35	22	27	16	17	17	13	33	13
g2752	5	6	0	4	16	29	20	19	48	33	19	14	27	32	17	37	10
g2753	1	2	3	3	7	23	5	5	32	10	12	6	31	36	7	38	5
g2754	1	0	0	0	1	1	0	4	2	0	1	1	2	1	0	3	1
g2755	0	2	3	1	2	7	7	12	20	12	10	4	5	10	3	11	4
g2756	1	0	0	0	2	8	1	2	16	1	6	8	8	13	4	7	0
g2757	0	1	0	0	4	9	3	5	12	5	4	5	5	7	2	6	5
g2758	14	3	1	3	32	38	17	19	48	29	39	27	73	42	20	99	12
g2759	0	0	0	0	1	3	1	1	10	0	4	3	7	5	1	4	2
g2760	1	1	0	0	1	6	2	6	18	7	13	7	17	7	6	5	4
g2761	0	0	0	0	0	0	0	0	3	0	0	1	1	0	0	3	1
g2762	0	0	0	0	0	4	1	2	0	0	1	0	1	2	0	1	0
g2763	3	3	0	3	5	10	4	2	18	6	10	9	14	7	6	22	4
g2764	1	0	0	0	0	4	0	0	6	3	1	1	3	2	0	6	2
g2765	2	2	0	0	5	8	8	3	18	4	5	9	5	13	2	13	3
g2766	0	0	0	0	9	10	7	7	14	8	7	2	13	10	3	12	6
g2767	1	0	0	0	1	3	0	1	2	0	1	2	0	1	1	4	1
g2768	3	1	0	0	2	18	2	0	27	0	28	20	29	16	6	34	4
g2769	0	1	0	0	4	6	0	1	6	4	5	3	8	1	2	12	1
g2770	0	0	0	0	0	2	0	0	5	0	0	0	5	1	1	2	0
g2771	1	0	1	1	0	1	2	2	2	3	2	1	7	3	5	9	2
g2772	3	3	1	1	5	13	15	13	15	20	23	13	16	16	6	25	5
g2773	4	1	2	0	16	23	4	8	45	10	14	16	34	39	10	46	15
g2774	0	1	0	0	0	1	1	3	4	0	0	1	1	2	0	5	1
g2775	0	0	0	0	0	0	0	0	1	0	0	0	0	0	0	0	0
g2776	0	1	0	0	0	2	1	1	0	1	2	0	4	0	1	1	0
g2777	2	0	0	1	0	4	0	0	10	1	0	2	5	7	0	4	1
g2778	0	0	0	0	0	0	1	0	0	0	1	0	0	0	0	0	0
g2779	0	1	0	0	1	10	0	5	8	2	0	2	4	2	3	6	2
g2780	3	0	0	0	0	1	4	7	11	8	4	3	1	4	3	10	2
g2781	2	1	1	0	4	7	0	0	18	2	7	7	7	9	3	12	2
g2782	2	3	0	4	2	21	8	11	41	20	6	8	9	16	3	20	12
g2783	4	0	0	0	9	17	3	2	19	9	13	11	10	6	2	6	3
g2784	3	1	0	0	1	4	2	1	3	4	6	2	8	2	2	15	1
g2785	3	0	0	2	3	3	1	7	12	1	6	2	3	6	0	14	0
g2786	0	0	0	0	0	1	0	1	1	2	2	2	2	1	0	1	0
g2787	3	0	0	1	1	5	0	0	13	3	1	1	8	5	2	7	0
g2788	2	0	0	1	2	3	0	2	11	9	7	7	8	2	2	15	0
g2789	3	0	0	1	4	40	6	7	36	7	6	5	4	20	2	11	7
g2790	0	1	0	1	5	8	2	4	14	6	11	9	27	9	3	24	2
g2791	0	0	0	0	0	7	1	0	4	3	4	1	21	26	15	39	3
g2792	2	1	0	1	0	5	2	2	4	4	8	6	8	5	2	22	4
g2793	0	0	0	0	0	1	0	0	0	2	1	0	1	0	0	0	0
g2794	0	1	0	0	2	5	2	2	6	2	3	0	6	3	0	9	1
g2795	3	8	1	1	3	33	4	11	54	9	17	20	34	28	16	56	6
g2796	0	0	0	0	0	1	0	0	4	0	0	2	0	3	1	3	0
g2797	0	0	0	0	0	0	0	0	1	1	1	0	0	0	0	0	0
g2798	1	0	1	0	6	6	3	3	12	7	8	5	11	12	6	23	4
g2799	3	0	0	0	6	10	7	8	22	11	5	6	19	12	11	21	6
g2800	5	0	0	0	6	14	1	12	23	8	6	15	10	23	6	21	14
g2801	0	0	0	0	0	0	0	0	0	0	0	0	0	0	0	0	0
g2802	1	0	0	0	0	5	1	0	4	0	7	9	7	4	4	10	2
g2803	0	0	0	0	1	1	0	0	4	1	0	1	7	2	0	5	0
g2804	1	1	1	1	2	7	1	2	12	5	8	6	14	8	4	17	3
g2805	2	0	0	0	2	16	3	4	6	3	4	7	9	7	2	16	1
g2806	3	2	0	0	8	9	1	3	14	3	8	5	8	8	4	13	10
g2807	0	0	0	0	1	0	2	1	0	3	1	2	0	1	1	8	1
g2808	0	1	0	0	3	4	0	0	4	4	9	3	4	3	1	5	0
g2809	21	9	9	4	85	43	41	38	85	67	63	43	66	102	40	82	33
g2810	0	0	0	0	0	4	0	0	4	0	0	0	4	4	1	5	0
g2811	0	1	0	0	0	1	1	0	4	3	1	2	9	3	4	10	1
g2812	6	0	4	1	12	13	8	8	24	6	6	4	21	32	12	37	7
g2813	1	0	1	0	0	15	5	0	17	2	9	6	10	9	3	19	6
g2814	2	0	0	0	6	16	11	8	34	9	17	15	29	15	6	37	9
g2815	0	0	0	0	0	0	0	0	1	0	1	0	0	0	1	4	0
g2816	6	0	0	0	13	8	10	8	14	19	19	15	24	10	1	29	3
g2817	0	0	0	0	0	1	0	0	0	0	0	0	1	0	0	0	0
g2818	2	0	0	0	2	13	2	2	14	2	8	9	2	5	2	2	2
g2819	0	0	0	0	0	2	1	2	4	1	3	2	3	3	1	4	0
g2820	2	1	1	0	0	11	4	3	20	2	9	4	10	11	1	12	2
g2821	0	0	0	0	0	6	2	4	4	1	1	3	4	4	0	14	0
g2822	43	34	15	15	118	252	94	71	425	113	188	158	151	285	111	210	46
g2823	3	1	0	0	11	14	6	3	8	14	7	7	8	10	8	12	9
g2824	16	4	3	0	72	28	20	21	32	33	36	27	48	36	11	50	14
g2825	4	2	0	0	4	3	3	2	5	3	4	2	4	5	2	6	1
g2826	2	0	0	1	3	4	1	1	5	1	2	2	4	1	2	3	2
g2827	1	0	0	0	3	8	2	3	9	1	4	6	4	5	1	7	3
g2828	0	0	0	0	0	5	0	0	6	0	0	0	0	2	1	0	0
g2829	5	8	2	0	13	87	9	12	108	17	35	29	43	62	31	39	31
g2830	1	4	2	0	5	35	7	13	35	24	20	14	20	28	10	38	8
g2831	5	0	2	0	3	15	0	3	28	4	10	8	14	9	3	12	6
g2832	2	0	1	0	4	8	1	4	6	6	2	4	6	3	1	9	2
g2833	4	5	1	1	10	29	14	10	38	16	12	10	36	53	26	65	14
g2834	1	1	0	0	4	11	4	10	9	10	4	5	6	9	6	10	0
g2835	1	0	0	0	0	4	1	0	1	1	1	0	0	0	1	1	0
g2836	1	1	0	1	2	11	2	2	13	1	2	1	8	3	4	10	2
g2837	2	1	0	1	7	2	3	4	9	9	6	2	18	14	4	18	4
g2838	17	7	1	3	23	41	8	17	70	26	35	23	75	55	25	128	7
g2839	0	0	0	0	0	2	0	0	1	0	0	0	0	0	0	0	0
g2840	0	1	1	1	2	6	0	6	16	2	9	6	10	10	4	28	1
g2841	1	0	1	3	4	9	4	1	16	4	1	3	5	9	6	18	2
g2842	0	0	0	0	1	2	1	0	2	0	2	0	2	0	0	4	1
g2843	2	1	0	0	4	2	0	0	10	0	3	2	5	3	1	8	2
g2844	4	1	0	2	6	12	10	15	29	22	15	9	16	12	6	17	5
g2845	0	0	0	1	1	5	1	1	10	4	2	3	3	2	1	8	1
g2846	0	0	0	2	4	3	1	1	19	7	5	5	12	10	6	16	3
g2847	1	0	0	0	1	5	1	2	16	5	4	3	10	5	7	20	3
g2848	0	1	0	0	5	9	4	2	14	4	4	4	6	3	4	8	2
g2849	2	0	1	0	2	10	2	2	16	1	8	4	14	5	6	15	3
g2850	1	0	0	0	0	5	1	3	4	1	2	1	6	3	3	3	2
g2851	0	0	1	0	1	2	2	0	6	2	7	4	5	5	0	9	0
g2852	2	2	0	0	5	3	2	1	5	0	6	6	2	2	1	11	3
g2853	3	4	0	0	9	12	3	4	16	7	8	10	16	8	5	16	2
g2854	0	0	0	0	0	0	0	0	0	0	0	0	0	0	0	0	0
g2855	12	10	2	5	31	63	29	29	69	51	37	23	30	48	21	74	7
g2856	3	1	2	0	10	19	1	4	25	4	13	13	11	10	5	25	7
g2857	0	0	1	0	3	2	0	3	4	1	3	3	5	8	1	8	2
g2858	4	4	0	2	4	57	13	28	95	30	17	10	36	54	26	25	5
g2859	0	0	0	0	0	1	0	1	1	1	0	0	0	0	0	0	1
g2860	1	1	1	0	2	7	3	2	15	5	6	8	4	7	4	19	5
g2861	0	0	1	0	5	6	10	8	15	12	7	12	8	8	8	14	3
g2862	2	0	0	2	3	3	3	3	15	7	5	3	9	2	4	8	6
g2863	3	3	0	2	4	12	6	12	18	9	8	5	13	13	5	21	2
g2864	0	0	0	0	0	0	0	0	2	2	1	0	2	2	0	2	1
g2865	1	0	0	1	1	7	6	1	9	3	9	9	10	2	4	18	3
g2866	1	0	0	0	0	1	0	0	1	0	0	0	1	0	0	0	0
g2867	0	0	1	0	1	7	1	0	8	0	3	7	5	1	1	6	1
g2868	1	0	0	0	0	2	1	2	1	1	0	0	2	1	1	6	1
g2869	4	6	2	4	14	13	9	12	22	14	18	12	42	19	13	54	10
g2870	14	10	7	9	83	86	58	44	137	73	56	42	47	107	28	66	14
g2871	5	2	4	0	10	34	0	3	55	4	18	13	38	19	14	59	10
g2872	0	0	0	0	3	5	2	2	6	1	5	1	6	2	4	5	3
g2873	0	2	0	0	0	2	0	0	7	0	5	1	2	1	0	2	1
g2874	2	1	0	0	3	2	1	0	3	1	1	2	0	5	1	10	1
g2875	4	6	1	2	1	23	8	9	41	11	16	18	26	26	8	48	8
g2876	2	2	1	2	7	12	7	8	20	14	10	5	29	15	6	37	3
g2877	1	1	0	1	4	3	1	2	10	2	3	7	10	7	3	13	3
g2878	0	0	0	0	0	0	0	0	0	0	0	1	1	0	0	0	0
g2879	3	0	0	1	3	2	4	2	12	3	5	6	13	3	2	13	3
g2880	0	0	0	0	0	1	0	0	0	1	0	0	0	0	0	0	0
g2881	0	1	0	0	1	4	0	1	10	0	3	1	1	1	0	5	1
g2882	14	4	2	3	39	69	29	42	90	75	67	60	39	62	33	39	11
g2883	0	0	0	0	1	1	1	0	4	2	1	1	2	1	0	1	0
g2884	0	1	0	0	1	0	0	0	2	0	0	0	1	0	0	2	0
g2885	0	0	0	0	6	8	0	1	11	2	2	6	5	6	0	8	0
g2886	0	0	0	0	0	5	2	0	3	2	1	0	4	3	2	4	1
g2887	2	1	2	0	8	25	6	2	14	10	18	15	32	24	10	35	36
g2888	4	0	1	0	0	9	0	1	18	4	7	7	10	10	7	18	6
g2889	0	0	0	0	0	0	0	0	0	0	1	0	0	0	0	0	0
g2890	1	0	0	0	1	4	1	0	8	1	2	1	5	2	1	5	5
g2891	0	0	0	0	1	5	0	0	7	0	0	0	3	0	1	4	0
g2892	3	0	0	1	1	16	4	1	20	1	16	4	20	16	3	19	11
g2893	0	0	0	0	0	2	0	1	0	2	2	0	2	1	0	1	0
g2894	2	0	0	0	0	4	0	1	5	1	1	4	5	0	1	4	0
g2895	0	0	0	0	0	9	0	0	2	2	2	1	1	5	1	3	1
g2896	1	0	0	1	1	8	0	4	11	2	4	4	4	6	3	4	1
g2897	1	3	0	1	3	11	4	1	20	3	10	3	5	10	3	5	2
g2898	2	12	6	3	3	13	15	4	10	15	3	3	4	105	58	5	5
g2899	0	1	0	0	0	7	1	2	14	3	6	1	12	5	2	8	6
g2900	1	1	0	0	0	1	1	0	4	0	2	0	7	3	1	14	1
g2901	1	1	1	0	2	3	0	1	8	0	0	0	8	2	3	5	4
g2902	10	1	1	3	2	101	11	13	205	18	29	18	29	44	21	47	10
g2903	0	0	0	0	1	1	2	0	2	3	0	2	1	1	1	1	0
g2904	0	0	0	0	0	0	1	0	0	0	0	0	1	2	0	1	0
g2905	0	0	0	0	0	0	0	0	1	0	0	0	0	1	0	1	0
g2906	0	0	0	0	0	1	1	0	1	0	0	1	0	1	0	2	0
g2907	0	0	0	0	0	0	0	0	0	0	0	0	0	0	0	0	0
g2908	0	1	0	0	0	0	0	1	0	2	0	1	0	1	0	0	1
g2909	1	2	1	0	1	4	2	1	8	1	6	5	14	10	4	10	0
g2910	1	1	1	1	8	36	6	5	69	5	61	52	21	22	10	46	25
g2911	1	0	0	0	1	1	0	0	4	0	0	1	1	0	0	2	1
g2912	0	0	0	0	0	2	0	1	3	0	0	0	2	4	2	5	0
g2913	0	0	0	0	0	2	1	0	10	0	0	0	2	10	1	6	0
g2914	0	3	0	0	0	2	0	1	2	0	1	1	4	2	1	5	1
g2915	0	0	0	1	1	2	0	1	6	2	2	4	7	6	1	6	4
g2916	0	0	0	0	0	7	0	0	2	0	1	1	0	2	0	0	0
g2917	1	1	1	1	4	11	1	6	21	8	6	6	16	12	7	14	8
g2918	3	0	0	0	2	17	0	0	33	1	8	5	8	9	4	13	6
g2919	0	0	0	0	0	8	0	0	15	1	2	1	0	5	1	1	0
g2920	0	0	0	0	0	0	0	0	0	0	0	0	0	1	0	0	0
g2921	0	0	0	0	0	0	0	0	0	0	0	0	1	0	0	0	0
g2922	0	0	0	0	1	2	2	0	11	0	2	2	4	2	2	8	1
g2923	3	1	0	0	9	9	2	5	21	3	10	7	11	7	3	19	4
g2924	2	0	0	0	2	8	1	0	7	3	3	2	0	2	1	3	1
g2925	1	1	0	0	2	5	1	0	3	1	1	1	2	1	0	2	6
g2926	3	1	0	0	3	6	0	3	6	1	4	2	5	9	1	6	3
g2927	0	0	0	1	3	11	3	2	15	5	4	6	15	13	4	21	2
g2928	2	0	1	0	4	0	2	1	5	0	1	1	3	1	0	6	2
g2929	0	0	2	0	0	7	2	0	9	3	5	3	9	4	3	5	1
g2930	0	0	0	0	0	0	1	0	0	2	1	2	3	0	0	4	0
g2931	0	0	0	0	0	6	3	2	17	3	2	1	13	10	4	18	1
g2932	7	1	1	3	22	34	16	16	80	37	46	26	31	45	18	40	9
g2933	1	0	0	1	0	2	0	1	4	2	2	1	1	5	1	1	1
g2934	0	0	0	0	0	0	0	3	2	3	2	0	5	0	0	3	2
g2935	2	0	0	0	2	1	1	0	3	1	0	1	1	0	0	5	0
g2936	0	0	0	0	0	0	0	0	0	0	0	0	0	0	0	0	0
g2937	1	0	1	0	3	8	5	2	16	3	4	5	11	10	6	8	10
g2938	0	0	0	0	0	0	0	0	1	0	1	0	0	0	0	0	0
g2939	1	3	0	1	7	25	4	5	36	5	11	9	30	32	21	46	14
g2940	1	1	1	0	1	4	2	1	4	3	8	0	15	6	9	18	1
g2941	0	0	1	0	2	0	1	2	6	5	1	3	6	4	1	4	0
g2942	0	0	0	0	0	2	0	1	1	0	0	1	2	0	1	3	0
g2943	2	0	1	0	2	5	2	5	6	9	9	7	7	6	2	12	6
g2944	2	1	0	0	0	3	0	3	9	2	2	4	9	3	1	13	0
g2945	5	1	0	0	2	44	1	2	59	4	3	3	7	10	3	10	1
g2946	0	0	0	0	0	0	0	0	1	0	0	0	0	0	0	0	0
g2947	2	0	0	0	7	12	0	1	17	2	19	16	12	3	3	30	15
g2948	1	1	0	0	0	0	0	0	1	0	0	0	0	0	0	2	1
g2949	0	0	0	0	0	1	0	1	0	0	0	0	0	0	0	2	0
g2950	0	0	0	0	1	0	0	0	0	0	0	0	0	2	0	0	2
g2951	0	0	1	0	0	3	0	1	4	0	3	2	7	4	0	8	4
g2952	0	0	0	0	0	0	0	0	0	0	0	0	0	0	0	1	0
g2953	0	0	0	0	0	5	4	3	10	2	2	1	5	4	3	5	2
g2954	5	1	0	1	5	21	2	6	25	5	6	5	15	15	8	32	9
g2955	1	4	0	0	0	3	2	1	3	1	2	0	9	14	5	4	1
g2956	0	0	0	0	0	1	0	0	0	0	0	0	0	1	0	2	0
g2957	0	0	0	0	0	1	1	0	1	0	0	0	1	0	0	1	0
g2958	0	0	0	0	0	1	0	0	1	1	0	0	3	1	0	4	0
g2959	0	0	0	0	1	0	0	0	0	0	0	1	1	0	0	4	0
g2960	2	2	0	1	2	13	6	2	17	7	6	5	9	9	4	15	5
g2961	0	0	0	0	0	1	0	1	4	1	2	0	4	3	0	10	1
g2962	1	0	0	0	7	19	4	1	15	3	15	10	9	5	4	23	9
g2963	2	1	1	0	0	3	1	1	7	3	5	10	1	6	2	2	6
g2964	4	0	0	0	6	31	5	2	48	4	18	15	24	24	13	39	8
g2965	0	0	0	0	1	5	0	0	5	1	1	1	4	4	3	5	1
g2966	0	0	0	0	1	2	1	4	1	4	1	0	1	0	0	5	1
g2967	0	0	0	0	1	1	1	0	0	0	0	0	0	0	0	3	1
g2968	2	1	0	1	1	6	3	3	9	2	2	4	8	5	2	28	4
g2969	1	1	1	0	2	4	3	5	6	8	2	4	9	2	0	9	2
g2970	0	1	0	0	0	6	4	2	12	0	2	2	7	11	2	16	4
g2971	0	0	0	1	2	2	1	2	7	1	1	4	5	3	1	4	1
g2972	1	0	2	0	0	23	3	4	34	4	4	3	5	19	7	10	1
g2973	3	19	1	4	9	51	12	11	61	14	31	28	26	74	35	39	9
g2974	0	0	0	0	0	1	1	0	0	1	0	1	0	2	1	2	0
g2975	0	0	0	0	0	0	0	0	0	0	0	0	0	0	1	0	0
g2976	0	0	0	0	0	0	0	0	0	0	0	0	0	0	0	0	0
g2977	4	1	3	0	6	22	8	24	21	16	13	16	18	14	7	22	9
g2978	0	1	0	0	4	1	5	0	4	3	0	3	4	3	1	5	5
g2979	1	0	0	0	0	1	1	1	3	2	2	1	2	2	0	5	0
g2980	1	0	0	1	0	12	0	8	16	6	8	3	9	9	10	15	2
g2981	0	0	1	0	1	5	7	5	15	6	2	5	3	9	3	8	3
g2982	0	0	0	0	2	3	2	3	12	5	2	8	18	13	1	9	4
g2983	2	0	0	0	2	2	1	2	8	3	3	3	2	5	2	7	2
g2984	1	0	0	0	0	1	0	0	5	0	0	0	2	3	0	3	0
g2985	3	2	0	0	0	14	6	4	17	2	3	2	19	14	5	19	3
g2986	1	0	0	0	3	3	1	2	2	5	4	2	6	1	2	8	2
g2987	1	0	0	0	1	4	1	1	3	0	0	2	3	0	3	9	3
g2988	0	0	0	0	1	2	3	2	5	4	2	4	7	3	1	10	4
g2989	0	0	0	0	0	0	1	0	1	0	0	0	2	4	1	2	0
g2990	0	0	0	0	0	0	0	1	2	0	0	1	1	1	0	3	0
g2991	1	0	0	0	1	3	0	3	4	6	2	4	3	3	2	5	5
g2992	1	2	0	0	2	11	3	9	18	9	6	7	22	11	9	23	3
g2993	2	2	0	0	16	12	4	7	25	12	25	17	20	13	2	25	7
g2994	0	0	0	0	0	0	0	0	1	0	0	0	0	0	0	1	0
g2995	0	0	0	0	0	2	1	2	0	1	0	0	8	3	1	10	0
g2996	1	2	0	0	5	4	2	3	5	5	6	3	10	15	2	11	2
g2997	0	1	2	0	1	12	1	5	9	6	8	3	21	10	5	18	8
g2998	0	0	0	0	1	5	0	0	2	1	3	3	0	2	0	6	1
g2999	2	1	5	1	9	26	18	24	32	28	24	18	19	26	13	42	10
g3000	0	0	0	0	2	1	0	0	1	0	1	0	3	0	2	1	0
g3001	0	0	0	0	0	2	0	0	1	0	1	0	0	0	0	0	0
g3002	1	0	0	1	0	5	0	0	3	1	1	1	1	1	2	1	2
g3003	0	0	0	0	0	2	0	0	1	0	0	0	0	2	0	0	0
g3004	0	0	0	0	0	0	0	0	0	1	0	0	0	0	0	0	0
g3005	0	0	0	0	0	0	0	0	0	0	0	0	0	0	0	0	0
g3006	0	0	0	0	0	0	0	0	0	0	0	0	0	0	0	0	0
g3007	0	0	0	2	0	5	0	1	2	3	0	0	1	3	0	3	1
g3008	1	0	2	0	1	8	0	0	5	8	4	6	1	6	4	10	4
g3009	6	1	0	0	6	26	2	4	37	7	22	14	17	30	12	23	10
g3010	0	0	0	0	0	0	0	0	0	0	0	0	0	0	0	0	0
g3011	0	0	0	0	0	0	1	0	0	1	0	0	2	3	1	11	0
g3012	0	0	0	0	0	2	1	0	1	0	0	2	1	0	0	1	0
g3013	0	0	0	0	0	2	0	0	1	0	0	0	1	1	0	3	0
g3014	0	0	0	0	0	0	1	0	6	0	1	1	5	6	4	4	0
g3015	0	1	1	0	0	1	1	0	1	0	1	1	1	1	0	3	2
g3016	0	0	0	0	0	0	0	0	0	0	0	0	1	0	0	1	0
g3017	0	0	0	0	3	5	1	3	15	1	8	5	9	7	4	16	4
g3018	1	0	0	0	1	0	0	0	0	1	0	2	0	0	0	3	1
g3019	1	2	0	0	3	6	2	2	10	1	7	8	10	15	3	17	1
g3020	1	0	0	0	2	0	0	0	0	2	1	0	2	1	1	4	0
g3021	0	0	0	0	0	0	0	0	0	0	0	0	0	0	0	0	0
g3022	0	0	0	0	0	0	0	0	0	0	0	0	0	0	0	0	0
g3023	2	0	0	0	2	2	0	1	5	5	7	5	4	5	0	9	0
g3024	0	0	0	0	0	0	0	0	0	0	1	0	0	0	0	1	0
g3025	0	0	0	0	0	0	0	0	0	0	0	0	0	0	0	1	0
g3026	0	0	0	0	1	2	1	0	4	0	1	1	2	5	0	4	0
g3027	1	1	0	0	0	3	1	2	5	3	5	2	10	2	2	7	5
g3028	1	0	0	0	0	1	0	0	1	0	0	1	2	1	0	3	0
g3029	0	0	0	0	0	0	0	0	0	0	0	0	0	0	0	0	1
g3030	1	0	0	0	0	3	1	1	5	5	0	3	2	1	1	3	0
g3031	0	0	0	0	0	3	1	0	2	1	0	2	2	2	0	5	0
g3032	0	0	0	1	0	3	1	0	1	4	0	0	3	8	0	5	1
g3033	0	0	0	0	1	0	0	0	2	0	0	0	0	3	0	2	0
g3034	2	0	0	0	1	7	3	2	15	4	4	5	11	11	4	17	1
g3035	3	0	0	0	1	3	1	1	8	1	1	2	6	5	2	13	0
g3036	0	1	0	1	2	1	0	2	6	8	3	6	5	2	1	8	3
g3037	0	0	0	0	0	0	0	0	0	2	0	1	0	0	0	1	0
g3038	0	0	0	0	0	1	0	0	8	0	1	1	3	0	2	4	2
g3039	0	0	0	0	0	0	0	0	1	1	0	0	0	0	1	0	0
g3040	0	0	0	0	1	0	1	0	0	0	0	0	1	0	0	7	1
g3041	0	0	0	0	0	0	0	0	0	0	0	0	0	0	0	0	0
g3042	0	3	1	1	0	1	1	3	4	3	2	0	7	5	1	4	1
g3043	0	0	0	0	0	0	0	0	0	0	0	0	0	0	0	0	0
g3044	0	1	1	0	1	7	1	3	11	2	7	5	9	4	2	9	4
g3045	0	0	0	0	0	2	0	1	0	0	1	0	1	2	0	1	0
g3046	2	1	0	0	13	13	2	2	20	5	22	10	35	22	3	25	8
g3047	0	0	0	0	0	0	0	0	0	0	1	0	1	0	0	1	0
g3048	0	1	0	0	1	3	1	1	14	5	3	2	11	9	4	12	3
g3049	3	0	0	0	1	4	1	1	2	0	5	0	0	2	0	3	0
g3050	4	0	1	1	0	4	3	0	8	6	3	4	9	11	3	18	0
g3051	0	0	0	0	1	0	0	0	1	0	2	1	0	1	0	0	1
g3052	0	0	0	0	1	0	1	1	2	2	0	3	0	1	2	3	2
g3053	1	2	3	0	0	10	3	5	6	2	2	2	16	34	15	25	3
g3054	1	1	1	0	2	29	8	7	49	15	7	5	14	26	17	47	2
g3055	3	2	0	0	1	50	7	2	49	1	2	2	5	14	13	16	0
g3056	0	0	0	0	1	3	0	0	3	0	1	0	0	1	0	3	1
g3057	0	1	0	0	0	1	0	0	1	0	0	0	0	0	0	0	0
g3058	0	0	0	0	1	5	0	0	6	0	1	2	2	3	0	4	1
g3059	0	1	0	0	1	3	0	0	0	0	2	0	2	1	2	2	1
g3060	0	0	0	0	0	0	0	0	2	0	0	0	2	1	0	0	0
g3061	3	15	6	3	2	18	13	12	52	8	8	2	40	163	77	58	7
g3062	0	1	0	0	1	0	0	0	1	0	3	3	3	1	0	5	1
g3063	1	0	1	0	0	1	2	0	2	2	1	0	2	7	0	1	0
g3064	4	0	0	0	2	1	0	1	5	5	6	4	8	1	1	9	0
g3065	1	1	1	1	2	6	3	3	12	5	4	4	13	12	8	13	4
g3066	0	2	0	0	2	17	2	3	20	3	20	11	18	12	3	38	7
g3067	3	1	0	0	4	9	0	1	19	2	4	6	14	15	6	23	4
g3068	0	0	0	0	1	4	0	0	1	0	0	0	1	5	0	3	0
g3069	1	1	0	0	0	0	0	1	1	0	0	0	0	0	0	1	0
g3070	1	0	0	1	1	2	3	2	2	0	0	1	1	4	1	2	0
g3071	5	1	0	0	2	6	2	4	13	3	6	9	1	8	4	13	5
g3072	1	1	0	1	8	5	7	4	18	9	7	5	16	11	3	19	0
g3073	0	0	0	0	0	0	0	0	0	0	0	0	0	1	0	0	0
g3074	0	0	0	0	1	2	2	1	6	1	0	0	1	10	2	5	0
g3075	3	3	1	0	2	5	5	1	19	4	3	5	15	6	2	16	2
g3076	0	0	0	0	0	1	0	0	0	0	0	0	0	0	0	0	0
g3077	0	0	0	0	0	0	0	0	0	0	0	0	0	0	0	0	0
g3078	1	1	1	0	4	12	4	6	16	4	4	3	12	20	6	12	6
g3079	4	2	2	0	10	32	7	12	58	5	17	9	32	52	30	31	14
g3080	0	0	0	0	0	0	0	0	0	0	0	0	0	0	0	0	0
g3081	0	2	2	2	2	11	2	4	15	5	8	3	15	11	6	13	5
g3082	0	0	0	0	0	1	0	0	0	1	0	0	1	0	1	1	1
g3083	1	0	0	0	0	2	0	0	2	0	0	0	2	2	0	4	1
g3084	1	0	0	0	0	1	0	0	0	0	0	0	7	0	0	4	0
g3085	0	0	0	0	0	1	0	0	2	0	0	0	0	1	0	1	0
g3086	0	0	0	0	0	3	0	1	0	0	0	0	1	0	1	2	0
g3087	0	0	0	0	2	4	2	0	7	1	2	4	7	3	3	6	3
g3088	3	0	0	0	2	9	1	1	8	0	5	9	9	10	1	13	4
g3089	0	0	0	0	0	0	1	0	1	0	1	0	0	0	0	0	1
g3090	0	0	0	0	0	0	1	0	2	1	1	1	1	2	0	4	1
g3091	1	1	0	0	4	14	0	1	13	1	8	4	8	3	3	15	12
g3092	3	2	1	0	2	12	2	4	16	8	6	9	6	11	7	8	7
g3093	4	1	2	0	3	6	0	2	8	1	3	0	8	10	0	17	2
g3094	1	0	0	1	2	4	3	7	12	5	13	24	31	16	9	46	19
g3095	2	1	1	0	2	7	1	3	12	3	5	6	8	9	2	15	7
g3096	1	0	0	0	0	0	1	0	0	0	0	0	3	4	1	2	0
g3097	3	4	3	1	15	29	7	6	34	7	15	9	39	35	18	54	21
g3098	9	2	0	0	17	75	5	2	113	6	34	34	19	31	6	21	22
g3099	0	0	0	0	1	5	1	3	2	1	0	0	4	6	2	5	0
g3100	0	0	0	0	0	5	0	2	12	7	2	2	2	7	3	14	1
g3101	1	2	0	0	5	11	2	2	8	2	14	6	11	9	3	15	0
g3102	1	1	0	1	6	10	3	3	11	3	9	5	9	3	0	12	3
g3103	20	12	7	1	78	66	16	22	123	40	87	62	103	104	40	136	40
g3104	35	17	11	2	132	69	65	75	109	112	88	55	100	141	59	148	48
g3105	2	3	4	2	4	14	13	15	21	17	31	36	5	18	9	6	15
g3106	6	4	2	3	7	60	16	13	100	25	16	17	14	58	48	26	14
g3107	2	2	1	0	7	24	2	3	35	8	17	16	20	11	5	31	3
g3108	0	0	0	0	0	0	0	0	0	0	0	0	0	0	0	4	0
g3109	0	0	0	0	1	4	3	2	5	4	4	2	6	2	0	18	6
g3110	0	0	1	2	9	13	14	15	21	18	12	18	18	17	9	23	11
g3111	2	1	2	0	17	8	9	16	12	28	17	13	35	10	3	54	10
g3112	8	4	4	2	8	26	25	10	37	22	39	36	43	46	11	59	16
g3113	0	1	0	0	1	0	1	0	1	2	3	4	5	3	0	9	1
g3114	0	0	0	1	0	3	0	0	4	0	0	0	5	13	9	8	0
g3115	2	0	1	0	0	8	2	0	5	0	6	3	15	10	3	13	0
g3116	2	2	0	0	4	10	0	1	12	4	7	9	16	8	2	17	5
g3117	3	1	0	0	1	10	1	1	21	7	10	11	6	6	1	16	1
g3118	1	0	0	0	2	1	4	1	7	4	4	1	6	7	1	8	0
g3119	5	2	0	1	6	92	3	2	138	2	18	8	9	17	12	25	6
g3120	0	0	1	0	1	8	2	6	9	2	0	1	0	3	0	8	1
g3121	0	0	0	1	0	4	1	2	10	2	4	3	3	1	1	1	0
g3122	4	1	2	0	6	13	9	8	17	4	8	6	12	10	7	13	4
g3123	13	4	0	0	24	61	12	4	99	7	23	22	21	38	15	49	35
g3124	2	2	3	0	9	19	6	12	21	17	10	6	13	16	9	18	3
g3125	1	0	0	0	3	9	5	3	17	5	6	3	21	13	6	30	0
g3126	2	1	0	1	3	4	1	1	15	4	3	5	6	1	1	9	4
g3127	5	2	0	0	6	11	2	2	21	1	18	19	21	16	8	24	16
g3128	1	0	0	0	0	2	0	0	2	1	0	0	0	0	0	0	0
g3129	4	2	0	0	8	32	6	5	40	4	11	6	7	4	4	16	11
g3130	1	0	0	0	2	16	4	1	19	3	3	9	16	13	9	10	4
g3131	2	0	0	0	2	3	1	1	17	0	1	3	5	5	1	4	4
g3132	2	0	1	0	1	4	1	2	10	1	1	0	7	11	1	6	2
g3133	2	2	0	2	2	2	1	4	3	10	9	5	6	7	5	4	0
g3134	0	0	1	0	1	5	3	2	8	3	1	3	5	1	1	12	1
g3135	0	0	0	0	1	1	0	0	0	0	2	3	1	1	0	2	0
g3136	0	0	0	0	0	0	0	0	0	1	0	0	1	0	0	0	0
g3137	1	0	0	0	1	1	0	0	1	2	1	0	0	0	1	1	0
g3138	0	0	0	0	0	1	1	1	0	3	2	1	2	3	1	0	0
g3139	3	1	0	0	1	5	6	6	4	9	2	2	9	11	4	13	4
g3140	7	4	0	1	5	28	18	17	54	35	33	12	17	47	21	36	3
g3141	1	1	0	0	2	2	1	2	7	7	3	3	0	2	2	2	1
g3142	2	0	1	0	2	13	1	1	8	1	7	5	11	8	1	16	2
g3143	0	0	0	0	1	2	1	0	5	3	4	4	5	4	0	4	0
g3144	1	0	0	0	2	0	0	1	5	3	5	2	3	0	1	3	1
g3145	2	2	1	0	2	9	3	9	8	13	11	10	8	6	5	25	5
g3146	1	1	0	0	0	0	0	2	1	0	0	0	1	1	0	2	0
g3147	0	1	0	0	1	4	1	1	2	4	2	1	4	4	1	6	1
g3148	1	1	0	0	2	9	2	3	19	9	4	1	8	12	4	13	1
g3149	2	1	0	0	0	3	0	5	6	4	9	2	8	2	4	11	3
g3150	3	3	0	2	8	18	5	8	27	6	18	11	59	27	23	88	3
g3151	2	1	1	0	1	35	3	4	65	2	14	11	23	16	15	36	9
g3152	1	0	0	0	1	0	0	1	4	1	1	0	3	1	0	1	0
g3153	1	1	0	2	2	2	0	1	7	1	0	0	2	9	3	12	0
g3154	6	7	1	5	9	43	26	33	76	50	46	42	61	57	31	98	23
g3155	1	2	0	2	0	4	8	12	6	21	2	3	8	5	3	5	2
g3156	2	0	1	0	5	12	4	7	14	10	8	8	14	13	5	30	7
g3157	0	0	0	0	0	2	0	0	6	2	3	2	1	1	2	9	0
g3158	0	0	0	1	0	5	0	4	5	3	2	1	1	6	1	4	2
g3159	3	0	0	0	2	3	2	3	7	2	6	2	7	3	3	9	4
g3160	0	0	0	0	0	1	2	0	1	0	2	0	1	2	1	1	0
g3161	0	0	0	0	0	0	0	0	0	0	0	0	0	0	0	0	0
g3162	1	0	0	0	0	8	3	14	9	14	6	7	20	7	4	30	6
g3163	0	0	0	0	1	1	0	0	0	0	0	1	3	0	0	0	0
g3164	0	1	0	0	0	2	0	0	1	0	0	1	2	2	0	4	1
g3165	0	0	0	0	0	1	0	0	1	0	0	0	0	0	0	1	0
g3166	0	0	0	0	0	0	0	0	0	0	0	0	0	0	0	0	0
g3167	1	0	0	0	1	5	2	0	5	3	0	1	1	5	0	6	1
g3168	2	1	1	0	1	9	2	4	17	4	8	7	22	15	6	24	3
g3169	2	1	0	0	0	4	1	0	4	1	2	3	3	1	0	7	2
g3170	0	0	0	0	1	1	1	0	3	4	1	0	1	0	0	3	1
g3171	0	0	0	0	2	5	1	0	13	0	1	3	4	3	1	9	1
g3172	0	0	0	0	0	0	1	0	0	1	2	0	2	0	0	0	1
g3173	1	0	0	0	2	0	0	0	4	2	3	5	3	1	1	11	1
g3174	0	0	1	1	1	4	1	0	2	2	1	1	5	0	0	2	2
g3175	0	0	0	0	0	1	0	0	0	1	0	0	0	0	1	0	2
g3176	6	3	1	2	47	25	13	10	19	16	12	7	12	26	14	20	2
g3177	2	0	0	0	1	2	2	2	4	1	1	3	4	0	3	2	1
g3178	0	0	0	0	0	1	0	0	0	0	0	0	0	0	0	0	0
g3179	0	0	0	0	0	0	0	0	1	0	1	0	0	2	0	3	0
g3180	0	0	1	0	0	2	3	2	2	4	4	8	2	6	2	3	2
g3181	0	0	0	0	2	1	3	1	2	4	4	0	2	2	0	2	0
g3182	0	0	0	0	0	2	1	0	0	1	3	1	2	1	0	0	0
g3183	0	0	0	0	0	1	0	2	3	2	0	1	2	0	0	3	1
g3184	1	0	0	0	0	0	0	0	0	0	1	0	3	0	0	1	0
g3185	1	3	0	0	2	7	1	4	5	1	6	1	5	11	3	9	2
g3186	0	0	0	0	0	0	0	0	0	0	0	0	1	0	0	0	0
g3187	0	0	0	0	0	0	0	0	0	0	1	0	3	0	0	1	0
g3188	0	0	0	0	0	0	0	0	1	0	0	0	0	0	0	0	0
g3189	0	0	0	0	0	0	0	0	1	0	1	0	0	2	0	1	0
g3190	5	1	1	2	4	20	9	7	24	16	18	7	24	17	6	35	7
g3191	6	1	1	0	3	23	5	6	28	13	10	10	27	27	15	34	6
g3192	0	0	0	0	0	0	0	0	0	0	0	0	0	0	0	0	0
g3193	3	1	3	0	3	32	6	11	40	13	18	3	16	38	20	15	12
g3194	0	0	0	0	5	0	1	2	2	1	2	4	1	2	0	4	1
g3195	0	0	0	0	0	0	0	0	3	2	1	0	1	1	0	4	0
g3196	3	2	0	2	3	4	4	7	19	8	7	5	6	3	1	15	3
g3197	1	1	0	1	6	13	8	8	25	8	7	12	16	14	15	21	8
g3198	1	1	0	0	0	2	0	2	0	2	1	4	5	0	1	7	3
g3199	4	0	0	0	3	6	1	1	9	3	2	7	11	9	5	18	4
g3200	1	1	0	0	0	3	0	0	1	1	1	0	1	0	1	2	0
g3201	1	0	0	0	2	3	1	0	3	0	5	5	1	7	2	5	1
g3202	0	0	0	0	1	1	0	0	3	0	0	0	1	2	1	2	1
g3203	1	2	0	0	0	6	1	1	7	1	2	1	16	5	5	25	2
g3204	1	0	1	1	2	6	2	1	4	2	2	1	1	0	0	1	3
g3205	2	0	0	0	2	2	2	3	12	3	11	4	11	8	4	17	5
g3206	1	0	0	1	1	5	1	1	5	2	2	6	5	2	4	8	1
g3207	2	2	0	0	3	5	1	2	9	0	2	2	4	4	1	9	4
g3208	2	1	0	0	6	19	8	1	27	2	19	10	26	28	14	25	13
g3209	5	0	0	0	1	19	1	1	23	0	5	4	13	5	7	12	1
g3210	3	1	6	3	7	27	8	17	39	35	19	21	37	34	15	69	6
g3211	0	2	0	0	5	9	1	2	20	8	8	7	13	9	7	16	5
g3212	0	0	0	0	1	2	0	0	2	0	5	2	6	1	2	13	3
g3213	2	1	0	0	0	1	0	0	3	0	0	0	2	3	1	3	0
g3214	2	0	0	0	5	1	1	1	6	2	0	2	1	1	0	3	3
g3215	11	2	1	2	13	27	13	15	39	16	12	16	39	43	18	57	21
g3216	3	6	1	1	4	15	9	14	34	11	14	13	14	18	5	20	6
g3217	6	1	1	0	2	11	2	2	13	4	6	4	21	16	7	29	2
g3218	0	0	0	0	0	0	0	0	0	0	3	0	1	0	0	0	0
g3219	6	1	1	0	5	17	0	0	34	2	15	19	33	15	5	29	10
g3220	1	1	0	1	1	6	0	6	6	2	3	1	9	10	1	5	2
g3221	0	0	0	0	0	0	0	1	5	0	3	4	2	0	0	5	1
g3222	1	1	1	0	0	8	2	5	14	8	6	0	10	4	3	12	5
g3223	1	1	0	0	1	5	2	2	10	1	2	1	6	8	3	9	0
g3224	1	1	2	3	9	24	4	7	31	16	17	13	9	5	5	15	11
g3225	1	0	0	0	1	3	1	0	7	1	0	1	1	1	1	3	0
g3226	11	4	1	1	29	54	9	14	80	26	39	29	19	29	14	32	16
g3227	7	3	2	5	12	103	30	38	166	59	187	128	78	60	31	120	41
g3228	0	0	0	0	0	6	0	0	10	0	0	0	2	1	0	1	1
g3229	0	0	0	0	1	8	1	3	5	5	1	2	6	4	5	10	0
g3230	0	0	0	0	2	4	0	4	6	5	3	1	9	3	3	18	1
g3231	3	1	0	0	5	3	0	0	9	2	8	4	12	8	2	6	2
g3232	0	1	0	1	1	5	1	0	6	2	4	5	3	3	2	10	5
g3233	1	1	0	0	0	19	1	7	23	5	9	3	16	14	3	31	3
g3234	0	0	0	0	1	5	2	0	10	3	5	3	8	0	1	8	1
g3235	0	1	0	0	1	4	0	0	8	0	7	7	8	6	4	10	0
g3236	16	5	0	1	2	59	12	6	98	14	10	13	33	10	4	54	3
g3237	0	1	0	1	1	5	0	1	12	4	3	2	2	3	0	4	2
g3238	2	2	0	0	3	10	2	2	13	0	3	4	9	10	1	17	1
g3239	0	3	0	0	4	4	3	1	16	0	9	6	12	6	2	19	4
g3240	1	2	0	0	3	8	3	2	14	4	6	5	4	7	7	13	6
g3241	1	4	0	0	0	8	0	1	13	0	0	0	2	10	3	8	0
g3242	5	7	2	2	6	114	5	4	192	6	25	23	14	87	52	34	38
g3243	0	0	0	0	0	4	3	2	12	0	0	0	3	4	1	7	0
g3244	1	0	1	0	1	4	1	3	6	3	2	2	10	6	1	8	1
g3245	2	0	0	1	6	9	9	20	18	37	8	11	14	16	8	23	0
g3246	2	3	2	3	2	17	7	8	17	14	11	10	41	28	9	60	11
g3247	1	0	2	0	2	2	0	1	4	1	2	4	2	1	2	7	1
g3248	2	1	2	2	4	19	3	6	28	8	16	4	14	28	12	32	5
g3249	2	1	1	0	1	7	0	0	6	0	7	1	2	1	2	7	1
g3250	1	1	0	1	4	6	3	4	6	2	5	3	1	5	2	11	3
g3251	3	0	0	2	3	6	2	0	7	3	4	3	5	2	4	8	2
g3252	3	1	0	1	2	10	5	5	11	14	8	1	8	6	7	21	5
g3253	2	0	1	0	0	11	1	1	15	5	8	5	5	17	4	16	2
g3254	19	9	4	2	31	52	26	19	69	28	36	24	88	116	44	98	24
g3255	1	0	0	0	1	6	0	0	6	2	2	4	5	1	0	6	2
g3256	4	2	0	0	6	25	5	8	56	15	18	12	29	32	19	51	13
g3257	0	0	0	1	2	6	0	1	11	5	5	9	7	6	0	12	3
g3258	0	0	0	0	0	3	3	1	14	1	3	0	9	5	5	13	3
g3259	1	0	0	0	0	3	0	0	7	0	3	4	6	4	0	1	1
g3260	0	0	1	0	0	1	0	0	4	2	0	0	2	3	3	7	2
g3261	5	0	0	1	16	14	6	2	24	8	23	15	20	17	15	20	10
g3262	1	1	3	1	2	10	11	5	10	20	5	1	5	5	5	12	5
g3263	2	1	0	0	7	19	0	0	31	1	6	8	4	6	7	23	4
g3264	10	4	0	3	23	24	8	12	26	17	9	17	21	32	12	36	10
g3265	1	1	0	1	2	3	1	4	6	6	4	2	3	4	3	7	2
g3266	0	0	0	0	0	2	0	0	3	1	0	0	3	1	1	5	2
g3267	2	4	0	0	1	2	1	3	6	1	3	2	4	10	2	11	4
g3268	0	1	0	0	0	0	1	0	1	1	0	0	2	0	1	1	1
g3269	4	3	0	2	11	25	3	13	49	19	25	24	28	24	10	33	8
g3270	0	0	0	0	0	0	0	1	0	0	1	1	0	0	0	2	0
g3271	4	1	0	2	7	13	9	9	25	13	17	25	19	15	9	41	15
g3272	1	4	1	0	4	4	3	6	5	13	10	5	9	17	4	18	4
g3273	0	0	0	0	0	2	0	1	6	0	2	3	2	5	0	8	1
g3274	0	0	0	0	0	5	1	0	4	0	0	1	5	5	3	5	0
g3275	0	1	0	0	0	6	1	2	5	4	4	2	6	4	3	8	3
g3276	2	0	0	1	3	6	1	6	10	7	7	4	13	19	17	22	0
g3277	8	0	0	1	3	10	0	0	26	0	12	20	33	15	4	37	17
g3278	0	0	0	0	0	1	0	0	1	0	0	0	0	0	0	0	0
g3279	0	0	0	0	0	2	0	0	6	0	4	0	2	4	1	5	1
g3280	19	13	6	5	26	131	35	35	210	57	65	35	51	92	53	71	37
g3281	0	0	0	0	0	0	0	0	0	0	0	0	0	0	0	1	0
g3282	0	0	0	0	0	0	0	0	1	1	1	1	1	0	0	1	0
g3283	0	0	1	0	0	2	0	0	2	0	1	1	3	4	2	3	0
g3284	1	3	1	1	0	7	0	0	10	0	1	0	6	6	5	15	0
g3285	4	1	1	0	3	16	1	8	36	9	22	11	18	11	14	38	5
g3286	2	0	4	1	20	21	5	10	39	11	38	23	9	4	9	34	19
g3287	3	0	1	1	3	6	5	6	9	3	6	2	8	6	2	13	1
g3288	0	0	0	0	0	1	1	0	0	3	1	1	3	2	0	5	1
g3289	0	0	0	0	0	0	0	0	0	0	0	0	0	3	2	1	1
g3290	3	1	0	1	3	5	5	7	12	15	20	14	7	4	1	16	5
g3291	0	0	0	0	0	0	1	0	1	1	0	1	1	0	0	1	1
g3292	3	0	2	0	5	15	4	6	14	10	13	9	16	12	1	22	4
g3293	3	0	0	4	2	4	5	7	12	9	7	5	5	3	3	7	1
g3294	1	1	1	0	0	4	4	2	4	1	2	4	3	7	2	4	1
g3295	1	0	0	1	1	19	2	2	23	4	3	4	4	22	6	9	2
g3296	5	15	10	8	4	145	29	54	209	66	88	59	68	250	120	78	15
g3297	4	1	3	1	1	28	7	3	29	8	2	9	10	38	17	10	1
g3298	2	0	0	0	1	2	2	4	6	1	4	0	6	6	3	9	2
g3299	1	1	0	0	0	3	2	2	3	4	3	1	4	7	5	3	1
g3300	1	0	2	0	4	13	2	0	21	2	13	10	12	18	6	15	7
g3301	0	0	0	0	2	2	1	0	3	0	2	5	5	4	1	1	1
g3302	0	0	0	0	0	0	0	0	2	0	0	0	0	0	0	0	0
g3303	2	0	0	0	1	3	0	0	3	1	2	3	4	0	0	1	3
g3304	1	1	0	0	0	4	0	0	8	0	5	0	5	6	0	5	0
g3305	0	0	0	0	0	0	0	0	2	1	0	0	0	1	1	0	1
g3306	0	0	0	0	0	4	1	0	6	0	1	1	5	0	0	1	3
g3307	0	0	0	0	0	1	1	0	1	1	0	0	0	1	0	0	0
g3308	0	0	0	0	0	0	0	0	1	0	4	2	2	1	0	3	0
g3309	6	1	0	0	3	10	7	4	24	1	9	9	8	4	7	11	6
g3310	4	0	1	0	1	12	4	4	10	3	7	5	8	5	7	17	5
g3311	0	0	0	0	0	0	1	3	3	1	1	2	4	6	1	2	1
g3312	1	0	0	1	1	10	3	1	20	3	7	6	2	3	4	9	2
g3313	2	4	0	1	2	10	11	10	9	18	3	2	0	10	7	0	2
g3314	1	0	0	0	0	2	1	0	4	2	0	0	2	1	2	3	0
g3315	0	0	1	0	0	0	1	0	3	1	0	0	0	2	1	1	0
g3316	8	1	0	2	18	31	10	16	31	27	25	11	19	30	16	37	6
g3317	4	0	0	0	8	15	2	2	18	1	18	6	11	19	7	25	5
g3318	0	0	0	0	1	1	0	0	2	0	0	0	2	1	0	2	1
g3319	0	0	0	0	0	0	0	0	0	0	0	0	0	0	0	1	0
g3320	0	0	0	0	0	2	1	1	1	0	1	0	2	0	0	2	0
g3321	0	0	0	0	0	1	0	0	0	1	0	0	0	1	0	0	0
g3322	1	0	0	0	0	11	0	0	4	4	2	0	6	2	1	6	1
g3323	1	0	0	0	0	2	0	0	6	1	1	0	5	0	1	2	0
g3324	1	0	0	0	0	0	0	1	4	1	2	1	3	0	0	5	0
g3325	0	1	0	0	0	0	0	0	0	0	0	0	0	0	0	0	0
g3326	0	0	0	0	0	4	0	1	6	2	5	3	6	1	0	10	1
g3327	1	2	1	1	0	4	1	1	11	2	2	2	6	8	3	18	0
g3328	0	0	0	0	0	0	0	0	2	0	2	1	4	3	0	2	0
g3329	0	0	0	0	0	6	0	1	10	1	0	1	4	0	2	5	1
g3330	6	1	2	1	12	44	12	12	68	19	47	24	44	40	18	90	11
g3331	0	0	0	0	0	3	0	0	0	0	0	2	0	0	0	0	0
g3332	0	0	0	0	4	1	2	0	1	2	4	3	4	5	2	5	6
g3333	0	0	0	0	0	1	0	1	5	1	2	4	2	1	0	5	0
g3334	0	0	0	0	0	0	0	0	1	0	1	0	0	1	0	0	0
g3335	0	0	0	0	0	2	0	1	4	1	0	2	1	0	1	2	1
g3336	1	0	1	1	4	1	0	0	4	1	2	5	2	4	2	7	1
g3337	1	2	0	0	3	9	5	4	12	3	6	7	7	8	5	9	5
g3338	1	0	0	0	2	2	4	5	8	4	1	2	6	2	1	5	7
g3339	1	0	0	0	0	0	0	0	1	0	0	0	0	1	0	1	0
g3340	1	2	0	1	5	5	3	7	16	6	2	6	12	12	2	22	3
g3341	0	0	0	0	0	0	0	0	0	0	0	0	0	0	0	0	0
g3342	14	2	3	4	31	26	29	22	63	35	89	91	20	56	31	30	35
g3343	0	0	1	0	0	2	0	1	4	1	1	0	5	2	1	3	1
g3344	1	1	0	2	1	2	3	2	6	4	2	5	13	6	6	11	3
g3345	7	5	4	2	28	65	29	25	84	28	35	20	67	62	22	74	12
g3346	13	2	0	3	15	31	24	26	61	36	29	22	27	21	11	69	12
g3347	1	0	0	0	0	2	1	3	7	1	1	3	3	2	1	6	0
g3348	0	1	0	0	1	4	0	1	2	1	5	4	5	1	1	8	2
g3349	2	1	0	0	0	3	0	1	2	0	2	2	1	2	0	2	0
g3350	0	0	0	0	0	1	0	0	2	0	0	0	0	0	0	0	0
g3351	0	0	0	1	0	0	0	0	3	0	1	0	3	2	0	0	0
g3352	0	0	0	0	0	0	0	0	0	0	0	0	0	0	0	0	0
g3353	0	3	0	0	0	10	4	1	14	1	1	1	6	12	2	10	0
g3354	0	0	0	0	0	3	0	1	0	0	3	3	1	3	0	3	2
g3355	0	0	0	0	0	0	0	0	0	0	0	0	0	0	0	0	0
g3356	0	0	0	0	0	1	0	0	1	1	0	0	1	0	0	0	0
g3357	0	0	0	0	0	0	0	0	0	0	0	0	1	1	0	2	0
g3358	0	0	0	0	0	0	0	0	0	0	0	0	0	0	0	0	0
g3359	1	0	0	0	2	4	1	1	4	0	1	2	7	3	3	8	1
g3360	0	0	0	0	1	4	0	0	7	0	3	2	10	8	4	15	2
g3361	0	0	0	0	0	3	0	0	6	0	5	0	8	3	0	4	1
g3362	2	4	0	0	0	2	0	1	10	1	0	0	34	14	15	46	0
g3363	0	0	0	0	0	5	0	0	6	0	1	0	3	0	0	5	0
g3364	3	0	2	1	2	17	4	4	18	4	16	11	36	20	8	39	10
g3365	1	0	0	0	0	6	1	2	13	0	5	3	7	4	1	25	2
g3366	2	0	0	0	0	3	0	3	6	2	5	0	3	2	3	6	0
g3367	0	1	0	0	0	1	1	2	5	3	4	5	14	4	1	14	2
g3368	0	1	0	1	0	2	1	4	0	4	0	0	9	10	3	11	1
g3369	0	1	0	0	0	3	0	0	3	0	1	2	1	4	0	2	0
g3370	1	0	0	0	0	5	0	1	4	3	2	1	2	2	1	3	1
g3371	1	0	0	0	2	3	0	1	2	1	0	1	7	6	8	10	2
g3372	1	0	1	0	2	5	3	1	10	5	2	1	1	3	3	10	2
g3373	2	0	1	0	2	4	3	4	12	5	8	8	9	8	5	9	2
g3374	0	0	0	0	0	0	0	0	2	0	1	0	0	1	0	2	1
g3375	0	0	0	0	0	0	0	0	1	1	0	0	0	3	1	1	0
g3376	1	0	2	0	1	20	2	1	20	1	0	1	7	9	6	13	0
g3377	0	0	0	0	0	1	0	3	4	0	3	3	5	3	0	10	3
g3378	0	2	1	1	3	33	7	14	43	22	12	20	14	17	11	28	4
g3379	0	0	0	0	0	2	0	0	1	0	0	0	0	0	0	1	0
g3380	1	1	0	0	2	9	0	4	8	0	6	6	8	4	2	7	0
g3381	0	0	0	0	0	0	1	1	0	2	0	1	3	2	2	2	0
g3382	0	0	0	0	2	0	1	0	0	1	0	0	2	0	1	3	0
g3383	0	2	0	0	1	7	0	0	5	1	1	4	8	8	7	8	1
g3384	0	0	0	0	1	6	3	2	5	3	5	4	2	14	6	9	2
g3385	2	0	0	0	0	6	5	2	7	1	5	5	10	5	5	14	4
g3386	1	0	0	0	4	6	2	3	7	3	8	3	5	0	0	11	1
g3387	0	0	0	0	0	0	0	0	1	0	0	0	0	0	0	0	0
g3388	0	1	0	0	3	4	0	0	2	0	2	3	1	2	0	2	1
g3389	2	0	0	0	2	6	4	5	15	4	5	7	9	11	4	15	5
g3390	0	0	0	0	1	3	0	0	3	1	4	3	5	4	1	5	1
g3391	4	0	0	0	5	12	2	4	23	3	11	12	8	7	9	18	8
g3392	0	1	0	0	7	4	1	7	15	6	7	7	17	8	3	24	3
g3393	0	0	0	0	3	7	1	6	6	1	10	6	3	2	5	12	3
g3394	0	0	2	0	0	4	1	1	7	2	0	0	3	6	1	3	1
g3395	1	3	0	2	9	32	2	3	50	3	6	6	39	23	11	37	11
g3396	0	0	0	0	1	13	3	3	14	7	17	6	7	13	13	7	10
g3397	7	0	1	0	0	34	2	1	68	4	0	1	8	28	11	16	1
g3398	1	0	0	0	1	1	0	1	1	0	3	1	2	0	0	2	0
g3399	0	0	0	0	0	0	0	0	2	2	0	0	1	1	0	1	0
g3400	2	0	0	0	1	4	0	3	10	2	1	4	4	9	2	11	1
g3401	0	1	1	1	0	2	0	0	2	1	0	3	4	1	4	5	2
g3402	0	0	0	0	0	0	0	0	1	1	0	0	0	0	1	1	0
g3403	0	0	0	0	0	0	0	0	0	1	0	0	1	0	0	0	0
g3404	0	0	0	0	0	1	0	1	1	0	0	0	2	0	0	1	1
g3405	0	0	0	0	0	1	1	0	5	0	1	0	3	2	0	0	0
g3406	1	1	2	0	0	5	3	1	10	2	0	3	4	4	2	5	0
g3407	0	0	0	0	0	3	0	1	2	1	0	1	0	3	1	1	2
g3408	0	0	0	0	1	4	0	2	8	1	7	1	3	0	1	11	6
g3409	0	0	0	0	1	1	0	0	0	0	0	0	0	0	0	0	0
g3410	0	0	0	0	2	1	1	0	1	0	2	0	1	0	0	2	0
g3411	6	4	0	1	3	10	4	11	16	5	13	14	60	45	16	66	10
g3412	1	0	0	0	0	2	0	0	7	2	3	4	2	3	1	6	5
g3413	0	0	1	1	0	4	1	1	15	3	2	3	3	11	5	12	3
g3414	0	1	0	0	1	1	1	0	2	2	4	1	3	6	5	11	1
g3415	1	1	0	1	2	7	2	3	6	4	2	2	4	5	6	12	2
g3416	1	1	1	1	8	5	1	2	6	3	7	7	6	7	1	14	6
g3417	0	0	0	0	0	0	0	0	0	0	0	0	2	0	0	0	0
g3418	0	0	0	0	0	2	0	0	3	0	2	0	1	0	0	0	0
g3419	0	0	0	0	0	2	0	0	0	0	0	0	1	0	0	0	0
g3420	0	0	0	0	0	3	0	0	0	1	0	0	0	0	0	0	0
g3421	0	0	0	0	0	1	0	0	0	0	0	0	0	2	1	3	0
g3422	0	0	0	0	0	0	0	0	0	0	0	1	1	0	0	0	0
g3423	1	1	0	1	0	0	0	1	0	1	0	0	0	1	0	0	0
g3424	0	0	0	0	0	0	0	0	0	0	0	0	0	0	0	1	0
g3425	0	0	0	0	0	1	0	0	1	0	0	0	0	3	0	0	1
g3426	0	0	0	0	0	0	0	0	0	0	0	0	0	0	0	0	0
g3427	1	0	0	0	1	11	2	3	17	6	8	2	4	1	4	12	3
g3428	1	0	0	1	2	9	2	0	17	0	6	7	13	13	2	24	4
g3429	5	7	2	1	11	54	14	25	107	28	70	51	77	83	28	87	40
g3430	1	1	1	0	5	3	0	2	5	7	4	5	3	5	2	5	2
g3431	0	0	0	2	1	1	0	5	4	4	4	4	2	1	2	5	3
g3432	0	0	0	0	1	10	3	0	8	1	3	0	10	9	3	17	1
g3433	3	1	2	0	13	13	5	3	13	4	12	9	15	12	9	13	6
g3434	12	7	1	1	18	58	13	8	101	16	62	33	49	59	17	80	15
g3435	0	1	0	0	2	3	1	2	6	3	6	0	10	2	0	6	3
g3436	0	0	0	0	0	1	0	1	4	1	0	0	5	3	2	6	0
g3437	0	2	0	0	3	11	4	3	9	3	1	4	9	5	1	14	3
g3438	7	1	2	1	11	36	8	14	81	13	38	13	23	35	12	60	7
g3439	3	0	2	1	3	28	5	10	34	14	17	12	3	4	4	7	1
g3440	0	0	0	0	2	8	1	2	11	3	4	2	7	10	3	8	2
g3441	1	0	0	0	1	7	2	1	5	1	6	6	6	9	5	14	2
g3442	1	1	0	0	3	5	1	0	2	0	0	5	10	6	3	11	1
g3443	0	0	0	0	1	2	0	1	9	1	3	1	2	3	1	2	1
g3444	1	0	0	0	1	17	4	1	16	2	8	7	9	11	2	22	6
g3445	1	0	0	0	2	0	0	1	5	0	3	3	4	2	0	5	1
g3446	1	0	0	0	0	1	0	0	3	0	0	0	0	0	0	2	0
g3447	0	0	0	1	0	2	2	1	5	1	1	0	4	2	0	2	0
g3448	5	1	0	0	4	14	3	2	22	1	2	2	11	12	0	9	3
g3449	2	0	0	0	3	4	1	6	2	1	3	2	2	5	1	14	2
g3450	1	1	0	0	1	7	0	1	16	0	6	7	9	3	1	21	4
g3451	0	0	0	0	0	2	1	1	3	1	0	2	3	3	1	6	0
g3452	4	0	0	0	0	8	3	1	17	5	5	5	8	11	1	30	3
g3453	2	0	0	0	3	11	2	0	21	4	3	2	7	10	5	13	3
g3454	0	3	0	0	2	9	2	1	13	0	10	3	8	8	7	17	5
g3455	0	0	0	0	0	0	1	1	7	1	2	1	6	5	1	5	3
g3456	5	9	3	1	12	74	13	19	134	16	39	26	54	121	39	82	31
g3457	0	0	0	0	0	1	1	3	4	0	5	5	2	1	0	5	1
g3458	0	0	0	0	1	2	2	0	6	4	5	3	2	4	1	10	0
g3459	1	0	0	1	0	1	0	1	3	0	0	0	3	1	1	5	0
g3460	0	0	0	0	0	1	0	0	0	0	0	1	1	2	0	0	0
g3461	1	5	2	1	2	37	5	3	68	1	24	12	41	31	16	65	18
g3462	2	0	0	0	4	4	0	0	8	0	1	5	7	5	1	7	2
g3463	0	0	0	0	0	0	1	1	0	0	0	0	1	0	1	1	0
g3464	0	0	1	0	0	6	1	0	10	0	1	1	2	3	5	1	1
g3465	1	1	0	1	1	17	2	3	28	4	2	3	5	8	2	13	0
g3466	0	1	0	0	1	3	0	1	2	2	0	2	3	3	1	6	0
g3467	3	2	0	0	2	10	5	3	18	6	7	6	5	7	1	18	4
g3468	5	0	0	0	1	2	1	0	3	6	5	2	9	4	1	19	1
g3469	0	0	0	0	0	0	0	0	0	0	0	0	2	0	0	0	0
g3470	2	0	0	0	1	0	0	0	0	0	1	0	0	0	0	1	1
g3471	2	0	1	2	3	4	6	7	9	8	8	6	2	8	1	14	5
g3472	0	0	0	0	0	0	0	0	0	0	0	0	0	0	0	0	0
g3473	3	2	2	3	11	13	17	15	21	31	28	15	19	14	7	27	6
g3474	23	4	4	4	27	72	13	13	113	33	56	66	59	36	15	120	37
g3475	1	0	0	0	2	11	3	0	15	2	2	5	10	12	4	22	9
g3476	20	16	3	4	27	117	34	28	148	45	95	85	149	141	51	169	48
g3477	0	0	0	0	0	1	0	1	3	0	0	1	3	1	3	5	1
g3478	0	0	0	0	1	1	1	2	4	0	0	2	1	2	3	1	0
g3479	0	0	0	0	0	0	0	0	0	0	0	0	0	0	0	0	0
g3480	3	1	0	0	1	4	1	1	7	1	3	7	4	3	4	11	0
g3481	0	0	0	0	6	5	0	2	8	3	2	4	5	0	1	9	4
g3482	0	0	0	0	1	2	0	0	0	0	0	0	0	0	0	0	0
g3483	1	0	0	0	0	4	0	2	8	3	2	3	7	1	0	12	1
g3484	0	0	0	0	0	0	0	0	2	0	0	1	0	0	0	1	0
g3485	0	1	0	0	0	7	1	1	8	0	8	4	4	5	1	8	4
g3486	0	1	2	1	7	8	4	8	17	15	9	7	20	7	7	26	8
g3487	0	0	0	0	0	2	0	0	2	1	0	0	2	2	0	4	0
g3488	0	0	0	0	0	0	0	0	1	0	0	0	0	1	0	0	0
g3489	1	0	0	1	0	3	1	3	4	0	4	3	7	9	0	5	2
g3490	0	0	0	0	0	3	1	0	7	0	0	1	2	1	3	5	1
g3491	2	1	1	0	3	10	1	1	6	1	3	3	9	6	3	7	6
g3492	0	0	0	0	0	0	0	0	0	0	0	0	0	0	0	0	0
g3493	0	0	0	0	0	1	0	0	1	0	0	0	0	0	0	0	0
g3494	0	0	0	0	0	0	0	0	0	0	0	0	0	0	0	0	0
g3495	0	0	0	0	0	0	0	0	0	2	0	0	2	0	1	0	1
g3496	0	0	0	0	0	0	0	0	0	0	0	0	0	0	0	0	0
g3497	0	0	0	0	0	0	0	0	0	0	0	0	1	0	0	0	0
g3498	0	0	0	0	0	0	0	0	0	0	0	0	0	0	0	0	0
g3499	2	1	0	0	4	4	1	4	14	2	4	9	20	22	8	28	6
g3500	1	0	0	0	1	3	2	1	5	3	3	2	9	8	4	8	0
g3501	6	3	3	2	7	15	11	13	18	12	14	8	5	21	7	9	3
g3502	1	1	0	0	0	2	1	1	1	2	3	0	1	5	0	6	1
g3503	7	2	0	0	16	42	7	11	55	21	17	12	24	32	16	38	13
g3504	2	1	0	0	0	3	2	0	3	1	4	5	4	3	4	5	1
g3505	1	0	1	0	1	8	0	5	17	3	4	1	7	9	3	10	2
g3506	0	1	0	0	0	0	0	0	2	0	0	3	1	0	0	0	0
g3507	2	0	0	0	0	4	0	1	5	0	4	2	5	2	0	4	1
g3508	4	0	0	0	8	26	5	3	38	2	13	18	25	18	7	30	8
g3509	0	0	0	0	0	0	0	0	0	1	1	0	0	0	1	0	2
g3510	0	0	0	0	0	0	0	1	0	0	0	0	0	0	0	0	0
g3511	0	0	0	0	0	0	0	0	1	0	0	0	0	0	0	0	0
g3512	2	0	0	0	0	2	0	2	3	0	2	6	5	3	1	9	0
g3513	0	0	0	0	0	5	2	3	10	8	6	1	8	2	1	9	3
g3514	0	0	0	0	2	10	0	2	11	1	8	15	18	5	1	16	16
g3515	1	0	0	0	1	8	0	1	19	0	0	0	7	5	4	6	0
g3516	0	1	0	0	0	3	0	0	2	0	1	1	0	1	2	1	1
g3517	0	0	0	0	4	3	2	0	8	1	5	4	9	5	5	3	3
g3518	2	1	0	0	0	5	1	0	8	1	3	3	0	2	2	4	2
g3519	0	1	0	0	2	4	1	0	9	1	2	2	13	6	2	12	2
g3520	0	0	0	0	0	0	0	0	2	0	0	1	1	0	0	0	0
g3521	0	0	0	0	2	4	1	0	0	0	1	2	7	8	2	6	1
g3522	0	3	0	0	2	7	1	4	16	5	6	1	12	4	1	8	9
g3523	1	0	0	0	0	3	0	0	4	5	2	0	4	4	2	3	1
g3524	22	8	4	2	31	151	20	32	267	27	112	104	112	98	37	189	37
g3525	3	0	0	0	1	2	0	0	3	1	2	1	1	0	1	8	0
g3526	2	0	0	0	1	2	0	0	5	0	0	0	9	3	1	12	0
g3527	0	1	1	0	3	4	1	1	5	4	5	3	3	4	3	9	4
g3528	0	1	0	0	1	2	0	1	4	0	1	0	4	2	2	1	1
g3529	0	0	0	0	0	2	0	0	0	1	0	0	1	2	0	1	0
g3530	2	0	0	1	8	13	6	15	25	18	12	13	20	19	9	29	5
g3531	1	1	0	0	2	10	3	2	18	3	3	3	9	1	7	11	2
g3532	4	0	0	0	9	20	7	9	29	11	10	6	14	12	5	15	2
g3533	0	1	0	1	0	4	0	0	3	1	1	2	2	1	3	4	1
g3534	0	0	0	0	1	1	0	0	3	0	2	1	1	0	1	4	0
g3535	0	0	0	0	0	0	0	0	0	1	0	0	0	0	0	0	1
g3536	0	0	0	0	0	0	0	0	1	0	0	0	1	0	0	0	0
g3537	1	0	0	0	0	3	0	0	1	0	6	0	1	3	1	2	3
g3538	0	0	0	0	1	1	1	1	5	2	2	2	0	1	1	5	2
g3539	3	0	1	0	4	11	3	3	9	3	9	8	9	5	6	17	6
g3540	1	1	1	1	4	4	5	5	13	10	5	6	7	11	4	10	3
g3541	0	3	0	1	1	9	0	3	7	0	4	1	13	12	6	14	2
g3542	0	0	0	0	0	0	0	0	0	0	0	0	1	0	1	0	0
g3543	0	0	0	0	0	0	0	1	2	0	1	1	1	0	1	6	0
g3544	9	3	1	1	19	24	5	11	29	20	14	12	20	15	8	32	7
g3545	2	3	0	0	3	10	5	2	29	2	4	2	21	12	7	18	1
g3546	0	0	0	0	1	1	0	0	1	0	0	0	1	2	0	1	0
g3547	0	1	2	1	10	18	7	6	31	10	10	10	16	17	6	27	7
g3548	3	3	2	1	0	19	19	19	28	30	3	7	23	32	11	28	11
g3549	2	2	1	0	1	5	2	0	14	0	1	1	9	11	5	18	0
g3550	1	2	0	1	7	22	8	12	44	14	21	14	22	19	12	30	3
g3551	0	0	0	0	0	2	1	0	7	0	1	2	5	3	3	3	5
g3552	2	1	0	1	1	9	3	2	6	2	5	5	9	6	6	12	3
g3553	3	0	1	0	3	3	0	2	10	3	5	4	4	5	1	11	0
g3554	0	0	0	0	0	4	0	0	4	0	0	0	0	1	0	0	0
g3555	0	0	0	0	1	2	1	1	7	5	2	1	0	0	1	8	0
g3556	0	0	0	0	0	3	0	0	3	0	0	2	2	0	0	2	0
g3557	0	0	0	0	0	2	0	0	0	0	2	2	0	1	1	1	0
g3558	1	0	0	1	3	5	3	3	5	2	2	0	1	4	4	5	4
g3559	0	1	0	0	0	1	1	0	1	0	0	2	2	0	0	2	1
g3560	1	0	0	0	1	8	4	7	13	13	4	5	12	6	3	23	4
g3561	0	0	0	0	0	0	0	0	1	0	1	0	0	0	0	0	1
g3562	2	0	0	0	0	0	0	0	0	2	1	0	0	0	1	1	2
g3563	0	0	0	0	1	2	0	3	5	1	2	5	0	3	3	6	0
g3564	0	0	0	1	1	1	2	2	1	1	0	0	0	2	2	3	0
g3565	0	0	0	0	1	1	0	0	1	0	0	1	3	1	0	0	1
g3566	0	0	0	0	0	0	0	0	0	0	0	0	0	0	0	0	0
g3567	0	0	0	0	0	0	0	0	0	0	0	0	0	0	0	0	0
g3568	0	0	0	0	0	0	0	0	1	0	0	0	0	0	1	2	1
g3569	4	1	0	0	1	1	1	2	2	3	4	4	14	5	3	13	3
g3570	0	0	1	1	0	6	1	0	5	3	2	4	4	3	0	3	5
g3571	0	1	0	0	0	2	0	0	3	0	1	0	1	2	1	5	1
g3572	1	0	1	0	1	9	2	0	11	0	2	4	8	6	1	7	3
g3573	1	3	0	0	0	3	1	2	13	7	4	6	4	11	5	12	5
g3574	1	0	0	0	0	1	0	0	1	1	0	0	2	2	1	3	0
g3575	0	0	0	0	0	0	0	0	1	0	0	0	1	0	0	0	0
g3576	0	0	0	0	0	1	1	0	0	0	0	0	3	2	0	1	0
g3577	1	1	1	0	0	2	0	2	2	0	0	0	19	2	4	23	2
g3578	0	0	0	0	0	3	0	0	2	0	0	0	10	2	0	10	0
g3579	1	0	0	0	1	0	0	0	2	0	0	0	8	1	0	9	0
g3580	1	1	0	0	1	5	0	0	6	1	2	3	60	4	3	44	9
g3581	3	3	0	0	0	21	1	0	24	0	1	0	15	17	1	23	0
g3582	3	3	0	0	1	5	4	0	7	0	6	4	17	10	4	26	5
g3583	1	0	0	0	0	1	1	0	6	0	2	2	31	4	3	69	6
g3584	0	0	0	0	0	2	1	0	5	0	1	1	9	9	0	12	3
g3585	0	0	0	0	0	1	0	1	0	0	0	0	5	12	4	10	2
g3586	0	0	0	0	0	0	0	0	0	0	0	0	0	0	0	0	0
g3587	0	0	0	0	1	2	0	2	5	0	2	3	0	0	0	2	1
g3588	1	1	0	0	2	7	1	1	7	0	4	8	20	10	4	14	3
g3589	1	0	1	0	1	5	2	4	5	5	5	5	8	17	9	17	0
g3590	2	0	0	0	0	1	1	0	1	0	2	0	1	0	1	0	0
g3591	0	0	0	0	0	2	0	2	0	2	2	0	0	2	2	1	1
g3592	2	0	0	0	1	11	1	1	9	0	3	0	2	1	0	5	0
g3593	2	0	0	0	0	6	1	1	7	1	1	0	9	8	1	14	1
g3594	1	0	0	0	1	4	1	1	8	2	3	0	3	1	1	7	1
g3595	2	1	0	0	3	1	3	3	7	1	5	6	5	9	3	10	8
g3596	1	0	0	0	2	7	1	3	11	5	3	0	11	15	1	9	2
g3597	0	0	1	0	0	2	0	0	4	1	0	0	3	5	3	6	0
g3598	27	13	9	17	42	125	93	180	257	271	75	72	198	267	106	310	38
g3599	2	0	1	0	1	10	1	1	12	0	2	5	8	6	3	17	0
g3600	12	3	4	2	20	86	16	31	127	45	92	58	102	118	35	146	62
g3601	0	0	0	0	0	0	0	0	1	0	2	0	1	0	0	2	0
g3602	0	0	0	0	0	3	0	0	5	2	1	1	2	1	1	5	0
g3603	0	0	0	0	0	0	0	0	0	0	0	0	0	0	0	0	0
g3604	2	2	0	0	7	18	12	9	21	12	21	9	21	18	13	30	7
g3605	1	0	0	1	3	3	2	0	10	0	7	4	7	11	3	12	3
g3606	0	2	0	0	0	1	0	0	1	1	1	1	1	5	3	3	0
g3607	1	1	0	0	0	8	1	1	12	0	2	3	2	7	1	11	3
g3608	0	0	0	0	1	3	1	1	7	0	0	2	4	1	0	9	0
g3609	2	0	0	0	1	5	0	2	3	2	2	1	3	2	3	5	0
g3610	62	8	7	2	172	235	48	38	313	87	203	150	415	135	48	543	104
g3611	0	2	0	0	0	4	1	0	6	2	0	2	2	4	2	10	1
g3612	0	0	0	0	0	0	2	0	2	0	4	2	8	3	3	4	0
g3613	0	1	1	0	2	8	2	2	11	3	3	4	4	5	2	4	2
g3614	0	0	0	0	0	0	0	0	0	0	0	0	0	0	0	0	0
g3615	0	0	0	0	0	0	0	0	0	0	1	1	1	0	0	0	0
g3616	0	0	0	0	0	0	0	0	0	0	0	0	0	0	0	0	0
g3617	0	0	0	0	0	0	0	0	1	0	0	1	0	0	0	1	0
g3618	2	1	1	0	0	4	0	0	8	0	3	3	3	3	1	7	1
g3619	2	1	0	0	0	3	0	0	6	3	4	4	7	6	0	11	0
g3620	0	0	0	0	0	0	0	0	1	1	1	1	2	0	0	0	1
g3621	0	0	0	0	0	0	0	1	0	0	0	0	0	0	0	0	0
g3622	1	0	0	0	0	0	0	1	1	0	0	0	0	1	0	2	0
g3623	0	1	0	0	1	7	1	2	9	0	4	3	7	6	2	4	2
g3624	0	0	0	0	0	1	0	0	1	0	0	0	0	1	0	1	0
g3625	0	1	2	1	1	0	1	0	6	0	1	0	5	3	1	6	0
g3626	0	0	0	0	1	4	4	4	9	0	2	2	10	8	5	20	6
g3627	0	0	0	0	0	0	0	0	1	0	0	0	0	1	0	2	0
g3628	0	0	0	0	0	0	0	0	0	0	1	0	0	0	0	0	0
g3629	0	0	0	0	0	0	0	0	0	0	0	0	0	0	0	0	0
g3630	0	0	1	0	0	2	1	0	3	2	6	3	4	4	0	12	3
g3631	11	4	1	1	26	22	15	17	36	29	19	13	15	30	9	22	2
g3632	3	1	0	1	3	12	7	3	15	10	8	6	11	9	12	26	2
g3633	2	0	0	0	0	5	1	1	16	0	8	8	5	6	8	20	2
g3634	0	0	0	0	1	4	2	0	7	0	5	0	5	3	5	5	0
g3635	1	0	0	0	3	7	4	4	8	4	4	6	7	3	1	11	3
g3636	0	0	0	0	0	7	0	1	3	1	2	3	2	1	1	2	0
g3637	5	3	0	0	6	18	0	1	20	1	21	20	22	19	8	22	3
g3638	3	2	0	0	5	8	1	0	10	0	13	15	7	6	2	14	2
g3639	1	0	1	0	0	3	0	0	6	1	1	5	1	0	1	8	0
g3640	0	0	1	0	0	3	2	1	5	1	0	2	3	0	0	7	1
g3641	0	0	0	0	0	0	0	0	0	0	0	0	0	1	2	0	0
g3642	3	1	0	0	2	12	3	1	15	7	5	0	1	5	2	7	4
g3643	0	0	0	0	1	2	0	0	4	0	0	2	2	0	1	0	0
g3644	2	0	0	0	0	1	0	0	1	1	0	0	1	0	0	0	0
g3645	0	1	0	0	0	9	1	0	6	0	2	2	0	8	2	2	0
g3646	0	0	0	0	0	1	0	0	7	0	0	0	1	1	1	1	0
g3647	0	0	0	0	5	2	1	1	8	1	0	2	6	7	2	10	3
g3648	0	0	0	0	0	0	0	0	1	0	0	1	0	0	0	0	0
g3649	0	0	0	0	0	0	0	0	1	0	0	0	0	0	0	0	0
g3650	0	1	0	0	0	1	0	0	3	0	0	1	1	1	0	1	0
g3651	0	0	0	0	0	0	0	0	1	0	0	0	0	2	0	0	0
g3652	0	0	0	0	0	0	0	0	0	0	0	0	0	0	0	0	0
g3653	0	0	0	0	0	0	0	0	1	0	0	0	0	1	0	0	0
g3654	0	1	2	0	1	3	2	2	9	6	5	1	22	5	9	29	3
g3655	0	0	0	0	0	0	0	0	0	0	0	0	1	0	0	0	0
g3656	0	0	0	0	0	4	0	0	5	1	4	1	4	7	2	13	0
g3657	0	0	0	0	2	1	1	1	9	1	6	1	2	6	3	9	2
g3658	15	5	0	1	23	33	17	16	59	24	36	17	31	55	23	48	10
g3659	0	0	0	0	0	0	0	0	0	0	0	0	0	0	0	0	0
g3660	0	0	0	0	0	1	0	0	2	0	0	0	1	0	0	0	0
g3661	32	22	11	7	32	180	29	32	241	57	92	66	162	203	75	207	36
g3662	2	0	0	0	8	10	1	1	19	1	11	12	13	7	5	12	9
g3663	4	1	1	0	3	22	10	19	32	31	16	17	13	14	14	36	19
g3664	1	1	0	0	2	0	1	2	3	2	5	2	2	2	1	9	2
g3665	0	0	1	0	1	1	1	0	4	0	5	1	2	3	2	5	1
g3666	3	0	0	0	4	10	7	3	12	10	9	1	16	13	5	18	3
g3667	0	0	0	0	0	0	0	0	0	0	2	0	0	0	1	2	0
g3668	0	0	0	0	2	7	0	0	6	2	10	7	3	3	1	3	3
g3669	9	10	7	2	27	34	31	28	61	53	29	15	38	67	36	42	23
g3670	0	1	0	0	0	3	1	3	7	3	3	2	5	3	4	6	1
g3671	5	2	0	1	6	14	6	11	25	12	12	13	20	21	4	33	10
g3672	1	1	0	0	0	7	1	1	8	0	0	1	5	6	1	6	1
g3673	1	0	0	0	1	8	3	0	3	1	0	0	5	2	1	12	0
g3674	1	1	0	0	5	10	1	3	13	5	5	7	10	2	3	9	5
g3675	0	0	0	1	0	4	0	0	5	0	0	0	9	5	0	6	2
g3676	10	1	1	1	4	44	4	3	100	3	9	5	15	21	6	14	6
g3677	0	0	0	0	0	1	1	0	5	0	0	0	1	2	0	5	0
g3678	0	0	0	0	2	3	1	0	5	1	0	0	3	3	4	8	1
g3679	0	0	0	0	0	0	0	0	0	0	0	0	0	1	0	2	1
g3680	0	2	0	0	1	2	0	3	4	3	2	0	6	4	2	5	2
g3681	0	0	0	0	0	2	0	0	7	2	2	3	1	3	0	6	0
g3682	0	0	0	0	4	3	2	0	3	1	2	0	1	5	0	6	1
g3683	1	0	0	1	1	9	3	0	8	5	8	3	3	3	1	10	1
g3684	0	0	0	0	0	3	0	2	0	0	0	1	2	1	1	2	1
g3685	0	0	0	0	0	0	0	0	0	0	1	1	0	0	0	0	0
g3686	0	0	0	0	0	0	0	0	0	0	0	0	0	0	0	0	0
g3687	0	0	0	0	0	0	0	0	0	0	0	0	0	0	0	0	0
g3688	0	0	0	0	0	1	0	0	1	0	1	0	1	2	0	0	0
g3689	1	0	1	1	1	8	1	2	13	1	2	5	6	16	2	12	4
g3690	3	1	1	3	7	17	6	7	16	4	18	13	9	10	10	29	2
g3691	0	0	0	0	0	1	1	0	1	0	0	0	5	4	3	1	1
g3692	0	0	0	0	1	1	0	0	1	0	4	1	2	2	1	0	1
g3693	3	0	0	0	3	4	1	6	5	2	2	4	5	4	2	8	3
g3694	0	2	1	1	2	10	1	2	20	4	8	10	9	11	1	21	1
g3695	1	0	1	0	11	13	7	2	20	5	9	9	13	8	4	28	4
g3696	2	0	0	0	5	6	1	3	7	4	14	11	10	13	7	17	1
g3697	2	4	1	1	2	32	5	4	45	5	22	14	28	50	18	29	8
g3698	7	6	3	4	2	86	17	40	144	50	27	14	39	88	52	57	12
g3699	1	1	0	0	0	4	3	2	10	3	5	4	0	5	2	7	0
g3700	2	1	0	4	1	29	11	32	58	39	24	17	8	5	1	16	5
g3701	2	1	1	1	3	6	1	6	15	14	9	6	15	11	6	24	3
g3702	0	0	0	0	0	1	0	0	2	0	3	0	0	2	1	5	0
g3703	15	8	1	3	52	102	27	22	155	44	36	28	19	44	20	24	8
g3704	3	1	1	1	10	22	6	9	38	10	11	14	28	33	9	36	10
g3705	1	3	2	0	5	11	3	3	27	6	3	1	13	17	4	16	2
g3706	5	1	1	1	4	34	6	0	37	4	6	13	28	15	6	69	16
g3707	0	0	0	0	0	2	1	0	5	0	0	1	8	5	1	7	1
g3708	0	1	0	1	1	4	1	1	13	2	4	3	8	7	3	15	2
g3709	2	0	1	0	1	1	1	1	6	1	5	1	4	2	1	11	3
g3710	6	3	2	0	9	14	6	7	21	9	7	7	35	27	10	36	5
g3711	0	0	0	0	2	7	0	0	8	1	0	0	2	3	0	3	0
g3712	0	0	0	0	0	2	0	0	7	0	0	0	2	0	0	1	0
g3713	7	1	0	1	4	17	6	5	21	11	14	17	17	9	5	27	8
g3714	3	0	1	0	4	7	3	6	9	4	7	3	7	2	5	12	2
g3715	0	0	1	0	0	4	0	0	3	3	0	1	3	1	2	7	1
g3716	0	0	0	0	1	1	0	0	2	2	2	0	4	1	0	4	0
g3717	0	0	1	0	0	3	0	1	2	0	0	1	2	0	0	2	0
g3718	0	0	0	0	0	1	0	0	0	0	0	0	0	1	0	0	0
g3719	0	1	0	0	0	0	0	0	1	0	0	1	2	0	0	0	0
g3720	2	2	0	0	0	7	7	4	7	9	2	2	4	7	3	9	0
g3721	3	0	0	0	0	0	3	1	2	1	1	0	10	2	1	19	0
g3722	2	0	0	1	10	6	2	3	12	9	9	7	13	5	2	27	4
g3723	1	0	0	0	0	2	1	1	11	2	3	2	6	13	5	15	0
g3724	0	0	0	0	0	0	0	0	1	0	0	0	0	0	0	0	1
g3725	3	2	1	0	6	5	2	7	20	11	6	4	18	10	3	23	3
g3726	0	0	0	0	0	1	0	1	3	0	1	2	2	1	0	0	0
g3727	2	0	0	0	7	2	2	3	5	7	3	3	6	2	4	13	0
g3728	0	0	0	0	0	0	0	0	0	0	0	0	0	0	0	0	0
g3729	1	2	0	0	2	22	3	5	19	12	4	5	12	8	4	10	1
g3730	0	0	0	0	0	5	0	0	8	1	1	0	2	1	2	1	2
g3731	0	0	0	0	0	0	0	0	2	0	3	0	3	0	1	5	3
g3732	0	1	0	0	2	2	2	2	7	2	5	4	1	3	2	6	2
g3733	0	1	0	0	0	3	0	0	4	1	0	1	2	5	0	7	1
g3734	1	0	0	0	1	4	0	1	8	0	1	1	1	0	1	0	0
g3735	0	0	0	0	0	2	0	0	3	1	0	0	2	1	0	0	0
g3736	3	0	0	0	5	7	2	1	16	2	1	1	6	9	6	13	1
g3737	1	0	1	0	3	1	1	0	4	0	0	1	1	3	1	1	0
g3738	1	0	0	0	0	1	2	1	0	1	0	0	3	2	0	1	0
g3739	0	0	0	0	0	0	0	0	1	0	0	0	0	0	0	0	0
g3740	1	1	0	0	0	3	0	0	11	2	4	1	8	5	5	15	2
g3741	0	1	0	0	0	2	1	4	7	3	1	2	15	10	5	21	0
g3742	0	0	0	0	0	1	0	0	0	0	0	0	1	1	0	0	0
g3743	0	0	0	0	0	0	0	0	0	0	1	0	1	0	0	0	0
g3744	0	0	0	0	0	2	0	0	1	1	0	1	0	1	0	0	0
g3745	10	7	2	1	5	59	14	23	54	23	29	28	66	50	32	95	15
g3746	1	0	0	0	0	2	1	2	6	0	1	0	1	3	0	3	0
g3747	0	1	0	0	0	1	0	2	0	1	0	0	1	0	1	3	0
g3748	0	0	0	0	3	7	1	1	11	1	2	1	10	10	3	17	4
g3749	1	0	0	1	0	5	1	6	6	4	4	2	2	6	2	4	1
g3750	0	0	1	0	2	5	0	6	6	3	4	4	2	5	3	7	4
g3751	0	0	0	0	0	1	0	0	0	0	0	0	0	0	1	0	0
g3752	1	0	0	0	0	4	2	2	4	4	7	2	1	4	4	12	2
g3753	6	0	0	0	6	14	1	3	12	6	8	4	9	15	6	22	4
g3754	1	0	0	0	5	6	0	3	15	4	6	4	6	0	5	10	2
g3755	1	0	0	0	1	1	1	1	3	1	5	4	1	2	0	2	2
g3756	3	3	2	2	1	28	9	8	37	12	16	18	32	51	15	37	20
g3757	0	0	1	1	3	9	0	0	4	0	6	4	9	2	2	10	4
g3758	0	0	0	0	0	0	0	0	1	0	0	0	1	0	0	0	1
g3759	0	0	0	0	0	0	0	0	0	0	0	0	0	1	0	0	1
g3760	20	8	3	5	36	54	41	30	72	52	30	18	63	79	31	90	12
g3761	1	1	1	0	0	4	0	0	3	0	0	1	9	5	2	9	2
g3762	44	26	22	9	99	132	56	82	176	110	106	44	142	222	80	194	62
g3763	29	9	2	6	68	62	34	22	80	50	52	46	79	90	33	84	38
g3764	0	0	0	0	2	4	0	0	2	0	0	1	0	1	1	7	1
g3765	0	0	0	0	0	2	1	1	5	2	2	2	3	3	0	5	1
g3766	1	3	0	0	1	11	1	0	18	4	0	1	4	10	1	3	0
g3767	2	0	1	0	2	7	0	1	14	1	3	1	6	3	1	12	0
g3768	0	0	0	0	0	0	0	0	0	1	0	0	2	1	0	0	0
g3769	0	0	0	0	0	1	1	0	1	0	0	0	0	4	1	0	1
g3770	0	0	0	0	2	2	1	0	6	2	2	3	11	11	3	8	1
g3771	3	0	1	0	2	6	3	3	11	0	7	3	9	7	5	14	2
g3772	0	0	0	0	0	4	1	0	1	0	2	0	2	3	3	1	2
g3773	3	2	0	0	3	5	2	4	13	4	5	8	19	14	5	32	2
g3774	0	0	0	0	0	1	1	2	1	2	0	2	4	1	0	6	0
g3775	2	0	0	1	2	9	0	9	14	8	21	15	6	4	2	11	0
g3776	31	44	10	17	104	195	86	129	303	198	228	182	323	256	101	440	161
g3777	0	0	0	0	3	3	4	0	12	8	3	3	7	1	2	7	3
g3778	0	0	1	0	0	2	0	1	3	0	0	0	0	0	0	2	0
g3779	0	0	0	0	1	7	4	1	17	3	3	0	4	4	0	6	1
g3780	0	3	0	1	1	6	1	2	13	2	4	4	8	3	4	8	7
g3781	0	0	0	0	0	0	0	0	0	0	0	0	0	0	0	0	0
g3782	0	0	0	0	0	0	0	0	0	0	0	0	0	0	0	0	0
g3783	0	0	0	0	0	0	0	0	0	0	0	0	0	0	0	0	0
g3784	0	0	0	0	0	0	0	0	0	0	0	0	0	1	0	0	0
g3785	1	0	0	0	0	2	0	0	5	1	1	3	5	7	1	8	1
g3786	0	0	0	0	0	0	0	0	0	0	0	0	1	0	1	1	0
g3787	1	0	0	1	0	2	0	2	2	0	1	0	2	0	0	3	0
g3788	1	0	0	0	3	14	3	8	20	4	9	8	9	25	12	18	5
g3789	0	2	0	0	2	9	2	3	13	0	2	2	3	27	14	11	0
g3790	0	1	0	1	0	5	1	0	15	3	1	2	2	23	6	3	1
g3791	1	1	1	0	0	12	2	2	14	6	0	3	1	7	9	5	1
g3792	0	0	0	0	0	1	0	0	0	0	0	0	0	0	0	0	0
g3793	2	0	2	0	2	1	1	0	5	4	1	1	2	3	1	4	0
g3794	0	0	0	0	0	0	0	0	0	0	0	0	0	0	0	0	0
g3795	1	0	1	0	0	11	1	0	20	1	0	1	2	3	0	4	2
g3796	0	0	0	0	0	1	0	0	3	0	1	0	1	1	0	2	0
g3797	0	0	3	0	2	12	4	4	12	16	10	4	11	7	2	12	4
g3798	0	1	0	0	1	18	2	3	22	3	1	2	3	8	3	2	3
g3799	5	4	1	1	4	27	6	3	32	9	17	11	29	31	9	23	8
g3800	0	0	0	0	1	5	1	0	3	1	3	3	7	1	3	12	0
g3801	6	4	2	4	13	14	10	9	24	8	50	36	18	15	9	19	16
g3802	2	0	0	1	4	12	2	3	13	6	6	6	4	5	1	12	5
g3803	1	1	1	0	0	5	1	1	5	0	2	2	6	2	1	5	1
g3804	0	0	0	0	0	2	0	0	2	0	0	0	2	0	1	4	0
g3805	10	4	5	3	16	53	19	8	82	19	28	17	49	34	20	75	7
g3806	5	1	2	1	3	8	3	0	14	1	20	5	45	22	7	46	11
g3807	0	1	0	0	0	0	0	0	0	0	1	0	1	0	0	1	0
g3808	2	0	0	0	0	1	0	0	6	0	0	0	6	14	3	5	1
g3809	1	0	0	0	2	2	2	2	2	1	2	3	0	6	4	3	0
g3810	2	0	1	1	2	21	4	12	23	11	12	12	15	14	2	11	0
g3811	1	0	0	0	5	4	1	2	13	4	7	8	7	8	4	16	5
g3812	2	1	0	0	4	9	0	2	14	2	17	3	3	6	2	7	6
g3813	4	0	0	1	0	10	1	1	12	6	5	3	8	16	6	11	2
g3814	0	0	0	0	0	0	0	0	2	1	1	1	0	5	2	1	0
g3815	1	3	2	1	2	5	0	0	10	1	1	0	20	28	10	37	2
g3816	0	0	0	1	0	1	0	1	4	2	1	0	4	2	0	5	0
g3817	2	3	1	0	4	18	4	7	15	5	9	12	16	15	3	39	9
g3818	0	0	1	0	4	6	2	2	9	0	3	0	6	6	2	9	3
g3819	2	3	1	3	7	22	9	16	33	26	39	18	37	20	14	52	8
g3820	0	0	0	0	0	0	0	0	1	0	0	0	2	0	0	1	0
g3821	1	0	1	0	1	8	1	3	9	4	6	4	8	6	1	17	3
g3822	4	0	0	0	3	10	2	3	9	6	4	1	9	3	2	14	3
g3823	0	0	0	0	2	1	0	0	1	0	0	0	0	1	0	4	1
g3824	0	0	0	0	3	0	0	1	2	0	0	0	1	2	1	3	0
g3825	2	1	1	0	2	3	1	4	4	4	2	0	5	1	1	8	7
g3826	2	0	0	0	0	2	1	0	11	0	1	0	8	2	1	9	0
g3827	4	1	0	0	3	6	2	0	4	6	9	4	7	4	3	15	2
g3828	4	4	0	0	1	31	13	10	71	21	20	7	31	52	8	35	3
g3829	2	2	0	0	0	13	7	17	10	17	2	6	11	9	5	14	4
g3830	0	0	0	0	0	0	0	0	1	0	0	3	0	0	0	1	0
g3831	0	0	0	0	0	5	0	0	5	1	2	1	4	0	0	9	0
g3832	2	1	0	0	1	5	0	0	8	1	4	5	3	5	2	11	6
g3833	1	0	1	1	2	3	0	0	0	1	5	1	4	0	1	3	2
g3834	1	0	3	1	2	13	0	4	6	4	3	1	9	12	5	10	4
g3835	0	0	0	0	1	1	0	0	1	0	2	1	0	2	1	1	1
g3836	0	0	0	0	1	2	0	1	2	0	4	0	1	0	0	0	1
g3837	6	5	2	1	11	62	10	9	121	12	22	10	36	73	21	37	12
g3838	6	4	0	0	2	12	3	2	20	2	2	3	13	5	3	17	6
g3839	0	0	0	0	0	0	0	0	0	0	0	0	1	1	0	0	0
g3840	0	1	1	0	1	9	3	1	8	3	5	3	11	10	7	8	4
g3841	0	0	0	0	0	0	0	0	1	0	0	0	1	0	0	1	0
g3842	3	2	0	0	2	3	1	3	15	1	11	7	7	9	4	9	3
g3843	0	2	0	0	0	2	3	0	8	1	0	2	9	8	6	22	1
g3844	0	0	1	1	3	9	1	3	13	1	9	4	8	14	7	21	9
g3845	8	9	5	0	14	60	15	18	107	16	44	48	101	103	45	149	16
g3846	1	0	0	1	5	3	3	4	7	2	0	4	5	2	1	6	3
g3847	2	1	0	1	1	6	0	1	11	1	7	6	6	2	2	15	5
g3848	2	0	0	0	1	1	1	0	6	0	0	2	5	1	0	7	5
g3849	2	2	1	0	2	3	1	0	6	0	1	2	1	3	1	3	2
g3850	0	0	1	2	1	7	4	4	8	0	4	3	3	5	4	9	2
g3851	0	0	0	1	1	3	1	0	10	1	3	3	4	8	1	5	0
g3852	5	2	5	3	17	65	12	31	117	44	48	36	13	22	12	39	28
g3853	3	0	0	0	2	12	2	3	16	9	3	13	8	8	4	13	1
g3854	2	0	1	0	0	10	1	2	18	2	0	3	8	5	2	12	2
g3855	2	1	0	0	2	6	0	2	19	2	5	4	6	3	0	6	2
g3856	0	0	0	0	0	1	1	0	5	1	0	1	2	1	3	0	0
g3857	1	0	0	0	0	13	1	7	40	8	2	5	1	7	2	5	4
g3858	0	0	0	0	1	11	0	0	12	0	1	4	3	2	2	3	0
g3859	0	1	0	0	1	8	1	2	4	3	4	2	7	5	0	5	0
g3860	0	0	0	0	3	2	0	1	2	3	3	2	2	2	0	1	1
g3861	0	2	0	0	0	2	2	0	1	1	4	1	3	3	1	5	1
g3862	1	0	0	0	0	0	0	0	2	0	0	0	1	1	0	3	2
g3863	0	0	0	0	0	0	0	0	0	0	0	0	0	0	0	0	0
g3864	0	0	0	0	1	2	0	0	1	0	2	5	2	0	0	3	1
g3865	1	2	2	1	1	5	5	10	9	14	3	2	6	10	4	15	2
g3866	5	1	2	1	2	9	6	2	14	5	6	6	15	12	6	29	5
g3867	2	2	3	0	3	13	0	2	15	8	9	5	10	8	6	31	5
g3868	0	1	0	0	0	9	2	3	11	4	6	4	6	4	0	13	2
g3869	0	0	0	0	1	2	1	1	2	0	0	2	2	3	1	2	4
g3870	0	0	0	0	1	1	0	0	3	1	2	2	3	2	0	7	0
g3871	3	0	2	1	4	31	1	5	39	6	19	20	13	26	10	27	21
g3872	2	4	1	0	0	6	5	3	10	3	3	1	7	17	6	21	2
g3873	2	0	0	0	0	3	2	1	11	5	5	3	10	6	2	15	1
g3874	3	1	1	1	6	14	2	9	26	14	17	6	19	17	5	21	2
g3875	1	0	0	0	0	3	1	1	0	0	0	0	0	1	0	2	0
g3876	4	1	1	2	10	10	7	14	22	24	17	14	20	12	6	40	3
g3877	0	0	0	0	6	3	0	0	7	0	2	1	0	0	0	6	0
g3878	2	3	1	0	2	8	7	4	20	8	6	8	12	17	7	24	8
g3879	1	1	0	0	1	7	1	5	10	3	2	2	10	5	1	9	1
g3880	2	2	0	0	3	6	0	2	7	1	6	3	8	10	1	8	0
g3881	1	0	0	0	0	3	1	0	6	2	2	3	6	5	0	12	0
g3882	1	0	1	0	2	1	4	5	12	5	3	2	7	10	5	18	3
g3883	2	2	1	1	3	13	5	3	18	7	8	9	14	11	9	31	5
g3884	2	1	0	0	1	5	1	2	5	0	2	5	8	4	0	9	4
g3885	0	0	0	0	2	1	3	2	4	0	7	2	3	4	1	7	2
g3886	0	0	0	0	0	2	2	1	11	0	0	1	4	2	1	7	0
g3887	0	1	0	0	0	1	0	0	1	0	1	1	1	0	1	1	0
g3888	0	0	0	0	0	2	1	0	5	0	0	0	1	0	1	4	0
g3889	0	1	0	0	0	2	0	0	2	0	1	1	2	1	3	2	0
g3890	0	0	0	0	2	4	1	1	7	4	9	8	4	6	1	10	0
g3891	3	2	0	0	2	10	1	3	17	7	8	15	9	5	2	12	0
g3892	3	1	0	0	3	7	0	1	13	1	1	5	8	15	4	19	6
g3893	4	5	0	2	7	21	5	16	29	17	6	8	17	25	6	34	3
g3894	1	3	0	1	2	14	13	13	33	22	5	6	20	16	5	28	1
g3895	2	0	0	1	5	24	2	9	32	15	16	14	24	20	6	38	7
g3896	3	1	0	3	3	22	3	5	29	10	2	0	34	35	11	54	1
g3897	2	1	0	0	1	1	4	0	3	1	2	3	14	3	2	5	0
g3898	22	8	3	5	107	50	42	41	64	59	51	34	48	53	21	101	32
g3899	2	0	1	0	3	6	2	2	17	5	7	5	7	7	2	18	2
g3900	1	3	1	0	8	26	12	11	46	9	17	24	32	25	6	37	10
g3901	1	1	0	0	4	2	2	1	5	4	7	4	7	6	0	8	1
g3902	2	1	0	0	8	20	8	7	26	10	12	5	31	24	10	42	5
g3903	1	0	0	0	4	7	0	0	17	3	8	8	8	8	1	15	2
g3904	5	2	2	1	5	17	6	7	16	10	18	11	20	16	14	33	4
g3905	1	0	0	0	1	11	0	3	11	2	3	5	5	15	3	14	2
g3906	1	0	0	0	1	6	2	1	14	0	1	3	9	11	2	15	3
g3907	2	0	1	0	3	6	6	5	10	4	8	3	14	6	5	20	4
g3908	1	1	0	0	3	3	0	1	6	2	6	2	6	4	3	5	2
g3909	1	0	0	0	0	7	0	2	6	8	5	4	11	5	5	12	5
g3910	6	4	1	1	7	26	3	10	19	8	10	10	15	13	10	33	11
g3911	0	2	0	0	1	6	1	1	3	0	7	6	6	6	0	12	1
g3912	2	1	0	0	3	15	2	7	16	10	17	8	25	12	8	34	5
g3913	0	0	0	0	3	2	1	2	0	1	0	0	0	2	1	0	0
g3914	5	5	3	0	13	45	17	23	61	22	12	12	22	42	16	34	8
g3915	0	1	0	0	0	0	1	1	5	0	2	3	4	0	2	10	2
g3916	2	1	0	0	4	4	3	1	9	5	4	5	9	8	3	11	3
g3917	0	1	0	0	3	4	1	1	10	5	9	2	9	2	0	11	1
g3918	7	1	1	2	15	20	9	5	38	14	24	20	25	29	7	35	4
g3919	1	1	2	2	4	19	4	10	11	16	16	11	25	17	11	45	6
g3920	0	0	0	0	2	14	2	4	12	6	1	3	15	16	6	30	5
g3921	1	0	1	1	5	2	3	3	9	7	3	3	7	4	4	11	0
g3922	0	0	0	0	3	6	1	0	6	2	2	5	9	4	1	15	3
g3923	2	1	0	0	1	21	1	2	24	1	10	6	102	16	3	102	6
g3924	1	1	0	0	0	3	1	4	9	4	1	1	2	2	4	8	1
g3925	5	1	2	0	7	86	5	12	102	24	31	22	49	42	10	59	13
g3926	0	0	0	0	0	2	0	1	0	0	0	2	2	1	0	5	0
g3927	1	0	1	0	3	5	1	5	8	5	6	6	3	1	2	8	3
g3928	9	0	2	0	4	66	14	7	94	17	14	7	45	30	17	62	2
g3929	13	4	1	2	26	43	16	14	65	18	34	31	30	51	16	95	25
g3930	8	11	2	5	6	41	23	25	77	59	19	24	54	75	31	89	25
g3931	3	2	0	0	2	17	4	7	19	6	8	7	14	13	2	18	7
g3932	1	0	0	0	2	6	0	0	17	1	4	1	10	4	1	15	2
g3933	1	0	0	0	3	0	0	3	3	2	2	1	1	2	0	2	2
g3934	0	0	0	0	0	0	0	0	2	1	0	0	1	0	0	1	0
g3935	0	0	0	0	0	0	0	0	0	0	0	0	1	0	0	0	0
g3936	8	2	1	1	8	15	0	0	20	2	12	12	35	19	2	41	12
g3937	0	0	0	0	0	5	1	1	2	2	1	1	4	3	0	3	0
g3938	0	0	1	0	1	2	1	2	9	0	6	1	2	1	0	1	1
g3939	0	1	0	0	1	4	0	4	11	4	2	0	4	8	4	8	1
g3940	2	0	0	0	6	4	1	5	12	6	7	4	5	9	3	7	0
g3941	4	0	1	1	5	14	6	8	22	15	14	4	17	11	9	21	2
g3942	2	1	0	1	3	11	4	8	18	12	6	2	14	5	4	18	2
g3943	1	1	2	0	3	9	2	2	15	2	6	1	5	6	2	6	4
g3944	5	4	2	0	14	25	12	12	27	10	16	15	17	29	9	30	16
g3945	0	0	0	0	0	0	0	0	0	0	0	0	0	0	1	0	1
g3946	0	0	0	0	0	0	0	0	1	0	0	0	0	0	0	1	1
g3947	1	0	0	2	1	0	0	2	2	0	0	1	4	6	0	0	1
g3948	0	0	0	0	2	3	0	0	4	3	2	0	3	9	1	3	5
g3949	1	0	1	0	0	2	2	0	0	0	2	4	6	2	1	5	1
g3950	0	0	0	0	0	1	0	0	3	0	0	1	1	0	0	1	1
g3951	2	0	0	0	1	10	3	2	16	2	5	1	10	10	5	18	0
g3952	1	1	0	0	5	10	2	1	21	4	10	2	9	18	6	15	7
g3953	0	0	0	0	0	0	0	0	0	1	0	1	0	0	0	1	0
g3954	1	0	1	0	1	2	1	3	5	3	2	3	1	3	0	7	1
g3955	1	1	0	0	0	4	1	0	2	1	2	2	7	10	1	9	0
g3956	5	0	2	0	5	12	1	5	17	8	8	11	11	19	9	17	12
g3957	3	0	1	1	2	6	3	6	18	15	10	8	10	5	5	19	1
g3958	2	0	0	0	5	10	0	8	9	5	4	3	5	6	2	14	1
g3959	1	0	0	0	1	7	3	1	11	3	7	9	5	11	5	15	1
g3960	0	0	0	0	1	3	0	0	3	2	2	1	2	3	2	2	3
g3961	3	0	0	0	2	2	0	2	4	1	5	6	2	0	1	7	4
g3962	0	0	0	0	0	3	0	1	4	0	1	0	2	0	2	1	0
g3963	2	0	0	1	2	4	1	2	11	2	6	1	5	5	2	11	3
g3964	0	0	0	0	0	0	0	0	0	0	0	0	0	0	0	0	0
g3965	0	0	0	0	0	0	0	0	0	0	0	0	0	0	0	0	0
g3966	0	0	0	0	0	0	0	0	0	0	0	0	0	0	0	0	0
g3967	0	0	0	0	5	4	0	4	5	4	6	6	6	3	1	10	5
g3968	0	2	0	0	0	8	0	2	13	1	4	3	7	3	1	12	3
g3969	0	0	0	0	0	6	2	3	6	2	0	3	3	6	4	9	2
g3970	3	0	0	0	6	3	1	1	4	4	6	5	8	3	2	12	4
g3971	1	0	2	1	4	9	4	1	17	3	12	9	8	7	7	16	8
g3972	1	0	1	1	1	6	7	7	4	13	1	5	7	7	5	16	3
g3973	1	0	0	0	1	0	0	0	0	0	0	0	0	0	0	0	1
g3974	2	0	0	0	1	3	1	0	5	4	2	4	1	3	2	4	6
g3975	0	1	0	0	0	0	0	0	1	0	0	0	0	1	1	1	0
g3976	1	1	0	0	0	4	0	3	6	6	3	1	6	6	5	9	1
g3977	0	0	1	0	0	1	2	1	3	3	0	0	0	4	0	2	1
g3978	0	0	0	0	1	6	2	1	3	8	6	5	1	2	1	5	2
g3979	2	0	0	0	4	9	1	2	7	0	16	12	18	16	3	19	4
g3980	4	0	0	0	8	31	5	10	44	12	13	19	22	20	11	39	4
g3981	7	5	2	2	6	28	11	11	33	23	27	15	39	41	13	43	11
g3982	2	1	1	2	6	14	3	7	7	10	10	11	13	17	6	26	3
g3983	0	0	0	0	0	0	0	0	0	0	0	0	0	0	1	0	0
g3984	5	3	1	1	4	28	6	3	32	8	11	15	34	17	11	40	10
g3985	1	0	4	0	2	9	1	2	12	3	7	7	21	9	6	29	1
g3986	1	3	0	0	6	17	4	1	18	4	8	2	16	20	8	23	2
g3987	5	2	3	2	10	20	9	6	24	14	19	8	21	25	9	36	6
g3988	1	0	0	0	0	1	0	0	3	2	3	1	1	3	1	8	1
g3989	0	2	1	0	1	1	3	0	6	4	1	0	2	2	4	1	0
g3990	0	0	1	0	2	1	0	1	3	5	4	2	5	1	0	9	3
g3991	1	0	0	0	0	1	0	3	2	1	1	4	2	3	0	2	0
g3992	1	1	0	0	3	7	1	0	5	0	7	1	12	8	2	15	3
g3993	1	0	0	1	0	3	1	1	6	2	2	2	5	0	2	6	1
g3994	0	0	0	0	0	1	0	0	1	0	0	0	1	0	0	1	0
g3995	10	1	1	2	12	21	6	5	31	19	20	15	17	15	9	27	7
g3996	0	0	0	0	1	1	0	1	0	2	1	1	4	0	2	4	1
g3997	2	0	0	0	1	3	1	0	5	0	4	4	3	2	3	8	0
g3998	0	0	0	0	0	1	0	0	1	0	1	0	0	0	0	0	1
g3999	0	0	0	0	0	1	0	0	0	0	1	0	0	0	0	1	0
g4000	0	0	0	0	1	9	1	2	9	3	5	4	5	6	3	18	7
g4001	4	2	0	1	4	11	2	0	20	1	5	4	9	8	6	11	6
g4002	1	0	0	0	6	4	2	5	3	2	12	18	6	5	5	7	5
g4003	0	0	0	1	3	3	0	0	7	0	0	2	1	0	0	2	3
g4004	0	0	0	0	0	0	0	0	0	0	0	0	0	0	0	0	0
g4005	0	2	2	0	2	11	4	1	18	2	12	16	10	13	6	9	8
g4006	0	0	0	0	2	2	0	0	0	0	0	2	2	1	0	4	1
g4007	0	0	0	0	0	0	0	0	0	0	0	0	0	0	0	1	0
g4008	216	39	18	13	631	517	157	111	664	150	352	231	358	309	110	399	143
g4009	1	0	0	1	6	5	0	1	1	1	7	2	7	7	2	7	0
g4010	2	0	0	0	2	0	3	6	4	4	4	1	3	3	4	7	2
g4011	0	0	0	0	0	1	0	0	3	0	0	0	0	0	0	2	1
g4012	4	1	1	1	4	5	4	3	21	2	5	10	11	8	4	11	6
g4013	0	0	0	0	0	1	0	0	1	1	0	0	0	1	0	1	0
g4014	1	1	1	1	3	16	5	11	11	8	5	7	12	12	8	25	2
g4015	33	7	4	9	107	49	42	56	93	70	64	44	64	80	36	131	33
g4016	0	0	0	0	0	1	0	0	2	0	1	2	0	0	0	0	0
g4017	0	0	0	1	3	8	0	1	11	2	4	9	10	7	3	10	3
g4018	2	1	0	0	3	9	2	3	19	5	5	7	9	6	7	16	6
g4019	0	0	0	0	0	0	0	0	4	0	3	0	2	1	0	4	0
g4020	2	0	0	0	1	5	1	0	10	0	8	2	6	6	2	10	4
g4021	0	0	0	0	0	2	1	0	4	1	1	0	4	0	0	3	1
g4022	0	0	0	0	0	2	1	1	2	0	1	0	0	1	0	1	0
g4023	2	2	0	1	1	10	1	3	14	0	4	2	8	10	6	14	5
g4024	0	0	0	0	0	2	0	0	0	0	0	1	4	1	0	1	1
g4025	2	0	0	0	2	2	0	1	8	0	3	0	4	0	0	3	2
g4026	0	0	0	0	2	8	0	7	3	2	1	3	2	2	0	7	2
g4027	9	0	1	1	9	14	8	6	19	26	23	32	34	11	11	60	5
g4028	4	0	0	0	3	13	3	1	9	8	4	8	7	9	4	16	2
g4029	0	1	0	0	2	1	0	0	1	0	2	1	3	2	0	0	0
g4030	0	0	0	0	3	8	1	2	9	2	6	2	10	5	4	12	3
g4031	5	11	3	9	36	120	24	45	193	55	210	133	85	50	21	93	116
g4032	4	0	1	0	8	9	2	4	9	4	4	8	9	3	4	13	4
g4033	1	0	0	1	0	11	5	3	8	4	2	5	15	6	2	18	2
g4034	5	3	1	2	3	11	7	6	39	13	14	12	16	14	7	18	5
g4035	0	0	0	0	1	9	0	0	13	3	4	7	9	8	3	7	2
g4036	6	1	0	0	8	9	7	7	23	7	8	6	9	4	4	20	7
g4037	1	1	2	1	4	46	10	23	60	32	37	28	45	35	5	71	17
g4038	5	1	0	1	4	21	1	0	43	0	10	12	17	15	7	23	12
g4039	1	1	0	0	0	1	1	0	8	0	2	0	0	2	0	2	1
g4040	1	1	1	0	1	7	1	3	11	5	7	5	6	3	5	12	6
g4041	0	1	0	1	2	13	4	3	18	8	11	14	17	16	9	19	9
g4042	2	0	0	0	0	5	1	0	2	1	2	2	12	5	0	3	1
g4043	1	0	0	0	2	9	3	6	9	4	1	2	8	6	6	6	5
g4044	0	1	0	0	3	3	0	1	9	3	7	4	1	1	1	1	4
g4045	2	1	0	0	0	5	1	0	11	2	1	1	18	2	4	7	0
g4046	5	2	3	1	17	41	18	34	69	52	36	31	37	48	17	60	10
g4047	2	1	0	0	0	6	2	0	7	0	2	0	5	4	3	12	0
g4048	4	2	0	0	1	5	6	4	3	3	1	5	1	4	7	10	4
g4049	22	15	6	5	33	114	32	40	141	44	70	42	149	109	58	160	24
g4050	1	0	0	0	0	1	0	1	0	1	0	0	0	0	0	0	0
g4051	3	0	1	0	4	5	4	6	15	13	5	4	9	10	4	18	1
g4052	3	1	1	0	3	8	2	1	9	4	5	6	5	8	3	10	4
g4053	0	2	1	1	0	5	3	2	2	1	2	3	5	16	4	10	0
g4054	1	1	2	2	4	13	18	9	20	25	17	9	17	8	8	20	3
g4055	23	18	6	7	94	48	81	86	109	131	40	33	71	127	54	78	29
g4056	1	1	3	2	5	15	12	8	24	20	17	19	28	23	10	25	11
g4057	0	1	0	1	4	2	0	0	3	2	0	1	2	1	0	5	0
g4058	2	0	1	0	1	4	3	6	5	10	5	7	4	1	2	6	1
g4059	2	3	0	0	4	10	4	11	31	7	9	14	10	29	13	18	6
g4060	2	3	1	0	10	14	4	6	14	3	15	12	18	14	8	17	9
g4061	9	8	6	1	32	30	27	24	39	40	40	26	37	48	15	42	14
g4062	3	0	0	0	0	4	2	1	5	0	3	1	5	0	3	2	3
g4063	1	1	0	1	4	5	1	7	14	10	7	11	11	10	3	13	3
g4064	0	0	0	0	0	2	1	0	3	1	3	1	0	0	1	4	1
g4065	0	0	0	0	0	0	0	0	0	0	0	0	0	1	0	0	0
g4066	0	0	0	0	3	5	1	2	14	0	6	4	10	7	4	10	4
g4067	0	2	0	0	3	6	1	0	10	2	5	4	14	18	3	9	1
g4068	1	0	0	0	4	8	2	0	7	3	6	4	10	9	0	19	1
g4069	2	1	0	0	0	0	0	0	1	0	2	0	1	1	1	1	0
g4070	0	0	0	0	0	3	0	0	5	0	1	1	5	4	0	5	0
g4071	0	0	0	0	0	0	0	0	0	0	0	0	0	0	0	0	0
g4072	1	1	0	0	3	3	2	3	4	3	4	3	3	1	1	6	7
g4073	1	0	0	0	1	5	1	1	7	3	2	0	3	2	3	4	1
g4074	0	2	0	1	0	4	0	4	4	2	1	5	5	5	1	13	2
g4075	1	0	1	0	0	7	3	3	17	3	6	5	18	18	3	21	6
g4076	2	0	0	0	2	3	0	2	2	1	3	0	6	2	2	14	2
g4077	0	1	0	0	0	0	1	0	3	0	0	2	3	2	2	4	3
g4078	0	1	0	1	0	11	2	1	18	4	4	4	12	12	2	17	5
g4079	1	1	1	0	6	27	3	2	50	2	19	16	50	45	14	73	8
g4080	0	0	0	0	0	0	0	0	0	0	0	0	0	0	0	0	0
g4081	0	0	0	0	0	1	0	0	0	0	2	0	2	1	0	0	1
g4082	0	1	1	0	0	0	0	0	0	1	0	3	3	1	0	7	1
g4083	0	1	0	0	0	12	2	1	9	1	1	1	8	6	3	8	0
g4084	3	0	3	2	14	24	9	14	52	23	15	16	15	14	6	30	23
g4085	3	1	1	0	4	19	8	9	42	5	15	11	19	20	8	22	12
g4086	3	1	0	2	10	10	1	1	20	9	8	8	3	14	8	7	9
g4087	1	0	0	0	1	3	1	1	1	3	3	0	1	1	1	6	2
g4088	1	0	1	0	3	1	1	1	7	2	7	3	3	4	3	12	6
g4089	0	0	1	0	0	3	1	0	1	0	0	1	1	0	0	1	1
g4090	0	0	0	0	0	3	1	1	2	0	2	1	1	5	0	0	0
g4091	0	0	0	1	3	1	1	2	6	2	2	0	2	1	1	2	1
g4092	1	1	0	0	1	14	0	4	11	2	1	1	17	15	7	12	2
g4093	0	2	0	0	2	10	2	1	15	2	8	2	8	7	3	21	1
g4094	2	3	0	0	17	26	4	9	30	15	9	16	21	33	9	37	5
g4095	3	0	0	0	3	7	0	3	13	4	3	3	5	5	5	11	3
g4096	0	0	0	0	0	1	0	0	6	0	1	0	3	2	2	1	0
g4097	1	1	1	1	4	11	7	25	19	37	12	11	15	9	7	34	8
g4098	1	0	0	0	2	2	1	2	3	5	2	2	0	2	2	2	2
g4099	3	2	3	2	4	37	25	47	75	69	13	19	45	62	20	54	4
g4100	4	11	2	2	1	18	15	23	28	22	12	6	21	35	11	33	17
g4101	0	0	0	0	0	0	0	0	0	0	0	0	0	1	0	0	0
g4102	0	0	0	0	0	0	0	0	0	0	1	0	1	1	1	1	0
g4103	2	0	1	0	4	2	1	4	10	6	7	4	9	10	4	19	6
g4104	3	4	0	1	2	10	2	2	7	6	6	2	13	7	3	16	1
g4105	0	0	0	0	1	3	1	2	5	1	1	1	1	4	4	5	0
g4106	0	1	0	0	1	1	0	0	4	0	2	6	5	5	3	7	4
g4107	0	0	0	0	0	2	0	1	3	0	2	1	2	3	2	4	1
g4108	2	2	0	0	0	5	2	3	6	2	4	3	13	18	10	15	3
g4109	21	5	2	2	57	42	38	39	65	75	35	21	47	65	27	64	22
g4110	0	0	0	0	0	1	0	0	2	3	1	2	0	0	0	1	1
g4111	2	1	1	0	6	6	0	1	15	4	6	9	4	2	1	6	2
g4112	0	1	0	0	0	4	0	0	5	1	1	1	3	3	0	2	2
g4113	0	0	0	0	0	1	0	0	5	0	0	3	0	0	0	1	0
g4114	0	0	0	0	0	1	0	0	2	1	0	0	1	0	0	3	0
g4115	0	0	0	0	0	1	0	0	1	0	0	0	2	0	1	2	0
g4116	1	0	0	0	2	4	1	0	0	2	1	1	4	1	0	2	1
g4117	0	0	0	0	0	0	0	0	0	0	0	1	0	0	1	0	0
g4118	1	0	0	0	0	2	0	1	5	2	3	1	3	0	0	3	0
g4119	4	1	0	0	0	6	1	0	3	1	3	3	3	4	0	4	2
g4120	1	1	1	0	1	1	1	1	3	1	3	1	1	1	2	2	1
g4121	3	2	0	0	0	21	2	0	23	2	1	3	13	14	4	16	2
g4122	1	3	0	0	1	6	0	0	12	2	1	1	5	8	4	5	0
g4123	2	0	1	1	2	3	1	1	6	4	5	5	6	3	1	15	9
g4124	1	0	0	0	4	4	0	0	4	0	4	11	9	1	3	12	2
g4125	0	0	0	0	0	0	0	0	0	0	0	0	1	0	0	0	0
g4126	0	1	0	0	1	5	0	0	4	0	3	0	5	3	1	7	0
g4127	0	1	0	0	0	2	3	0	6	2	1	0	1	1	1	2	0
g4128	2	0	2	0	7	4	0	2	5	4	1	4	1	0	1	14	3
g4129	12	9	1	0	18	59	8	4	80	14	61	51	71	73	35	91	20
g4130	0	0	0	0	0	1	0	0	0	0	0	0	1	1	0	0	0
g4131	0	0	0	0	0	0	0	0	0	0	0	0	0	0	0	0	0
g4132	0	0	0	0	0	0	0	0	0	0	0	0	0	0	0	1	0
g4133	0	0	0	0	0	1	0	0	5	1	0	0	7	5	0	4	0
g4134	1	0	0	0	0	3	1	1	7	2	3	0	4	2	0	2	0
g4135	2	0	0	0	2	8	0	2	11	2	8	4	9	1	4	20	0
g4136	2	0	0	1	0	1	0	0	3	3	1	1	0	2	1	3	0
g4137	3	1	1	1	8	27	12	10	34	14	16	12	17	24	13	40	8
g4138	3	1	1	1	11	26	1	9	44	9	16	29	24	19	8	38	6
g4139	0	0	0	0	0	1	0	0	0	0	0	1	0	0	0	1	0
g4140	0	0	0	0	1	1	0	1	2	1	0	2	0	0	0	3	3
g4141	0	0	0	0	0	3	0	0	1	0	1	0	1	0	2	1	1
g4142	0	0	1	0	0	0	0	0	1	0	0	0	3	2	2	1	1
g4143	0	0	0	0	0	0	0	0	4	0	0	0	0	0	0	3	0
g4144	0	0	1	0	1	2	2	1	1	3	0	2	1	1	1	1	2
g4145	2	0	0	0	4	27	4	7	60	4	7	14	12	8	8	19	9
g4146	1	0	0	0	1	9	3	4	12	4	3	2	11	7	4	11	2
g4147	2	1	0	0	1	3	1	1	6	0	1	0	2	2	1	3	0
g4148	3	1	0	0	2	8	2	2	9	0	3	4	8	6	5	14	5
g4149	0	0	0	2	2	7	1	3	5	4	3	3	3	5	1	11	1
g4150	3	0	1	2	4	6	1	1	5	1	3	4	4	2	0	10	6
g4151	2	0	0	0	3	10	3	3	15	3	3	2	9	2	4	8	7
g4152	0	2	0	0	0	3	0	2	5	3	2	2	3	5	3	2	2
g4153	0	0	0	0	0	1	0	0	0	0	0	0	0	0	0	0	0
g4154	0	0	0	0	1	3	0	0	1	0	0	0	3	1	1	4	0
g4155	0	0	0	0	0	0	0	0	0	0	1	0	0	0	0	2	0
g4156	0	0	0	0	0	0	0	0	0	0	0	0	0	0	0	0	0
g4157	0	0	0	0	0	0	0	0	1	0	0	1	0	0	0	0	0
g4158	0	0	0	0	0	1	0	0	0	1	0	0	1	0	0	1	0
g4159	5	2	0	1	5	17	1	4	15	18	13	7	10	9	3	12	8
g4160	1	0	0	0	1	3	1	1	7	2	5	0	1	3	3	10	1
g4161	8	10	1	1	20	74	23	22	105	29	56	36	82	75	43	109	26
g4162	1	0	0	0	2	7	5	4	10	9	10	10	11	6	5	10	5
g4163	0	0	0	0	0	0	0	0	0	0	0	0	0	0	0	0	0
g4164	0	0	0	0	0	0	0	0	0	0	0	0	0	0	0	0	0
g4165	0	0	0	0	0	1	0	0	1	0	0	1	0	0	0	1	0
g4166	1	0	0	0	0	0	0	0	0	0	0	0	0	0	0	0	0
g4167	1	0	0	0	4	5	0	0	5	0	2	1	5	4	2	3	4
g4168	1	0	0	0	17	0	1	5	5	2	0	0	1	1	1	1	0
g4169	1	0	0	0	1	5	1	3	12	3	4	2	4	6	4	9	2
g4170	0	0	0	0	0	3	0	0	0	0	0	0	5	1	0	1	0
g4171	1	0	0	2	3	5	3	2	8	5	4	5	9	5	3	5	3
g4172	2	0	0	0	2	2	0	1	8	2	4	2	4	6	1	4	4
g4173	0	0	0	0	1	5	1	1	6	3	0	3	3	2	1	8	1
g4174	0	0	0	0	0	0	1	0	0	0	0	1	0	1	0	0	0
g4175	7	3	1	1	10	33	9	7	75	14	25	28	51	27	14	73	16
g4176	2	2	0	0	0	17	1	0	14	0	0	0	0	4	3	3	1
g4177	1	0	0	0	0	1	3	0	9	0	0	4	3	2	2	6	6
g4178	0	0	0	0	0	0	0	0	0	0	0	0	0	0	0	0	0
g4179	0	1	0	0	0	9	1	2	8	2	2	1	5	8	4	11	0
g4180	1	0	1	0	1	8	1	3	8	1	1	1	3	8	5	8	0
g4181	0	0	1	0	0	4	1	1	9	0	5	5	12	9	4	15	0
g4182	1	0	0	1	1	7	1	2	13	4	5	2	4	4	1	11	4
g4183	6	3	0	0	8	14	5	7	23	10	12	9	12	21	10	23	6
g4184	0	1	0	0	1	1	1	1	3	2	1	2	1	4	1	4	1
g4185	1	1	2	4	4	14	3	8	30	9	3	4	13	7	5	29	4
g4186	0	0	0	1	0	0	0	0	1	0	0	0	1	0	0	0	0
g4187	5	2	0	0	5	12	3	2	20	4	8	9	14	13	3	26	4
g4188	0	0	0	0	0	1	0	0	3	0	1	0	0	1	1	2	0
g4189	5	1	0	0	2	12	6	4	17	4	2	2	16	15	9	21	0
g4190	0	1	0	0	0	4	0	0	5	0	4	1	3	2	2	5	1
g4191	0	0	0	1	0	14	2	2	24	2	1	0	0	10	4	1	1
g4192	0	0	0	0	1	6	1	0	8	2	1	2	8	6	2	11	0
g4193	0	0	0	0	0	2	0	0	0	0	0	0	0	0	0	0	0
g4194	0	0	0	0	0	5	0	1	4	2	4	0	0	1	0	3	2
g4195	0	0	0	0	0	0	0	0	0	0	0	0	1	1	1	3	0
g4196	1	0	0	0	0	0	0	0	0	1	0	0	0	0	0	0	0
g4197	0	0	0	0	0	2	0	0	1	0	0	0	0	0	0	0	0
g4198	12	1	1	4	25	62	20	12	98	21	90	63	40	44	19	40	33
g4199	1	0	0	0	0	4	1	2	2	2	1	1	3	4	0	2	0
g4200	0	0	0	0	1	0	0	0	1	0	0	0	0	0	0	1	0
[truncated: 7,462 more rows]
